# Supplementary material for: Functional isolation, culture and cryopreservation of adult human primary cardiomyocytes
Source: Signal Transduct Target Ther. 2022 Jul 27;7:254. doi: 10.1038/s41392-022-01044-5 (PMC9325714; doi:10.1038/s41392-022-01044-5)
Supplement: Supplementary file 2 — Dataset 1 [file 41392_2022_1044_MOESM2_ESM.xlsx]

## Sheet: hCPM vs hiPSC-CM DMSO bulk
GeneID	Chr	Length	SYMBOL	GENENAME	PCM_D	PCM_A	PCM_P	iPS_C	iPS_D	iPS_A	iPS_P	iPS_DmPCM_D	iPS_AmD	iPS_PmD	PCM_AmD	PCM_PmD	DMSO_cluster
100288069	1	1371	LOC100288069	uncharacterized LOC100288069	1.35816	1.42425	1.64532	1.49956	2.01102	2.11746	1.97428	0.652865	0.106437	-0.0367446	0.0660936	0.287161	1
339451	1	2560	KLHL17	kelch like family member 17	1.99081	1.83499	2.17011	2.17743	2.79489	3.03427	3.51236	0.804072	0.23938	0.717475	-0.155821	0.179301	1
9636	1	667	ISG15	ISG15 ubiquitin-like modifier	4.31776	3.97331	4.05687	3.23105	5.14816	8.36639	4.71036	0.830403	3.21823	-0.437806	-0.344449	-0.260888	1
375790	1	7319	AGRN	agrin	2.87101	2.63802	4.0192	2.49973	5.97648	6.4829	5.97283	3.10547	0.506421	-0.00364356	-0.232988	1.14819	1
126792	1	2793	B3GALT6	beta-1,3-galactosyltransferase 6	3.3486	3.06392	3.24398	3.35193	4.29131	4.36448	4.09411	0.942714	0.0731649	-0.197204	-0.284684	-0.104623	1
116983	1	3759	ACAP3	ArfGAP with coiled-coil, ankyrin repeat and PH domains 3	3.49534	3.27421	3.75004	4.03344	4.38682	4.59022	4.99706	0.891475	0.203402	0.610245	-0.221137	0.254693	1
54973	1	2135	CPSF3L	cleavage and polyadenylation specific factor 3-like	5.01908	5.02402	5.09601	5.62616	5.80922	5.80152	5.96525	0.79014	-0.00769705	0.156035	0.00494315	0.0769327	1
80772	1	2193	CPTP	ceramide-1-phosphate transfer protein	3.73575	3.44218	3.68728	3.806	4.5318	4.74784	4.88519	0.796045	0.216046	0.353389	-0.293577	-0.048477	1
100506404	1	993	#N/A	#N/A	4.77031	4.8096	5.26944	5.73875	6.13655	6.11593	6.37329	1.36624	-0.0206238	0.236738	0.0392888	0.499123	1
81669	1	3631	CCNL2	cyclin L2	4.38124	4.45521	4.87978	5.25874	5.7524	5.74857	6.02517	1.37116	-0.00382896	0.272765	0.0739679	0.498533	1
339453	1	1117	TMEM240	transmembrane protein 240	1.23832	0.945508	2.36655	1.1351	3.55628	4.0447	3.88049	2.31796	0.48842	0.324208	-0.292815	1.12823	1
142678	1	3574	MIB2	mindbomb E3 ubiquitin protein ligase 2	4.65629	4.48889	4.91105	4.86934	5.66375	5.7405	6.08883	1.00746	0.0767465	0.42508	-0.1674	0.254758	1
728661	1	6003	SLC35E2B	solute carrier family 35 member E2B	2.68558	2.8156	3.26772	3.02456	4.56017	4.47818	4.54166	1.87459	-0.0819859	-0.0185084	0.130024	0.582143	1
65220	1	3235	NADK	NAD kinase	3.77026	3.78188	3.96792	4.19562	4.57568	4.55394	4.83622	0.805426	-0.021744	0.26054	0.0116234	0.197664	1
2782	1	3128	GNB1	G protein subunit beta 1	6.56316	6.49149	6.71638	7.05014	7.38164	7.37786	7.24577	0.818474	-0.00377855	-0.135864	-0.0716677	0.153217	1
5590	1	2789	PRKCZ	protein kinase C zeta	3.96065	3.91985	4.30108	4.55761	5.42732	5.58595	5.25466	1.46667	0.158628	-0.172667	-0.0408033	0.340426	1
199990	1	2742	FAAP20	Fanconi anemia core complex associated protein 20	3.35536	3.16493	3.82386	3.70392	5.32003	5.35624	5.25232	1.96468	0.0362046	-0.0677154	-0.190423	0.468503	1
100128003	1	4543	#N/A	#N/A	1.53021	1.27227	1.9499	1.61307	3.23963	3.24127	3.48107	1.70942	0.00164004	0.241436	-0.257936	0.419692	1
79906	1	1641	MORN1	MORN repeat containing 1	1.36909	1.27619	1.68017	1.18421	3.02947	2.88131	2.66441	1.66039	-0.148165	-0.365066	-0.0928963	0.311084	1
5192	1	2074	PEX10	peroxisomal biogenesis factor 10	3.69844	3.60005	3.93394	3.88874	4.90414	4.98258	4.79252	1.2057	0.0784378	-0.11162	-0.0983859	0.235502	1
127281	1	2709	FAM213B	family with sequence similarity 213 member B	1.77609	1.75753	2.89863	1.89261	4.51506	4.72374	4.63154	2.73897	0.208681	0.116479	-0.018561	1.12253	1
57212	1	6455	TP73-AS1	TP73 antisense RNA 1	2.62031	2.47934	2.96462	3.29063	3.89204	3.96643	3.90541	1.27173	0.0743979	0.0133782	-0.140966	0.344309	1
388588	1	546	SMIM1	small integral membrane protein 1 (Vel blood group)	2.91769	2.58536	3.35459	1.96582	4.17001	4.54971	4.23934	1.25232	0.379693	0.0693258	-0.332328	0.436902	1
8514	1	3171	KCNAB2	potassium voltage-gated channel subfamily A regulatory beta subunit 2	1.7143	1.46516	1.79023	1.21221	2.4417	2.56746	2.6479	0.7274	0.125752	0.206192	-0.249149	0.0759221	1
6146	1	2085	RPL22	ribosomal protein L22	5.78326	5.73703	6.07337	6.07842	7.00514	6.70323	6.52513	1.22188	-0.301913	-0.480013	-0.0462303	0.290115	1
388591	1	3971	RNF207	ring finger protein 207	3.44162	3.11791	4.9744	3.07457	6.55788	6.50145	6.92605	3.11626	-0.0564279	0.368174	-0.323709	1.53278	1
23463	1	4815	ICMT	isoprenylcysteine carboxyl methyltransferase	4.4725	4.3798	4.50718	4.34628	5.32118	5.20811	5.21455	0.848685	-0.113068	-0.106634	-0.0926994	0.034681	1
387509	1	4082	GPR153	G protein-coupled receptor 153	2.72228	2.4717	2.32373	2.40509	3.36635	3.44611	3.52474	0.644075	0.0797628	0.158386	-0.250572	-0.398541	1
11332	1	2389	ACOT7	acyl-CoA thioesterase 7	1.38494	1.11227	2.4354	1.75586	4.30733	4.43718	4.24466	2.92239	0.129849	-0.062676	-0.272675	1.05046	1
148479	1	3670	PHF13	PHD finger protein 13	4.52622	4.42818	4.89768	4.92287	5.59354	5.56351	5.17362	1.06732	-0.030027	-0.419917	-0.0980467	0.371453	1
100505990	1	474	#N/A	#N/A	7.96331	7.87185	8.27032	8.34601	9.45052	9.46111	9.16266	1.48721	0.0105845	-0.287866	-0.0914574	0.307007	1
2023	1	1812	ENO1	enolase 1	8.0104	8.01418	8.48895	8.53915	9.64793	9.62703	9.38312	1.63753	-0.0209001	-0.264807	0.00377629	0.478545	1
407040	1	110	MIR34A	microRNA 34a	1.6168	1.07371	1.95344	2.01331	3.17583	3.19267	3.91706	1.55902	0.0168432	0.741238	-0.543093	0.336633	1
5293	1	5411	PIK3CD	phosphatidylinositol-4,5-bisphosphate 3-kinase catalytic subunit delta	2.58361	2.6881	2.97106	3.1341	3.60782	3.61765	3.50768	1.02421	0.00983579	-0.100142	0.104492	0.387449	1
22883	1	5192	CLSTN1	calsyntenin 1	5.09063	5.05746	5.49531	5.49738	6.31497	6.2586	6.18823	1.22433	-0.0563683	-0.126736	-0.0331773	0.404676	1
56998	1	2995	CTNNBIP1	catenin beta interacting protein 1	2.60087	2.22109	3.39373	2.34238	4.97284	5.09721	5.0011	2.37198	0.12437	0.0282535	-0.379771	0.792861	1
116362	1	655	RBP7	retinol binding protein 7	2.14298	2.06719	3.10871	2.27062	4.24421	4.39623	3.85968	2.10123	0.152024	-0.384531	-0.0757948	0.965733	1
10277	1	5905	UBE4B	ubiquitination factor E4B	5.12102	5.09145	5.35444	5.72271	6.07463	5.96544	5.81284	0.953607	-0.109191	-0.261792	-0.029571	0.233418	1
1676	1	3408	DFFA	DNA fragmentation factor subunit alpha	3.73551	3.58895	4.02012	4.08563	5.05616	4.96736	4.7072	1.32064	-0.0888012	-0.348961	-0.146562	0.284604	1
5394	1	2808	EXOSC10	exosome component 10	4.12551	4.11786	4.54063	4.88381	5.49028	5.44988	5.3717	1.36477	-0.0404049	-0.118578	-0.00764719	0.415119	1
26232	1	1536	FBXO2	F-box protein 2	1.92649	2.2895	2.72731	2.82578	3.24195	3.39574	3.06498	1.31546	0.153789	-0.176969	0.363011	0.800822	1
93611	1	3527	FBXO44	F-box protein 44	3.47878	3.57587	3.85497	3.89726	4.27223	4.39084	4.34932	0.79345	0.118605	0.0770838	0.0970887	0.376188	1
100506310	1	2233	#N/A	#N/A	2.39371	2.42955	3.29952	3.18845	4.86341	5.08481	4.98444	2.4697	0.2214	0.121028	0.0358469	0.905816	1
100506116	1	1718	#N/A	#N/A	2.62095	2.69655	3.55979	3.47402	5.1696	5.32357	5.28098	2.54864	0.153975	0.111387	0.0755962	0.938838	1
4524	1	7150	MTHFR	methylenetetrahydrofolate reductase	2.94947	3.05595	3.96832	3.72447	5.63384	5.81585	5.64886	2.68437	0.182009	0.0150172	0.106485	1.01885	1
5351	1	3004	PLOD1	procollagen-lysine,2-oxoglutarate 5-dioxygenase 1	3.41914	3.27599	5.08771	3.65463	7.08394	7.19324	7.29205	3.6648	0.109295	0.208107	-0.143155	1.66857	1
60672	1	1588	MIIP	migration and invasion inhibitory protein	2.81648	2.68541	3.19768	3.20237	4.1683	4.58503	4.45052	1.35182	0.416738	0.282222	-0.131069	0.381206	1
55187	1	16329	VPS13D	vacuolar protein sorting 13 homolog D	4.57799	4.57048	4.81903	5.25143	5.27034	5.01283	5.41653	0.692349	-0.257518	0.146183	-0.0075106	0.241035	1
677885	1	152	SNORA59A	small nucleolar RNA, H/ACA box 59A	1.18722	0.697783	2.04882	0.631774	3.4446	1.85563	3.23372	2.25738	-1.58897	-0.210878	-0.489434	0.861608	1
9249	1	1806	DHRS3	dehydrogenase/reductase 3	4.48348	4.14894	5.12832	3.34435	6.15174	6.18271	5.75802	1.66826	0.0309714	-0.393716	-0.334544	0.644837	1
10630	1	2980	PDPN	podoplanin	2.65599	2.35117	3.48683	2.4553	5.24092	5.27325	5.00261	2.58493	0.0323243	-0.23831	-0.304823	0.830844	1
55092	1	2238	TMEM51	transmembrane protein 51	1.90945	1.90953	2.19269	2.59408	3.40047	3.31305	3.04607	1.49102	-0.0874243	-0.354402	7.75982e-05	0.283238	1
842	1	1993	CASP9	caspase 9	2.00157	2.03373	3.08567	2.9458	4.54575	4.66218	4.5981	2.54418	0.116432	0.0523446	0.0321555	1.0841	1
54751	1	3773	FBLIM1	filamin binding LIM protein 1	5.07899	5.08903	5.70034	5.60003	6.42837	6.4345	6.4798	1.34938	0.00613405	0.0514311	0.0100372	0.621352	1
27129	1	2892	HSPB7	heat shock protein family B (small) member 7	9.506	9.45142	10.2555	9.89087	11.3487	11.2666	11.3301	1.84274	-0.0821844	-0.0186628	-0.05458	0.749537	1
348487	1	1701	FAM131C	family with sequence similarity 131 member C	2.59024	2.19202	2.49412	1.92551	3.17884	3.30649	3.17775	0.5886	0.127646	-0.00109013	-0.398222	-0.0961193	1
1969	1	3964	EPHA2	EPH receptor A2	3.17801	2.72351	4.22628	2.79964	5.86362	5.88382	5.73647	2.68561	0.0201981	-0.127154	-0.454499	1.04827	1
79363	1	1560	RSG1	REM2 and RAB like small GTPase 1	2.18094	2.13425	2.22056	2.26339	3.41827	3.24568	3.31498	1.23733	-0.172597	-0.103292	-0.0466934	0.0396233	1
55672	1	4283	NBPF1	neuroblastoma breakpoint family member 1	1.33883	1.30614	2.13999	2.0081	3.5702	3.70453	3.67156	2.23137	0.134334	0.101359	-0.0326908	0.801164	1
84809	1	1765	CROCCP2	ciliary rootlet coiled-coil, rootletin pseudogene 2	2.85401	2.83282	3.08778	3.21427	3.59927	3.38864	3.71161	0.745262	-0.21063	0.112342	-0.0211904	0.233772	1
100506687	1	366	#N/A	#N/A	1.6935	1.73748	2.41609	1.09827	3.90782	2.80373	3.08433	2.21431	-1.10409	-0.823489	0.0439788	0.722587	1
9696	1	6656	CROCC	ciliary rootlet coiled-coil, rootletin	1.36319	1.30775	1.89595	1.91095	2.91102	3.07323	3.24826	1.54784	0.162209	0.337235	-0.0554386	0.532765	1
23400	1	3996	ATP13A2	ATPase 13A2	3.14773	3.084	3.38353	3.78787	4.37394	4.48988	4.40077	1.22621	0.115938	0.026832	-0.0637349	0.235797	1
8659	1	3581	ALDH4A1	aldehyde dehydrogenase 4 family member A1	3.53294	3.15937	3.61451	3.23566	4.44538	4.7104	4.49265	0.912443	0.265019	0.0472676	-0.373575	0.0815728	1
23352	1	15882	UBR4	ubiquitin protein ligase E3 component n-recognin 4	6.42855	6.38084	6.5246	6.98323	7.10929	7.11884	7.25352	0.680735	0.00954961	0.144236	-0.0477152	0.0960465	1
23065	1	4238	EMC1	ER membrane protein complex subunit 1	4.20289	4.21977	4.35948	4.78993	5.07327	4.97	4.86752	0.870378	-0.103269	-0.205753	0.0168836	0.156592	1
8574	1	1362	AKR7A2	aldo-keto reductase family 7 member A2	4.08962	3.70003	4.42555	4.09306	5.43265	5.46552	5.02818	1.34303	0.0328765	-0.404465	-0.389588	0.335933	1
832	1	1710	CAPZB	capping actin protein of muscle Z-line beta subunit	6.51362	6.39751	6.86175	6.82073	7.91992	7.94338	7.94284	1.4063	0.0234602	0.0229173	-0.116107	0.348125	1
1650	1	2126	DDOST	dolichyl-diphosphooligosaccharide--protein glycosyltransferase non-catalytic subunit	6.57596	6.58985	6.41015	7.096	7.41145	7.50542	7.07353	0.835498	0.0939629	-0.337928	0.0138897	-0.165811	1
8672	1	6179	EIF4G3	eukaryotic translation initiation factor 4 gamma 3	4.54815	4.51929	5.0079	4.9007	6.14259	5.89562	5.91324	1.59444	-0.24697	-0.229354	-0.0288601	0.459752	1
1889	1	5737	ECE1	endothelin converting enzyme 1	4.5825	4.65935	5.2481	4.64169	6.36069	6.45002	6.3488	1.77819	0.0893313	-0.0118907	0.0768484	0.665597	1
84196	1	5189	USP48	ubiquitin specific peptidase 48	3.8981	3.79517	4.05526	4.2414	4.93435	4.56387	4.5117	1.03625	-0.370477	-0.422647	-0.102922	0.157163	1
401944	1	4012	LDLRAD2	low density lipoprotein receptor class A domain containing 2	3.80987	3.60349	4.7625	3.65003	6.15924	6.27066	6.19711	2.34937	0.111416	0.0378605	-0.206382	0.952621	1
3339	1	14186	HSPG2	heparan sulfate proteoglycan 2	4.73364	4.45228	5.67293	4.56765	7.16364	7.25835	7.21304	2.43	0.0947078	0.0493971	-0.281364	0.939291	1
29092	1	1198	LINC00339	long intergenic non-protein coding RNA 339	2.1333	2.0646	2.18364	1.38043	3.32235	3.38829	3.14527	1.18905	0.0659393	-0.177077	-0.0686965	0.0503394	1
2048	1	4869	EPHB2	EPH receptor B2	1.75793	2.01948	2.51721	0.945815	3.8839	3.82622	3.87624	2.12597	-0.0576876	-0.00766282	0.261549	0.759282	1
100422914	1	68	MIR4253	microRNA 4253	2.69243	2.82032	2.99343	2.22795	4.68379	4.42563	5.05375	1.99136	-0.258154	0.369964	0.127892	0.301006	1
23028	1	3107	KDM1A	lysine demethylase 1A	5.44594	5.34757	5.69161	5.7899	6.62637	6.50035	6.20835	1.18043	-0.126026	-0.418019	-0.0983683	0.245665	1
10236	1	2741	HNRNPR	heterogeneous nuclear ribonucleoprotein R	5.64327	5.73106	5.77322	6.35362	6.52334	6.43782	6.15238	0.880069	-0.0855228	-0.370964	0.0877887	0.129945	1
80818	1	4814	ZNF436	zinc finger protein 436	4.6019	4.32485	5.05668	4.45439	6.36858	6.20057	6.10279	1.76668	-0.168011	-0.265791	-0.277046	0.454781	1
148898	1	2869	ZNF436-AS1	ZNF436 antisense RNA 1	1.56572	1.23319	2.96495	1.20789	4.66703	4.71067	4.8046	3.10131	0.0436372	0.137575	-0.332524	1.39923	1
6920	1	1586	TCEA3	transcription elongation factor A3	4.49595	4.0066	5.42425	3.55369	7.15904	7.08792	6.99039	2.66309	-0.0711123	-0.168643	-0.489348	0.928293	1
55616	1	4152	ASAP3	ArfGAP with SH3 domain, ankyrin repeat and PH domain 3	4.00174	3.84124	4.47947	4.45683	5.74452	5.73161	5.56836	1.74278	-0.0129049	-0.176157	-0.160502	0.477723	1
3399	1	1288	ID3	inhibitor of DNA binding 3, HLH protein	1.96186	1.68892	3.34821	2.12826	5.12261	5.61428	6.06251	3.16076	0.491673	0.939904	-0.272932	1.38635	1
6135	1	609	RPL11	ribosomal protein L11	9.13068	9.16835	9.60649	9.51103	10.5509	10.5162	10.2151	1.42019	-0.0347041	-0.335788	0.0376729	0.475815	1
11313	1	1624	LYPLA2	lysophospholipase II	4.41238	4.37894	4.76342	4.97714	5.41059	5.53832	5.54168	0.998218	0.127725	0.131085	-0.0334359	0.351048	1
2582	1	1858	GALE	UDP-galactose-4-epimerase	2.26243	2.19428	3.00872	2.83053	4.51347	4.39463	4.5179	2.25104	-0.118844	0.00442736	-0.0681525	0.746286	1
2517	1	2122	FUCA1	fucosidase, alpha-L- 1, tissue	3.18201	3.07252	3.15656	3.57794	4.02958	3.5876	3.52298	0.847571	-0.441984	-0.506603	-0.109485	-0.0254441	1
90529	1	2501	STPG1	sperm tail PG-rich repeat containing 1	2.53315	2.08808	2.46722	2.22447	3.21829	3.24431	3.21482	0.68514	0.02602	-0.00346997	-0.445065	-0.0659293	1
57185	1	5426	NIPAL3	NIPA like domain containing 3	2.66444	2.48909	3.20013	2.78239	4.55463	4.49285	4.30055	1.89019	-0.0617742	-0.254076	-0.17535	0.53569	1
11123	1	1700	RCAN3	RCAN family member 3	2.2584	2.44294	2.80158	2.58764	3.76392	3.78882	3.34783	1.50552	0.0248924	-0.416088	0.184538	0.543186	1
100506985	1	2016	LOC100506985	uncharacterized LOC100506985	1.81825	1.99571	2.10412	1.69471	2.84461	3.18528	2.5582	1.02637	0.34067	-0.286412	0.177466	0.28587	1
25932	1	4434	CLIC4	chloride intracellular channel 4	6.70232	6.64401	6.77505	6.98905	7.60791	7.37036	7.54632	0.905588	-0.237551	-0.0615829	-0.0583095	0.0727311	1
26119	1	2935	LDLRAP1	low density lipoprotein receptor adaptor protein 1	2.39322	2.41016	3.16616	3.03553	4.48064	4.48743	4.39635	2.08742	0.00678607	-0.0842938	0.0169402	0.772937	1
57134	1	3201	MAN1C1	mannosidase alpha class 1C member 1	1.60362	1.87453	4.79363	2.50345	6.98768	7.00292	6.78822	5.38406	0.0152491	-0.199455	0.270918	3.19002	1
57190	1	4332	SELENON	selenoprotein N	4.12216	4.23588	5.10066	4.86151	6.48427	6.65208	6.46285	2.36211	0.167809	-0.0214238	0.113716	0.978497	1
56181	1	2403	MTFR1L	mitochondrial fission regulator 1 like	6.0894	5.85936	6.21662	6.18255	6.80634	6.65142	6.77904	0.716942	-0.154918	-0.0272942	-0.230033	0.127223	1
646471	1	3653	LOC646471	uncharacterized LOC646471	3.32945	3.05877	3.63961	3.64124	4.41145	4.2732	4.56301	1.082	-0.138244	0.151564	-0.270679	0.310167	1
3925	1	3602	STMN1	stathmin 1	2.64522	2.44175	4.80413	2.82745	7.10083	6.98108	6.7121	4.45561	-0.119742	-0.38873	-0.203468	2.15891	1
5051	1	3581	PAFAH2	platelet activating factor acetylhydrolase 2	2.1418	1.97594	2.59269	2.27747	3.52258	3.18832	3.21472	1.38078	-0.334262	-0.307859	-0.165857	0.450893	1
7780	1	2473	SLC30A2	solute carrier family 30 member 2	2.31578	1.84576	1.99781	2.13002	3.68175	3.65887	1.58162	1.36598	-0.0228828	-2.10013	-0.470018	-0.317969	1
10256	1	2536	CNKSR1	connector enhancer of kinase suppressor of Ras 1	2.65309	2.41703	2.78987	2.96057	3.94461	4.00278	3.60803	1.29152	0.058176	-0.336574	-0.236061	0.136779	1
83442	1	1115	SH3BGRL3	SH3 domain binding glutamate rich protein like 3	2.87889	3.02306	3.3508	3.60418	4.34105	4.52653	4.06327	1.46217	0.185478	-0.277782	0.144175	0.47191	1
91544	1	2072	UBXN11	UBX domain protein 11	1.80308	1.74425	2.45732	1.88779	3.64617	3.83848	3.72272	1.84309	0.19231	0.0765496	-0.0588319	0.654233	1
3151	1	1969	HMGN2	high mobility group nucleosomal binding domain 2	5.76025	5.70152	6.19833	5.8603	7.57819	7.56017	6.81717	1.81795	-0.0180237	-0.761028	-0.0587261	0.43808	1
6195	1	3383	RPS6KA1	ribosomal protein S6 kinase A1	1.76786	1.91741	2.56635	2.47056	3.42591	3.48652	3.48525	1.65805	0.0606117	0.0593389	0.149546	0.798483	1
8289	1	8585	ARID1A	AT-rich interaction domain 1A	5.00847	4.88105	5.39264	5.31071	6.33291	6.29631	6.09089	1.32444	-0.0366079	-0.242022	-0.12742	0.384165	1
115572	1	2374	FAM46B	family with sequence similarity 46 member B	1.42074	0.946117	1.89796	1.06392	2.72751	2.95413	3.21796	1.30677	0.226619	0.490454	-0.474623	0.477221	1
9064	1	4328	MAP3K6	mitogen-activated protein kinase kinase kinase 6	2.81067	2.79348	3.16976	3.13053	3.6177	3.78509	3.59862	0.807028	0.167395	-0.0190806	-0.0171862	0.359084	1
27245	1	6496	AHDC1	AT-hook DNA binding motif containing 1	4.9933	4.78509	5.19365	5.27462	5.85719	5.89546	5.79378	0.863891	0.0382659	-0.063413	-0.208213	0.200346	1
2537	1	860	IFI6	interferon alpha inducible protein 6	2.8123	2.27997	3.90079	2.5012	6.22711	8.52572	6.29421	3.41481	2.29861	0.0670981	-0.53233	1.08849	1
55113	1	2158	XKR8	XK related 8	2.02156	1.85351	2.67841	2.3402	4.06799	4.24691	4.03525	2.04644	0.178915	-0.0327388	-0.168044	0.656852	1
93974	1	1911	ATPIF1	ATPase inhibitory factor 1	6.05509	5.87162	6.28617	5.97365	6.7199	6.52087	6.52113	0.664805	-0.199033	-0.198766	-0.183471	0.231078	1
65979	1	6492	PHACTR4	phosphatase and actin regulator 4	3.73622	3.68799	3.92513	4.15081	4.78492	4.94713	4.30007	1.04871	0.162204	-0.484852	-0.0482232	0.188911	1
6080	1	207	SNORA73A	small nucleolar RNA, H/ACA box 73A	1.22514	1.78743	2.19983	2.21141	1.83288	2.53804	1.68019	0.607739	0.705158	-0.15269	0.56229	0.974684	1
54952	1	2015	TRNAU1AP	tRNA selenocysteine 1 associated protein 1	3.65653	3.58848	3.87655	3.93935	4.77674	4.40273	4.44571	1.12021	-0.374009	-0.331032	-0.068048	0.220015	1
677838	1	130	SNORA61	small nucleolar RNA, H/ACA box 61	3.57932	3.46897	3.96279	4.19742	4.2751	3.80889	4.67661	0.695779	-0.466207	0.401513	-0.110342	0.383476	1
677825	1	132	SNORA44	small nucleolar RNA, H/ACA box 44	3.40045	3.88237	3.62779	4.64636	4.57114	4.13649	4.19274	1.17069	-0.434654	-0.3784	0.481915	0.227335	1
692073	1	134	SNORA16A	small nucleolar RNA, H/ACA box 16A	2.47127	2.72069	3.40743	3.18628	4.01561	3.98683	4.27733	1.54434	-0.0287881	0.261718	0.249416	0.936156	1
51102	1	2434	MECR	mitochondrial trans-2-enoyl-CoA reductase	3.10899	2.90767	3.20409	3.2125	4.19003	4.25348	3.96924	1.08104	0.0634534	-0.220784	-0.201311	0.0951026	1
9672	1	5121	SDC3	syndecan 3	3.41061	3.42038	4.22953	3.58797	5.76313	5.76314	5.47019	2.35252	9.98003e-06	-0.292937	0.00976872	0.818925	1
2170	1	1097	FABP3	fatty acid binding protein 3	8.72579	8.63058	9.23204	8.74031	10.0053	9.90288	9.92838	1.27952	-0.102435	-0.0769361	-0.0952119	0.506242	1
1307	1	5584	COL16A1	collagen type XVI alpha 1 chain	1.78407	1.86626	4.08272	2.44419	5.76473	5.78429	6.15259	3.98066	0.0195595	0.387859	0.0821921	2.29865	1
576	1	5415	ADGRB2	adhesion G protein-coupled receptor B2	3.89935	3.74078	4.46767	4.32429	6.04996	6.09937	6.25193	2.15061	0.0494034	0.201968	-0.158572	0.568321	1
10657	1	2685	KHDRBS1	KH RNA binding domain containing, signal transduction associated 1	5.76277	5.62143	5.91127	6.34876	7.03514	6.9831	6.62249	1.27237	-0.0520306	-0.412645	-0.141337	0.148506	1
56063	1	1082	TMEM234	transmembrane protein 234	3.20401	2.98353	3.26591	3.37016	4.32463	4.12639	4.14591	1.12061	-0.198236	-0.17872	-0.220479	0.0618985	1
3065	1	2091	HDAC1	histone deacetylase 1	4.50187	4.42545	4.89353	4.92209	5.87971	5.68518	5.71088	1.37784	-0.194527	-0.16883	-0.0764147	0.391667	1
65108	1	1546	MARCKSL1	MARCKS like 1	6.25877	6.10881	6.54095	4.62105	7.14349	7.16001	6.94153	0.884724	0.0165211	-0.201956	-0.149954	0.282183	1
100128071	1	699	FAM229A	family with sequence similarity 229 member A	1.28006	1.39669	1.82649	1.54188	2.37119	2.64804	2.37255	1.09113	0.276858	0.00136034	0.116637	0.546431	1
81629	1	1317	TSSK3	testis specific serine kinase 3	1.64568	1.70649	1.86757	2.14551	2.92189	2.86241	3.15393	1.27621	-0.0594815	0.23204	0.060806	0.221894	1
5928	1	8018	RBBP4	RB binding protein 4, chromatin remodeling factor	4.36907	4.34285	4.50863	4.74649	5.5684	5.37816	5.29083	1.19933	-0.190245	-0.277572	-0.0262219	0.139558	1
81493	1	3493	SYNC	syncoilin, intermediate filament protein	3.68378	3.61541	3.94242	3.8301	5.15986	4.99486	4.85599	1.47608	-0.164999	-0.303874	-0.0683649	0.258639	1
57648	1	5412	KIAA1522	KIAA1522	3.48316	3.34453	3.9281	3.43495	5.01265	4.99192	4.64187	1.52949	-0.0207264	-0.370779	-0.138633	0.444943	1
64766	1	4526	S100PBP	S100P binding protein	2.99007	2.88527	3.14743	3.10479	4.0889	4.01747	3.82466	1.09883	-0.0714307	-0.264241	-0.104805	0.157358	1
113452	1	993	TMEM54	transmembrane protein 54	2.47296	2.21211	2.54001	2.4483	3.34624	3.42251	3.34934	0.873289	0.0762627	0.00309838	-0.260843	0.067056	1
149076	1	3106	ZNF362	zinc finger protein 362	3.36053	3.2902	4.0671	3.66642	5.37315	5.40707	5.12809	2.01262	0.0339155	-0.245066	-0.0703286	0.706562	1
100506168	1	4675	#N/A	#N/A	3.89183	3.82665	4.09058	4.10614	4.65457	4.46719	4.85397	0.762741	-0.187379	0.1994	-0.0651774	0.198751	1
9202	1	6994	ZMYM4	zinc finger MYM-type containing 4	4.07734	3.88745	4.18406	4.24671	4.99573	4.80708	4.61724	0.918388	-0.18865	-0.378483	-0.189892	0.106719	1
79932	1	4812	KIAA0319L	KIAA0319 like	4.90426	4.8662	5.15738	5.25071	6.32984	6.19629	6.1376	1.42558	-0.133558	-0.192246	-0.0380565	0.25312	1
26523	1	7478	AGO1	argonaute 1, RISC catalytic component	3.29896	3.00641	3.24669	3.38062	4.14606	4.10075	3.87244	0.847099	-0.0453068	-0.273612	-0.292549	-0.0522699	1
79729	1	2579	SH3D21	SH3 domain containing 21	1.75482	1.51338	3.73763	1.35301	5.68631	5.63634	5.17568	3.93148	-0.0499672	-0.510627	-0.241447	1.98281	1
55194	1	1054	EVA1B	eva-1 homolog B	2.62094	2.30292	3.47126	2.16561	4.73694	4.78807	4.61284	2.116	0.0511357	-0.124101	-0.318018	0.85032	1
127700	1	1666	OSCP1	organic solute carrier partner 1	2.08587	2.15784	2.46716	2.61198	3.20555	3.08192	3.03159	1.11968	-0.123632	-0.173965	0.0719698	0.381289	1
64769	1	2147	MEAF6	MYST/Esa1 associated factor 6	4.22579	3.98106	4.28324	4.02573	4.9797	4.79427	4.67412	0.753905	-0.185429	-0.305584	-0.244735	0.0574483	1
7802	1	2649	DNALI1	dynein axonemal light intermediate chain 1	2.38914	2.12074	2.77918	2.5881	3.86621	3.87906	3.61674	1.47707	0.0128541	-0.249467	-0.2684	0.390044	1
127687	1	1318	C1orf122	chromosome 1 open reading frame 122	4.89166	4.69181	4.93188	5.01646	5.74382	5.86016	5.85268	0.85216	0.116337	0.108858	-0.199851	0.0402182	1
2275	1	1704	FHL3	four and a half LIM domains 3	2.55808	1.93488	3.03713	1.88587	4.13767	4.48394	4.11581	1.57959	0.346275	-0.0218554	-0.6232	0.479053	1
4725	1	571	NDUFS5	NADH:ubiquinone oxidoreductase subunit S5	8.03324	8.11142	8.52509	8.63175	8.86688	8.78442	8.71688	0.833644	-0.0824617	-0.149998	0.078182	0.491855	1
23499	1	24105	MACF1	microtubule-actin crosslinking factor 1	5.16876	5.21	5.36326	5.61077	6.07508	5.92507	5.68261	0.906322	-0.150012	-0.392473	0.041242	0.194497	1
643314	1	6979	KIAA0754	KIAA0754	1.99795	1.94703	2.69626	2.4904	4.30824	4.21706	3.67328	2.31028	-0.0911799	-0.634951	-0.0509227	0.698305	1
677834	1	137	SNORA55	small nucleolar RNA, H/ACA box 55	2.04696	2.0461	3.34958	2.01726	3.98567	2.76802	3.69959	1.93871	-1.21765	-0.286079	-0.000856047	1.30263	1
5538	1	2504	PPT1	palmitoyl-protein thioesterase 1	4.05271	4.06508	4.38499	4.42041	5.06071	4.89611	4.88646	1.008	-0.164608	-0.174256	0.0123663	0.332277	1
100286988	1	679	#N/A	#N/A	2.7022	2.93451	3.14595	3.43833	4.15346	4.27218	4.33792	1.45126	0.118716	0.184452	0.232307	0.443754	1
64744	1	2576	SMAP2	small ArfGAP2	2.85767	2.76009	3.24679	3.34242	4.60711	4.59813	4.46715	1.74944	-0.00897619	-0.13996	-0.0975759	0.389123	1
127396	1	2097	ZNF684	zinc finger protein 684	1.67049	1.67078	1.56438	1.70938	2.35938	2.04699	2.16418	0.688894	-0.312393	-0.195201	0.000293336	-0.106109	1
4802	1	2821	NFYC	nuclear transcription factor Y subunit gamma	5.16852	5.07026	5.29743	5.30227	5.9169	5.86443	5.62561	0.748382	-0.0524681	-0.291291	-0.0982599	0.128912	1
163732	1	1291	CITED4	Cbp/p300 interacting transactivator with Glu/Asp rich carboxy-terminal domain 4	4.55658	4.04349	4.92666	4.19675	5.72351	6.48632	5.88376	1.16693	0.762813	0.160246	-0.513082	0.370082	1
1503	1	3199	CTPS1	CTP synthase 1	3.49679	3.54928	3.6732	4.14429	4.21752	4.1077	4.45942	0.720737	-0.109819	0.241897	0.0524986	0.176413	1
100507178	1	4800	SLFNL1-AS1	SLFNL1 antisense RNA 1	1.6189	1.54858	1.93931	1.56012	2.76197	2.92083	2.69521	1.14307	0.158866	-0.0667531	-0.0703135	0.320413	1
22955	1	3801	SCMH1	sex comb on midleg homolog 1 (Drosophila)	4.64333	4.54436	5.14688	4.62439	6.36466	6.44752	6.0823	1.72133	0.0828629	-0.282354	-0.0989688	0.503548	1
100132074	1	1723	FOXO6	forkhead box O6	2.90791	2.78203	3.53319	2.88723	3.98911	4.07765	4.06009	1.08119	0.0885466	0.0709773	-0.125879	0.62528	1
284716	1	10569	RIMKLA	ribosomal modification protein rimK like family member A	1.67567	1.56204	1.80802	1.62952	2.69573	2.62742	2.65792	1.02007	-0.0683102	-0.0378175	-0.113625	0.13235	1
79717	1	1489	PPCS	phosphopantothenoylcysteine synthetase	4.10806	4.1143	4.15603	4.14691	4.82331	4.62028	4.64201	0.715249	-0.203033	-0.181294	0.00624337	0.0479701	1
10465	1	800	PPIH	peptidylprolyl isomerase H	4.42251	4.46325	4.54344	5.29315	5.09856	4.98771	5.00664	0.676053	-0.110856	-0.0919259	0.040743	0.120928	1
4904	1	1546	YBX1	Y-box binding protein 1	8.39984	8.29757	8.58799	8.74999	9.08173	9.06079	8.95605	0.681884	-0.0209371	-0.125682	-0.10227	0.188148	1
64175	1	2705	P3H1	prolyl 3-hydroxylase 1	3.16088	3.06631	3.28645	3.59876	4.31637	4.05952	4.28974	1.15548	-0.256848	-0.0266305	-0.0945774	0.125569	1
374969	1	798	SVBP	small vasohibin binding protein	2.68937	2.94912	3.69877	3.24451	5.29761	5.11579	5.15612	2.60823	-0.18182	-0.14149	0.259743	1.00939	1
114625	1	3500	ERMAP	erythroblast membrane associated protein (Scianna blood group)	2.77583	2.56582	2.66404	3.05345	3.80038	3.68137	3.61965	1.02455	-0.119008	-0.180731	-0.21001	-0.111787	1
6513	1	3670	SLC2A1	solute carrier family 2 member 1	2.12068	1.70627	4.19388	3.12346	6.08931	6.19891	6.00665	3.96863	0.109599	-0.0826628	-0.41441	2.0732	1
81888	1	1115	HYI	hydroxypyruvate isomerase (putative)	4.43389	4.28728	4.72229	4.93487	5.29047	5.32539	5.17793	0.856584	0.034918	-0.112547	-0.146608	0.288404	1
5792	1	7733	PTPRF	protein tyrosine phosphatase, receptor type F	2.64547	2.70778	3.54888	3.22809	5.07207	5.11556	4.83536	2.42659	0.0434882	-0.236703	0.0623058	0.903408	1
9682	1	4509	KDM4A	lysine demethylase 4A	3.77716	3.76287	4.06018	4.48264	5.14366	5.05424	4.93618	1.3665	-0.0894181	-0.207482	-0.0142921	0.283017	1
100132774	1	1574	KDM4A-AS1	KDM4A antisense RNA 1	2.17992	2.34993	2.56778	2.94219	3.49549	3.47469	3.24282	1.31558	-0.0208034	-0.252675	0.170013	0.387861	1
6487	1	2450	ST3GAL3	ST3 beta-galactoside alpha-2,3-sialyltransferase 3	3.26073	3.29343	3.43	3.48009	4.45712	4.41904	4.41305	1.19639	-0.0380807	-0.0440658	0.0326957	0.169265	1
149473	1	1463	CCDC24	coiled-coil domain containing 24	1.60535	1.47741	2.24207	1.68993	3.42342	3.70499	3.4571	1.81807	0.281562	0.0336743	-0.127942	0.636717	1
55929	1	1766	DMAP1	DNA methyltransferase 1 associated protein 1	3.9736	3.80373	4.20092	4.04545	5.20918	5.34207	5.30585	1.23558	0.132885	0.0966686	-0.16987	0.227313	1
79033	1	1743	ERI3	ERI1 exoribonuclease family member 3	4.92546	4.91638	5.03303	5.35286	5.88323	5.84336	5.86904	0.957773	-0.0398788	-0.0141974	-0.00908047	0.10757	1
55182	1	3010	RNF220	ring finger protein 220	4.23365	4.36155	4.50859	4.80153	4.86624	4.81488	5.06509	0.632584	-0.0513627	0.198856	0.127896	0.274935	1
79639	1	1600	TMEM53	transmembrane protein 53	2.05041	1.64371	2.12015	2.04683	2.77755	3.06005	2.84017	0.727144	0.282498	0.0626217	-0.4067	0.0697445	1
6202	1	705	RPS8	ribosomal protein S8	9.22767	9.29717	9.76839	9.7079	10.9469	10.9413	10.646	1.71925	-0.00558787	-0.300907	0.069499	0.540722	1
7389	1	1458	UROD	uroporphyrinogen decarboxylase	5.0111	5.08643	5.5329	5.49165	6.51423	6.64848	6.4952	1.50313	0.13425	-0.0190263	0.0753323	0.521799	1
10327	1	1535	AKR1A1	aldo-keto reductase family 1 member A1	5.69412	5.6088	5.9717	5.92463	7.04906	7.19343	7.16702	1.35494	0.144371	0.117954	-0.0853235	0.277579	1
4678	1	3223	NASP	nuclear autoantigenic sperm protein	5.24888	5.25132	5.67343	5.87679	6.63064	6.45772	6.46034	1.38176	-0.172922	-0.170305	0.00243445	0.424544	1
3652	1	3461	IPP	intracisternal A particle-promoted polypeptide	2.64959	2.57432	2.76343	2.63515	3.35349	3.06873	2.77153	0.703898	-0.284753	-0.58196	-0.0752658	0.113842	1
55624	1	3337	POMGNT1	protein O-linked mannose N-acetylglucosaminyltransferase 1 (beta 1,2-)	5.14832	5.10788	5.58518	5.66052	6.6032	6.5659	6.67955	1.45488	-0.0373009	0.0763513	-0.0404415	0.436864	1
541468	1	1849	LURAP1	leucine rich adaptor protein 1	2.38466	2.07686	2.68986	1.97675	3.76793	3.63358	3.48144	1.38327	-0.134347	-0.286486	-0.307796	0.305208	1
79656	1	1329	BEND5	BEN domain containing 5	1.40822	1.02127	1.94363	1.36238	3.079	3.00709	2.84422	1.67078	-0.0719075	-0.234786	-0.386953	0.53541	1
1031	1	2478	CDKN2C	cyclin dependent kinase inhibitor 2C	2.32656	2.02488	2.4021	2.0359	3.08003	3.33299	2.60481	0.753469	0.252961	-0.475223	-0.301683	0.0755373	1
22996	1	2864	TTC39A	tetratricopeptide repeat domain 39A	2.63579	2.55291	3.4889	3.06156	5.01347	5.05823	4.68364	2.37768	0.0447657	-0.329821	-0.0828778	0.853108	1
2060	1	5483	EPS15	epidermal growth factor receptor pathway substrate 15	4.34632	4.29544	4.67407	4.69006	5.74099	5.45471	5.46865	1.39467	-0.286285	-0.272343	-0.0508842	0.327747	1
114883	1	4257	OSBPL9	oxysterol binding protein like 9	5.0291	4.84071	5.44149	5.30996	6.71741	6.49754	6.50965	1.6883	-0.219863	-0.207755	-0.188394	0.412383	1
91408	1	2345	BTF3L4	basic transcription factor 3 like 4	4.19661	4.19105	4.17371	4.55297	4.81667	4.53586	4.26132	0.620065	-0.28081	-0.555358	-0.00555823	-0.0228991	1
200014	1	5639	CC2D1B	coiled-coil and C2 domain containing 1B	2.84955	2.9071	3.06331	3.5676	3.68219	3.59712	3.84336	0.832636	-0.0850664	0.161171	0.0575505	0.213761	1
84950	1	2772	PRPF38A	pre-mRNA processing factor 38A	4.01707	3.90636	4.02469	4.53452	4.80966	4.62624	4.56	0.792588	-0.18342	-0.249662	-0.110714	0.00762252	1
2882	1	1229	GPX7	glutathione peroxidase 7	2.29854	2.05926	3.75222	2.55898	5.76867	5.70318	5.55827	3.47012	-0.065482	-0.210391	-0.239279	1.45368	1
55268	1	1175	ECHDC2	enoyl-CoA hydratase domain containing 2	5.14345	5.09323	5.46811	5.27853	6.18543	6.15589	6.21438	1.04198	-0.0295339	0.0289495	-0.0502236	0.324658	1
6342	1	3700	SCP2	sterol carrier protein 2	4.31855	4.17737	4.56041	4.11813	5.34565	4.94504	4.92625	1.0271	-0.400608	-0.419395	-0.14118	0.24186	1
127435	1	3010	PODN	podocan	1.13785	0.897926	1.71861	0.557487	2.74371	3.14885	2.50332	1.60586	0.405137	-0.240392	-0.239922	0.580762	1
1376	1	3094	CPT2	carnitine palmitoyltransferase 2	4.35477	4.11197	4.30273	4.19402	5.12584	4.91839	4.39646	0.771068	-0.207446	-0.729372	-0.242803	-0.0520367	1
54987	1	1085	C1orf123	chromosome 1 open reading frame 123	4.67745	4.55203	4.81985	4.55318	5.43046	5.23617	5.39413	0.753004	-0.19429	-0.0363293	-0.125422	0.142393	1
7804	1	4607	LRP8	LDL receptor related protein 8	1.66673	1.68804	1.71919	2.69081	2.60985	2.6033	2.17209	0.943113	-0.00655041	-0.437754	0.0213096	0.0524544	1
55706	1	4826	NDC1	NDC1 transmembrane nucleoporin	2.05774	1.98388	2.0676	2.42719	3.00618	2.75128	2.64567	0.948439	-0.254903	-0.360512	-0.0738672	0.00985339	1
51668	1	601	HSPB11	heat shock protein family B (small) member 11	4.09011	4.20092	4.22011	4.79086	4.96819	4.69153	4.10855	0.878076	-0.276654	-0.85964	0.110808	0.129998	1
51253	1	1483	MRPL37	mitochondrial ribosomal protein L37	5.66371	5.63839	5.88454	6.00298	6.59956	6.60841	6.4609	0.93585	0.00884236	-0.138661	-0.0253204	0.220826	1
23648	1	2187	SSBP3	single stranded DNA binding protein 3	4.53371	4.49032	4.96643	4.80142	5.63312	5.7134	5.35693	1.09941	0.0802856	-0.276186	-0.0433884	0.432723	1
26027	1	3292	ACOT11	acyl-CoA thioesterase 11	2.53384	2.177	3.07638	2.59056	4.34019	4.49349	4.54519	1.80636	0.153299	0.204996	-0.356832	0.542547	1
338094	1	1981	FAM151A	family with sequence similarity 151 member A	1.94262	1.70328	2.22158	1.81951	3.13176	3.26169	3.21623	1.18914	0.129925	0.0844632	-0.239346	0.278955	1
374977	1	4391	MROH7	maestro heat like repeat family member 7	1.67099	1.33159	2.89629	1.56517	4.4699	4.64011	4.80102	2.79891	0.170208	0.331125	-0.339395	1.2253	1
1718	1	4286	DHCR24	24-dehydrocholesterol reductase	4.46187	3.74138	5.0032	3.93392	6.81044	7.12234	6.8722	2.34857	0.311907	0.0617635	-0.720482	0.541335	1
115209	1	1909	OMA1	OMA1 zinc metallopeptidase	2.71791	2.7335	2.86692	2.70322	3.5309	3.14932	3.32032	0.812991	-0.381583	-0.210586	0.0155909	0.149004	1
55277	1	2086	FGGY	FGGY carbohydrate kinase domain containing	1.71468	1.53702	2.09133	1.48631	3.36789	3.44311	3.05437	1.65321	0.0752164	-0.313518	-0.177655	0.376653	1
1573	1	1857	CYP2J2	cytochrome P450 family 2 subfamily J member 2	4.19945	3.98253	4.42792	3.85276	5.31985	5.18265	4.7887	1.1204	-0.137193	-0.531144	-0.216915	0.228473	1
4774	1	10023	NFIA	nuclear factor I A	3.13657	2.90281	3.41561	3.06887	4.27398	4.12052	3.69768	1.13741	-0.153462	-0.576302	-0.23376	0.279043	1
85440	1	7052	DOCK7	dedicator of cytokinesis 7	2.3856	2.19559	2.91507	2.89814	4.35004	4.20837	3.83458	1.96444	-0.141672	-0.515463	-0.190007	0.529474	1
84938	1	1807	ATG4C	autophagy related 4C cysteine peptidase	1.21593	1.56326	1.5529	1.55642	2.65164	2.16024	2.48455	1.43571	-0.491393	-0.16709	0.347338	0.336969	1
5236	1	3353	PGM1	phosphoglucomutase 1	5.78722	5.63627	6.04647	5.88903	6.83729	6.83479	6.7863	1.05007	-0.0025026	-0.0509854	-0.150948	0.259244	1
4919	1	4112	ROR1	receptor tyrosine kinase like orphan receptor 1	1.95881	2.02981	3.73008	2.71931	5.71341	5.59305	5.41495	3.7546	-0.120362	-0.298458	0.0709939	1.77127	1
55225	1	4362	RAVER2	ribonucleoprotein, PTB binding 2	3.33674	3.28728	3.75921	3.52503	4.83917	4.74691	4.44899	1.50243	-0.0922565	-0.390177	-0.0494602	0.422472	1
205	1	7226	AK4	adenylate kinase 4	3.0329	3.02477	3.2682	2.99031	4.32721	4.13611	4.00283	1.29432	-0.191104	-0.324381	-0.00812937	0.235303	1
9829	1	5750	DNAJC6	DnaJ heat shock protein family (Hsp40) member C6	3.32052	3.23906	3.89533	3.67252	5.25752	4.93863	5.28431	1.93699	-0.318887	0.0267908	-0.0814639	0.574808	1
3953	1	6746	LEPR	leptin receptor	1.66922	1.47789	1.78928	1.72368	2.68967	2.4824	2.29976	1.02044	-0.207265	-0.389903	-0.191336	0.120057	1
54741	1	4644	LEPROT	leptin receptor overlapping transcript	4.06751	4.05181	4.34352	4.18531	5.27894	5.0858	4.97023	1.21143	-0.193134	-0.30871	-0.0157007	0.276006	1
23169	1	6460	SLC35D1	solute carrier family 35 member D1	1.4079	1.35431	1.76875	1.83706	2.60664	2.15414	2.45018	1.19875	-0.452501	-0.156464	-0.0535903	0.36085	1
26135	1	6764	SERBP1	SERPINE1 mRNA binding protein 1	5.60315	5.53511	5.64872	6.01627	6.24561	6.03226	5.94997	0.642464	-0.21335	-0.295647	-0.0680394	0.0455703	1
55970	1	4409	GNG12	G protein subunit gamma 12	3.32891	3.42266	3.99346	3.67396	5.26587	4.99663	5.20544	1.93696	-0.269242	-0.0604346	0.0937495	0.664544	1
79971	1	3091	WLS	wntless Wnt ligand secretion mediator	4.07829	3.95748	5.41784	4.38639	7.14045	7.12064	6.91965	3.06216	-0.0198082	-0.220798	-0.120804	1.33956	1
11147	1	952	HHLA3	HERV-H LTR-associating 3	2.21873	2.26405	2.81814	2.11562	3.90009	3.83563	3.87877	1.68136	-0.064465	-0.0213241	0.0453219	0.599411	1
1491	1	2140	CTH	cystathionine gamma-lyase	1.44053	1.17979	1.25338	2.16139	2.324	1.81204	2.27461	0.883469	-0.511953	-0.0493868	-0.260737	-0.187152	1
406962	1	86	MIR186	microRNA 186	1.10517	2.10782	0.998982	0.979041	2.35386	0	1.04358	1.24869	-2.35386	-1.31028	1.00266	-0.106183	1
51086	1	3360	TNNI3K	TNNI3 interacting kinase	2.46434	2.00938	4.05831	2.25648	6.01275	5.76098	5.91152	3.54841	-0.251768	-0.101224	-0.454964	1.59397	1
1429	1	2305	CRYZ	crystallin zeta	3.74556	3.56744	4.04587	4.20103	5.13168	4.93234	4.71284	1.38613	-0.199345	-0.418846	-0.178113	0.300318	1
127253	1	3550	TYW3	tRNA-yW synthesizing protein 3 homolog	3.14719	3.14431	3.25092	3.78397	4.14446	3.77906	3.71824	0.997263	-0.3654	-0.426212	-0.00287989	0.103727	1
692085	1	78	SNORD45C	small nucleolar RNA, C/D box 45C	1.72067	1.6079	1.73693	1.05016	2.73704	1.18648	2.17331	1.01637	-1.55056	-0.563733	-0.112773	0.0162562	1
26805	1	84	SNORD45A	small nucleolar RNA, C/D box 45A	1.75243	2.11848	2.55425	1.99379	2.38123	3.01952	3.91895	0.6288	0.638292	1.53772	0.366049	0.801823	1
26804	1	71	SNORD45B	small nucleolar RNA, C/D box 45B	2.354	2.60992	2.88929	2.17919	3.45433	2.72401	3.92041	1.10033	-0.730323	0.466073	0.255911	0.535289	1
374987	1	2286	NEXN-AS1	NEXN antisense RNA 1	3.8931	3.73688	4.23198	4.31916	4.85793	4.7451	4.49321	0.964835	-0.112832	-0.364727	-0.156218	0.338884	1
91624	1	3391	NEXN	nexilin F-actin binding protein	6.19097	6.08086	6.67368	6.57377	7.56042	7.23904	6.95055	1.36945	-0.321381	-0.609868	-0.110109	0.482712	1
2787	1	806	GNG5	G protein subunit gamma 5	7.16008	7.10065	7.50301	7.45532	8.12381	8.19492	7.85387	0.963736	0.0711024	-0.269948	-0.059424	0.342928	1
1486	1	3101	CTBS	chitobiase	1.55327	1.35297	1.7773	1.0359	2.66895	2.37973	2.05292	1.11568	-0.289214	-0.616029	-0.200302	0.224027	1
117178	1	6114	SSX2IP	SSX family member 2 interacting protein	1.91743	1.80863	2.49927	2.00681	3.57144	3.2276	3.44201	1.65401	-0.343844	-0.129429	-0.108799	0.581839	1
23566	1	1721	LPAR3	lysophosphatidic acid receptor 3	2.96645	2.87218	3.40488	3.17886	4.25024	4.17933	3.7623	1.28379	-0.0709089	-0.487938	-0.094272	0.438428	1
84144	1	4711	SYDE2	synapse defective Rho GTPase homolog 2	2.95182	2.86815	3.2971	2.98766	4.33342	4.08683	3.95168	1.3816	-0.246585	-0.381732	-0.0836728	0.345276	1
23576	1	4482	DDAH1	dimethylarginine dimethylaminohydrolase 1	2.18424	2.33034	2.96678	2.21796	4.0771	3.91228	3.84391	1.89286	-0.164817	-0.233185	0.1461	0.782539	1
3491	1	2295	CYR61	cysteine rich angiogenic inducer 61	5.74135	6.11519	7.5131	6.02185	9.16646	8.74594	9.00487	3.4251	-0.420516	-0.161586	0.373837	1.77175	1
9653	1	7265	HS2ST1	heparan sulfate 2-O-sulfotransferase 1	2.27611	2.26542	2.80987	2.50853	4.13035	3.82287	3.8858	1.85424	-0.307482	-0.244547	-0.010692	0.533758	1
8543	1	5405	LMO4	LIM domain only 4	3.72068	3.60185	4.20314	3.71988	5.48865	5.39003	5.62245	1.76797	-0.0986215	0.133794	-0.118837	0.482453	1
56267	1	2152	KYAT3	kynurenine aminotransferase 3	2.2839	1.83821	2.31313	2.09087	3.45715	3.11722	3.34503	1.17325	-0.339927	-0.112118	-0.44569	0.0292278	1
494115	1	5087	RBMXL1	RNA binding motif protein, X-linked like 1	2.61639	2.36748	2.77032	3.04846	3.97292	3.79833	3.63986	1.35653	-0.174585	-0.333053	-0.248901	0.153929	1
2634	1	2595	GBP2	guanylate binding protein 2	1.16741	1.30227	1.82648	1.2727	2.05946	2.05135	1.66937	0.892044	-0.00810945	-0.39009	0.134856	0.659071	1
55144	1	4054	LRRC8D	leucine rich repeat containing 8 family member D	3.04318	2.94819	2.77515	2.75883	3.77063	3.68731	2.78165	0.727449	-0.0833201	-0.98898	-0.0949866	-0.268031	1
23285	1	4556	KIAA1107	KIAA1107	1.81961	1.72084	1.90767	1.49305	2.605	2.16838	1.79252	0.78539	-0.436616	-0.812483	-0.0987718	0.0880574	1
11146	1	2032	GLMN	glomulin, FKBP associated protein	1.6007	1.26951	1.63008	1.74106	2.48844	2.4738	2.40931	0.887745	-0.0146393	-0.079131	-0.33119	0.0293859	1
6125	1	1031	RPL5	ribosomal protein L5	8.89718	8.88506	9.23825	9.21486	10.2201	9.98793	9.84596	1.32296	-0.232216	-0.37418	-0.0121155	0.341074	1
6083	1	95	SNORD21	small nucleolar RNA, C/D box 21	1.09688	1.34682	2.07381	0.910081	3.81026	2.64113	3.11874	2.71338	-1.16913	-0.691515	0.249942	0.976934	1
388650	1	2599	FAM69A	family with sequence similarity 69 member A	1.73285	1.43288	2.26953	1.81005	3.57106	3.5884	3.57557	1.8382	0.0173424	0.00450931	-0.29997	0.53668	1
22823	1	4128	MTF2	metal response element binding transcription factor 2	1.73568	1.50055	2.26434	1.65289	3.63647	3.26774	3.15637	1.90079	-0.368738	-0.480109	-0.235136	0.528657	1
54874	1	5517	FNBP1L	formin binding protein 1 like	3.18387	2.93372	3.23566	3.17851	3.77686	3.46809	3.46065	0.592996	-0.308774	-0.316212	-0.250149	0.0517954	1
9411	1	9117	ARHGAP29	Rho GTPase activating protein 29	1.74342	1.57141	3.0849	1.68568	4.99082	4.83393	4.58354	3.2474	-0.156895	-0.407275	-0.172016	1.34148	1
5825	1	3797	ABCD3	ATP binding cassette subfamily D member 3	4.37717	4.2585	4.44669	4.55876	5.09403	4.91521	5.0661	0.716855	-0.178814	-0.0279231	-0.118673	0.0695185	1
2152	1	2393	F3	coagulation factor III, tissue factor	1.51846	1.07441	2.48339	1.61315	4.13649	3.55217	3.27178	2.61803	-0.58432	-0.864712	-0.444046	0.964939	1
126969	1	2573	SLC44A3	solute carrier family 44 member 3	1.29026	0.896604	1.69941	1.02766	2.45066	2.37226	2.15088	1.1604	-0.0784003	-0.29978	-0.39366	0.40915	1
1266	1	2066	CNN3	calponin 3	5.76318	5.4273	5.9662	5.27188	6.8079	6.77333	6.62082	1.04471	-0.0345662	-0.187076	-0.335878	0.203022	1
729970	1	952	LOC729970	hCG2028352-like	3.22842	2.82561	3.38664	2.90536	4.45248	4.35369	4.32765	1.22406	-0.0987919	-0.124823	-0.402802	0.158221	1
148534	1	6822	TMEM56	transmembrane protein 56	3.01133	2.84304	3.42227	2.77394	4.27425	3.88051	4.02853	1.26292	-0.393742	-0.24572	-0.168293	0.410938	1
25950	1	1252	RWDD3	RWD domain containing 3	2.87761	2.72307	3.16463	2.73774	4.03504	3.99501	3.74347	1.15743	-0.040028	-0.291568	-0.154534	0.287017	1
51375	1	1897	SNX7	sorting nexin 7	3.66244	3.54898	4.03253	4.04802	4.90177	4.77003	4.53189	1.23934	-0.131747	-0.369887	-0.113453	0.370092	1
178	1	8217	AGL	amylo-alpha-1, 6-glucosidase, 4-alpha-glucanotransferase	2.87627	2.72333	3.66212	2.98583	5.10325	4.77315	4.73839	2.22697	-0.330098	-0.36486	-0.152942	0.785844	1
127495	1	1392	LRRC39	leucine rich repeat containing 39	4.24794	3.79528	4.41592	4.04788	5.33088	4.90481	5.56156	1.08294	-0.426072	0.230675	-0.452667	0.167972	1
1629	1	10815	DBT	dihydrolipoamide branched chain transacylase E2	2.33799	2.24591	2.53435	2.55787	3.50757	3.27196	3.24517	1.16959	-0.235611	-0.262403	-0.0920753	0.196357	1
100506007	1	814	RTCA-AS1	RTCA antisense RNA 1	1.47358	1.11494	1.62352	0.864595	2.91004	2.6735	2.51337	1.43646	-0.236537	-0.396671	-0.35864	0.149938	1
8634	1	2623	RTCA	RNA 3'-terminal phosphate cyclase	4.12776	4.09182	4.12951	4.06707	4.96809	4.88983	4.60788	0.840327	-0.0782596	-0.360212	-0.0359362	0.00175271	1
7412	1	3102	VCAM1	vascular cell adhesion molecule 1	1.50467	1.507	5.36838	0.313036	7.77962	7.49261	7.41848	6.27494	-0.287004	-0.36114	0.00232785	3.86371	1
51611	1	1808	DPH5	diphthamide biosynthesis 5	4.16988	4.04948	4.27079	4.0623	4.89726	4.80313	4.69424	0.727376	-0.0941238	-0.203011	-0.120402	0.100911	1
1901	1	3050	S1PR1	sphingosine-1-phosphate receptor 1	4.26349	4.16857	5.05309	3.97816	6.78041	6.67142	6.12393	2.51692	-0.10899	-0.656482	-0.0949136	0.789606	1
280	1	2181	AMY2B	amylase, alpha 2B (pancreatic)	2.61237	2.75948	2.99624	2.48421	3.65917	3.20382	3.53977	1.0468	-0.455352	-0.119402	0.147106	0.383865	1
55170	1	2650	PRMT6	protein arginine methyltransferase 6	1.62759	1.48823	2.28286	1.68085	3.81188	3.80293	3.66406	2.18429	-0.00895512	-0.14782	-0.139362	0.655268	1
29957	1	3724	SLC25A24	solute carrier family 25 member 24	3.35446	3.2276	3.56075	3.41193	4.3899	4.1973	3.92051	1.03545	-0.192601	-0.469396	-0.126851	0.206298	1
113802	1	2041	HENMT1	HEN1 methyltransferase homolog 1	1.26845	1.21454	1.63373	1.60693	2.61145	2.75575	1.82745	1.343	0.144308	-0.784	-0.0539087	0.365276	1
29899	1	3033	GPSM2	G-protein signaling modulator 2	2.75674	2.64286	2.78512	3.2864	3.4819	3.19187	2.84182	0.725157	-0.290029	-0.640072	-0.113882	0.0283776	1
6272	1	7018	SORT1	sortilin 1	5.0408	4.89423	5.31717	5.43812	6.06355	5.91357	5.73068	1.02275	-0.149979	-0.332874	-0.14657	0.276371	1
127002	1	2388	ATXN7L2	ataxin 7 like 2	1.84427	1.89112	2.5135	2.80336	3.37382	3.54466	3.86482	1.52955	0.170836	0.490999	0.0468489	0.66923	1
2948	1	1917	GSTM4	glutathione S-transferase mu 4	3.25363	3.00904	4.00047	2.96284	5.4917	5.47089	5.40518	2.23808	-0.0208083	-0.0865246	-0.24459	0.746845	1
2946	1	2018	GSTM2	glutathione S-transferase mu 2	2.75097	2.43429	3.7014	2.40715	5.04353	5.1863	5.18289	2.29256	0.142771	0.139358	-0.316674	0.950437	1
2947	1	4127	GSTM3	glutathione S-transferase mu 3	4.31153	4.29247	4.84599	4.62395	5.60727	5.49221	5.57489	1.29574	-0.115061	-0.0323873	-0.0190648	0.534455	1
85369	1	3262	STRIP1	striatin interacting protein 1	4.29611	4.29917	4.52263	5.12935	5.4571	5.45608	5.55549	1.16099	-0.00102359	0.0983818	0.0030646	0.226521	1
3749	1	4437	KCNC4	potassium voltage-gated channel subfamily C member 4	1.96375	1.86007	2.12129	2.56387	2.59001	2.63839	2.49803	0.626255	0.0483882	-0.0919801	-0.103686	0.157536	1
128338	1	1886	DRAM2	DNA damage regulated autophagy modulator 2	4.01885	3.911	4.12067	3.84536	4.77807	4.39232	4.3646	0.759216	-0.385744	-0.413467	-0.107849	0.101819	1
128344	1	2346	PIFO	primary cilia formation	2.06132	1.74922	2.91456	1.90352	4.32139	4.12601	3.96614	2.26007	-0.19538	-0.355245	-0.312094	0.853248	1
79084	1	2408	WDR77	WD repeat domain 77	4.65298	4.54559	4.81695	5.01898	5.78342	5.84029	5.8229	1.13044	0.0568668	0.0394718	-0.107388	0.163971	1
55924	1	6077	FAM212B	family with sequence similarity 212 member B	2.55734	2.47488	3.61354	3.2024	5.41938	5.57071	5.11329	2.86204	0.151336	-0.306086	-0.0824583	1.0562	1
55917	1	5900	CTTNBP2NL	CTTNBP2 N-terminal like	2.7735	2.62457	2.83495	2.80778	3.48981	3.29607	3.14461	0.716308	-0.193742	-0.345199	-0.148938	0.0614481	1
4343	1	3636	MOV10	Mov10 RISC complex RNA helicase	3.91433	3.6828	4.24557	3.84485	5.3617	5.49495	5.3791	1.44738	0.13325	0.0173949	-0.23153	0.331245	1
389	1	1621	RHOC	ras homolog family member C	6.65504	6.64704	7.05047	6.76057	7.69759	7.69726	7.51737	1.04254	-0.000328736	-0.180215	-0.0080079	0.395426	1
333926	1	1714	PPM1J	protein phosphatase, Mg2+/Mn2+ dependent 1J	2.1212	2.14743	2.78162	2.45495	3.10997	3.42695	2.97629	0.988771	0.316986	-0.133679	0.0262373	0.660426	1
6566	1	4669	SLC16A1	solute carrier family 16 member 1	5.57786	5.36521	5.85387	5.63596	7.12634	6.90597	6.91528	1.54848	-0.220373	-0.211067	-0.212647	0.276012	1
9860	1	4015	LRIG2	leucine rich repeats and immunoglobulin like domains 2	2.49277	2.30544	2.55875	2.73059	3.49324	3.4185	3.33534	1.00046	-0.0747378	-0.157896	-0.187336	0.0659736	1
260425	1	7221	MAGI3	membrane associated guanylate kinase, WW and PDZ domain containing 3	1.8371	1.88935	2.42866	2.06374	3.36521	3.31597	3.15996	1.52811	-0.0492382	-0.205252	0.0522515	0.591554	1
10745	1	3244	PHTF1	putative homeodomain transcription factor 1	2.66428	2.48001	3.07763	2.95334	4.45122	4.47048	4.27179	1.78693	0.0192639	-0.179425	-0.184275	0.413345	1
64858	1	3788	DCLRE1B	DNA cross-link repair 1B	1.45282	1.49342	1.55992	1.77624	2.18505	2.32009	2.08846	0.732231	0.135039	-0.0965922	0.0405954	0.107098	1
51592	1	8339	TRIM33	tripartite motif containing 33	3.90114	3.7492	3.85178	4.17764	4.59986	4.4401	4.1768	0.698713	-0.159757	-0.423053	-0.151944	-0.0493651	1
4893	1	4461	NRAS	neuroblastoma RAS viral oncogene homolog	3.61921	3.61739	3.74645	4.08013	4.69436	4.61821	4.31065	1.07515	-0.0761532	-0.383714	-0.00181941	0.127235	1
81839	1	8769	VANGL1	VANGL planar cell polarity protein 1	1.68268	1.61848	1.94745	1.71208	2.96442	2.87443	2.89186	1.28173	-0.0899849	-0.0725599	-0.064204	0.264762	1
55356	1	4720	SLC22A15	solute carrier family 22 member 15	1.99246	1.94123	2.16301	2.24832	3.1575	2.69652	2.86872	1.16504	-0.460981	-0.288777	-0.0512294	0.170557	1
476	1	4300	ATP1A1	ATPase Na+/K+ transporting subunit alpha 1	7.91418	7.79792	8.29191	8.08339	9.01517	8.95571	8.77631	1.101	-0.0594583	-0.238864	-0.11626	0.377736	1
84852	1	2635	ATP1A1-AS1	ATP1A1 antisense RNA 1	6.64777	6.52602	6.99639	6.77932	7.74539	7.64041	7.44888	1.09762	-0.104984	-0.296515	-0.121754	0.348617	1
3321	1	7253	IGSF3	immunoglobulin superfamily member 3	4.58933	4.54052	5.01209	4.67071	6.22056	6.16905	5.82236	1.63123	-0.0515083	-0.398199	-0.0488111	0.422754	1
5738	1	6160	PTGFRN	prostaglandin F2 receptor inhibitor	5.55071	5.48022	5.69078	5.54467	6.50891	6.37356	6.53203	0.958204	-0.135355	0.0231201	-0.0704916	0.140075	1
26227	1	2015	PHGDH	phosphoglycerate dehydrogenase	2.74257	2.54079	4.28138	2.61816	6.34965	6.57051	6.38583	3.60708	0.220856	0.0361764	-0.201783	1.53881	1
4853	1	11425	NOTCH2	notch 2	4.63023	4.57	4.89733	5.09544	5.97169	5.99783	5.53487	1.34146	0.026138	-0.436822	-0.0602324	0.267102	1
647135	1	1033	SRGAP2B	SLIT-ROBO Rho GTPase activating protein 2B	2.33318	2.57394	3.11562	2.62632	4.4058	4.60953	4.30892	2.07262	0.203721	-0.0968831	0.240759	0.78244	1
400818	1	3200	NBPF9	neuroblastoma breakpoint family member 9	1.40786	1.25971	1.5992	1.73243	2.78335	2.58674	2.54819	1.37549	-0.196616	-0.235167	-0.148155	0.191335	1
653513	1	872	LOC653513	phosphodiesterase 4D interacting protein-like	5.08739	4.68847	5.39107	5.24681	6.14054	5.95299	6.01672	1.05316	-0.187558	-0.123826	-0.39892	0.303678	1
9659	1	12539	PDE4DIP	phosphodiesterase 4D interacting protein	6.1899	6.04	6.5475	6.60231	7.28479	7.1185	7.24601	1.09489	-0.166286	-0.0387838	-0.149897	0.357602	1
388677	1	4962	NOTCH2NL	notch 2 N-terminal like	2.97244	2.63621	3.33091	2.96036	4.63967	4.60329	4.31807	1.66724	-0.0363804	-0.321599	-0.336225	0.358474	1
128077	1	1401	LIX1L	limb and CNS expressed 1 like	2.62747	2.84761	3.72186	3.16805	4.92626	5.03986	4.92517	2.29879	0.113603	-0.0010854	0.220143	1.09439	1
114814	1	6257	GNRHR2	gonadotropin releasing hormone receptor 2 (pseudogene)	2.31786	2.18044	2.33006	2.41273	3.13042	3.04218	2.73236	0.81256	-0.0882334	-0.398054	-0.13741	0.0122092	1
8799	1	1927	PEX11B	peroxisomal biogenesis factor 11 beta	3.65588	3.67993	3.87839	3.85591	4.40191	4.26154	4.22977	0.746037	-0.140378	-0.172143	0.0240546	0.222516	1
10401	1	2902	PIAS3	protein inhibitor of activated STAT 3	4.41883	4.47788	4.74214	5.04076	5.5405	5.58141	5.46854	1.12167	0.0409107	-0.0719637	0.0590474	0.323309	1
200035	1	1093	NUDT17	nudix hydrolase 17	2.62865	2.54761	3.01098	2.81488	4.14917	3.9774	3.83571	1.52052	-0.171772	-0.313459	-0.0810358	0.382327	1
100505770	1	531	#N/A	#N/A	1.76361	1.50659	1.43542	2.30222	2.54305	2.12887	1.83931	0.779438	-0.414176	-0.703736	-0.257023	-0.328185	1
9557	1	3010	CHD1L	chromodomain helicase DNA binding protein 1 like	1.9099	1.6572	2.02278	1.44378	3.25946	3.32578	2.95647	1.34955	0.0663224	-0.302987	-0.252702	0.112877	1
607	1	6278	BCL9	B-cell CLL/lymphoma 9	3.81213	3.59248	4.11254	4.00057	5.16966	5.06945	4.777	1.35753	-0.100211	-0.392653	-0.219651	0.300415	1
51205	1	1808	ACP6	acid phosphatase 6, lysophosphatidic	2.83722	2.75607	3.2525	2.71002	4.23255	4.07499	4.199	1.39533	-0.157557	-0.0335418	-0.0811486	0.415285	1
2702	1	3285	GJA5	gap junction protein alpha 5	1.13518	0.962975	2.48656	1.11738	3.89333	3.97493	4.076	2.75815	0.0815994	0.182672	-0.172201	1.35139	1
25832	1	3689	NBPF14	neuroblastoma breakpoint family member 14	2.0632	1.92579	2.19598	2.7058	2.91042	2.76564	2.73683	0.847222	-0.144786	-0.173597	-0.137408	0.132775	1
8349	1	2223	HIST2H2BE	histone cluster 2 H2B family member e	4.35043	4.13177	4.39959	4.56408	5.63566	5.18286	5.12408	1.28522	-0.452796	-0.511576	-0.218665	0.0491573	1
9900	1	4416	SV2A	synaptic vesicle glycoprotein 2A	1.32095	1.0133	2.63444	0.797098	4.4647	4.27225	4.55131	3.14374	-0.19245	0.0866164	-0.307653	1.31349	1
11311	1	2817	VPS45	vacuolar protein sorting 45 homolog	4.31987	4.39954	4.74589	4.70501	5.4888	5.30544	5.24186	1.16893	-0.183356	-0.246936	0.0796765	0.426029	1
51177	1	1615	PLEKHO1	pleckstrin homology domain containing O1	5.72209	5.76894	6.12242	6.21389	6.63074	6.64876	6.67954	0.908651	0.0180268	0.0488078	0.0468589	0.400335	1
81611	1	3553	ANP32E	acidic nuclear phosphoprotein 32 family member E	3.94837	3.76885	4.01618	3.85258	5.42044	5.09803	4.55326	1.47207	-0.322408	-0.867176	-0.179519	0.0678152	1
23632	1	1739	CA14	carbonic anhydrase 14	1.79063	1.71707	3.16518	1.39667	4.90579	5.01882	5.37208	3.11516	0.113026	0.466292	-0.0735602	1.37455	1
51107	1	2189	APH1A	aph-1 homolog A, gamma-secretase subunit	5.46239	5.32114	5.45972	5.88063	6.13386	6.23355	5.96104	0.671464	0.0996951	-0.172816	-0.141248	-0.00266664	1
79630	1	527	C1orf54	chromosome 1 open reading frame 54	2.50092	2.35724	3.01663	3.53832	4.4352	4.6646	4.23568	1.93428	0.229399	-0.199526	-0.143686	0.515709	1
54460	1	939	MRPS21	mitochondrial ribosomal protein S21	6.31616	6.38633	6.50247	6.79358	7.09255	7.02697	6.82611	0.776384	-0.0655798	-0.266436	0.0701656	0.186306	1
80222	1	2380	TARS2	threonyl-tRNA synthetase 2, mitochondrial (putative)	4.09127	4.11983	4.54655	4.58197	5.65863	5.63931	5.41833	1.56736	-0.0193154	-0.240302	0.0285587	0.455278	1
54507	1	4300	ADAMTSL4	ADAMTS like 4	2.35471	2.38689	3.41045	2.46105	5.09781	5.00899	4.367	2.7431	-0.0888128	-0.730804	0.032186	1.05574	1
100422997	1	86	MIR4257	microRNA 4257	0.963913	0.895639	1.73385	0	2.02995	3.35871	3.07542	1.06604	1.32875	1.04547	-0.0682744	0.769937	1
4170	1	4000	MCL1	BCL2 family apoptosis regulator	6.92671	6.88097	7.28524	7.26137	7.82253	7.47699	7.43031	0.895818	-0.345534	-0.392218	-0.0457398	0.358532	1
405	1	4824	ARNT	aryl hydrocarbon receptor nuclear translocator	4.10314	4.2088	4.58463	4.68695	5.48719	5.29312	5.09859	1.38405	-0.194064	-0.3886	0.105659	0.481496	1
9869	1	4658	SETDB1	SET domain bifurcated 1	3.93506	3.88931	4.18062	4.46974	5.14761	5.17925	4.8315	1.21255	0.0316419	-0.316107	-0.0457505	0.245554	1
29956	1	2505	CERS2	ceramide synthase 2	5.38927	5.48378	5.81123	6.07	6.43894	6.37027	6.20058	1.04966	-0.0686659	-0.238358	0.0945106	0.421954	1
56882	1	3183	CDC42SE1	CDC42 small effector 1	4.54707	4.49001	5.0195	4.80059	5.93973	5.81619	5.90449	1.39266	-0.123537	-0.0352446	-0.0570647	0.472429	1
10962	1	2158	MLLT11	myeloid/lymphoid or mixed-lineage leukemia; translocated to, 11	1.5979	1.18657	5.19998	1.89109	7.44296	7.39744	7.40521	5.84506	-0.0455142	-0.0377493	-0.411334	3.60208	1
10500	1	4024	SEMA6C	semaphorin 6C	3.78736	3.57527	4.07487	3.89783	4.46106	4.64191	4.35005	0.673708	0.180844	-0.111015	-0.212091	0.287512	1
388695	1	2508	LYSMD1	LysM domain containing 1	3.23957	3.26186	3.63462	3.42276	4.62366	4.48729	4.4353	1.38408	-0.136366	-0.188352	0.0222897	0.395046	1
5710	1	1332	PSMD4	proteasome 26S subunit, non-ATPase 4	6.85763	6.83334	6.97722	7.42827	7.51508	7.37421	7.29365	0.657455	-0.140874	-0.221439	-0.0242854	0.119588	1
5993	1	3618	RFX5	regulatory factor X5	3.76015	3.7156	4.12755	3.79984	5.08484	5.11219	5.16958	1.3247	0.0273488	0.0847313	-0.0445515	0.367404	1
100505481	1	439	#N/A	#N/A	1.23553	0.865686	1.22848	0.651451	1.93331	1.37126	1.52167	0.697784	-0.562052	-0.41164	-0.369844	-0.00705215	1
8991	1	1705	SELENBP1	selenium binding protein 1	3.97341	3.63199	4.83748	3.61088	6.16231	6.12439	6.34899	2.1889	-0.0379148	0.186681	-0.34142	0.864065	1
100505497	1	590	#N/A	#N/A	6.96713	6.86318	7.08779	7.37922	8.03931	7.96471	7.88072	1.07218	-0.0745949	-0.158589	-0.103944	0.120662	1
5692	1	925	PSMB4	proteasome subunit beta 4	7.3085	7.2505	7.46594	7.81617	8.41385	8.37628	8.27683	1.10534	-0.0375644	-0.137019	-0.0579964	0.157444	1
23126	1	6626	POGZ	pogo transposable element with ZNF domain	5.03607	4.91836	5.17781	5.3715	5.73358	5.60511	5.51328	0.697502	-0.128469	-0.2203	-0.117717	0.141736	1
117145	1	2206	THEM4	thioesterase superfamily member 4	3.22359	3.17432	3.48256	3.26785	4.36715	4.2718	4.25721	1.14355	-0.0953455	-0.109941	-0.0492697	0.258968	1
6281	1	1055	S100A10	S100 calcium binding protein A10	5.07226	5.1766	5.69595	4.68811	6.50244	6.53296	6.12297	1.43017	0.0305239	-0.379471	0.104341	0.623685	1
6282	1	594	S100A11	S100 calcium binding protein A11	3.48689	3.91886	4.98957	4.48362	6.67952	6.88614	6.52064	3.19263	0.206616	-0.158878	0.431971	1.50268	1
6277	1	683	S100A6	S100 calcium binding protein A6	5.66952	5.53128	6.76592	5.21707	8.33557	8.38293	8.09181	2.66605	0.0473598	-0.243762	-0.138244	1.0964	1
140576	1	1068	S100A16	S100 calcium binding protein A16	4.98422	5.04924	5.3624	5.1713	6.13173	6.03313	6.01694	1.14751	-0.0985987	-0.114791	0.0650201	0.378183	1
23557	1	1035	SNAPIN	SNAP associated protein	4.7504	4.67394	5.14844	5.11813	6.23971	6.18268	5.98324	1.48931	-0.0570326	-0.256464	-0.0764661	0.398037	1
65123	1	4482	INTS3	integrator complex subunit 3	4.16982	4.17723	4.97194	4.81985	6.27634	6.23245	6.29065	2.10653	-0.0438939	0.0143092	0.00741331	0.802127	1
9909	1	5688	DENND4B	DENN domain containing 4B	4.39632	4.28795	4.51631	4.53887	5.07407	5.05291	5.29425	0.677756	-0.0211624	0.220176	-0.108364	0.119998	1
148327	1	1747	CREB3L4	cAMP responsive element binding protein 3 like 4	2.92319	2.84949	3.13791	2.85099	4.0694	4.03402	3.78117	1.14621	-0.0353875	-0.288234	-0.0737064	0.214721	1
5872	1	1154	RAB13	RAB13, member RAS oncogene family	4.5029	4.40485	5.28285	4.65794	6.95457	6.83481	6.55725	2.45167	-0.119761	-0.397329	-0.0980575	0.779941	1
6232	1	351	RPS27	ribosomal protein S27	9.35594	9.50314	9.93854	10.083	11.0228	11.0809	10.6855	1.66689	0.0581003	-0.337377	0.147197	0.582594	1
57198	1	6303	ATP8B2	ATPase phospholipid transporting 8B2	3.30906	3.24605	3.56323	4.12357	4.48927	4.4821	4.3752	1.18021	-0.00717308	-0.114066	-0.063005	0.254175	1
55585	1	3223	UBE2Q1	ubiquitin conjugating enzyme E2 Q1	4.82559	4.72027	5.00769	5.08915	5.65537	5.68271	5.58444	0.829786	0.0273388	-0.0709316	-0.105313	0.182101	1
10654	1	1299	PMVK	phosphomevalonate kinase	4.2369	4.14606	4.70651	4.24324	5.60002	5.64044	5.55101	1.36312	0.0404189	-0.0490139	-0.0908475	0.469601	1
57326	1	3199	PBXIP1	PBX homeobox interacting protein 1	5.58584	5.38833	5.96003	5.18493	6.92732	6.93102	6.85247	1.34148	0.00369503	-0.074856	-0.197503	0.374189	1
90780	1	3180	PYGO2	pygopus family PHD finger 2	4.88094	4.7922	5.03518	5.02544	5.65301	5.68952	5.5785	0.772067	0.0365111	-0.0745027	-0.088739	0.154241	1
6464	1	3717	SHC1	SHC adaptor protein 1	5.7183	5.764	5.86276	6.48249	6.5687	6.888	6.37321	0.850399	0.3193	-0.19549	0.0456999	0.144459	1
1163	1	924	CKS1B	CDC28 protein kinase regulatory subunit 1B	3.38024	3.09096	3.58691	3.4988	4.83567	4.91599	4.59186	1.45543	0.0803199	-0.243808	-0.289275	0.20667	1
100423020	1	91	MIR4258	microRNA 4258	1.95666	1.99073	2.16782	2.22379	2.55027	2.91879	3.32585	0.593617	0.368518	0.775572	0.0340715	0.211162	1
1945	1	1257	EFNA4	ephrin A4	1.57132	1.69282	2.18377	1.87095	3.54724	3.47699	3.32251	1.97592	-0.0702495	-0.224723	0.121505	0.612446	1
55974	1	1343	SLC50A1	solute carrier family 50 member 1	3.73757	3.6969	3.92396	4.21235	4.99127	5.02217	4.92088	1.25371	0.0308909	-0.0703968	-0.0406637	0.186387	1
200185	1	547	KRTCAP2	keratinocyte associated protein 2	5.81228	5.76324	5.96091	6.25601	6.68398	6.58462	6.44187	0.871703	-0.0993631	-0.242108	-0.0490316	0.148633	1
4580	1	1643	MTX1	metaxin 1	2.14415	2.16441	2.39533	2.43896	3.26442	3.36009	3.28125	1.12027	0.0956753	0.0168306	0.0202648	0.251183	1
2629	1	2681	GBA	glucosylceramidase beta	2.60122	2.54097	3.11719	2.93271	4.35672	4.47229	4.24868	1.7555	0.115573	-0.108042	-0.0602498	0.515977	1
10712	1	3190	FAM189B	family with sequence similarity 189 member B	2.86517	2.91627	3.66706	3.34161	4.99048	5.02839	4.9734	2.12532	0.0379123	-0.0170789	0.0511027	0.801892	1
1196	1	2137	CLK2	CDC like kinase 2	4.2497	4.34892	4.65212	4.99259	5.37649	5.25241	5.24098	1.12679	-0.124074	-0.135505	0.0992185	0.402416	1
2224	1	1647	FDPS	farnesyl diphosphate synthase	6.52239	6.19827	6.33705	6.64876	7.36194	7.47226	7.21672	0.839546	0.110319	-0.145224	-0.324125	-0.185341	1
284618	1	1306	RUSC1-AS1	RUSC1 antisense RNA 1	4.44048	4.18193	4.30093	4.63909	5.33617	5.26655	5.1163	0.895685	-0.0696209	-0.219865	-0.258548	-0.139555	1
23623	1	4136	RUSC1	RUN and SH3 domain containing 1	2.9054	2.76043	3.33986	2.92661	4.50432	4.51104	4.12258	1.59892	0.00672242	-0.38174	-0.144965	0.434466	1
55154	1	2440	MSTO1	misato 1, mitochondrial distribution and morphology regulator	2.1871	2.25831	1.90885	2.79823	2.9454	3.03191	2.79656	0.758297	0.086506	-0.148836	0.0712051	-0.278258	1
6016	1	3425	RIT1	Ras like without CAAX 1	4.8137	4.76887	4.94933	5.08821	5.53615	5.35599	5.29531	0.722453	-0.180163	-0.240835	-0.0448281	0.135638	1
9181	1	4291	ARHGEF2	Rho/Rac guanine nucleotide exchange factor 2	5.09221	4.85324	5.24894	5.5857	6.30192	6.29999	5.96666	1.20971	-0.00193204	-0.335268	-0.238972	0.156732	1
28956	1	681	LAMTOR2	late endosomal/lysosomal adaptor, MAPK and MTOR activator 2	4.96753	4.82964	5.27679	4.89231	6.30415	6.26397	6.24392	1.33662	-0.0401798	-0.0602311	-0.137889	0.309254	1
11243	1	1082	PMF1	polyamine modulated factor 1	6.07147	6.07159	6.27807	6.45805	6.83701	6.79934	7.06734	0.76554	-0.0376683	0.230332	0.000118886	0.206605	1
84283	1	2354	TMEM79	transmembrane protein 79	1.89483	1.86648	2.05604	2.10421	2.61059	2.90901	2.51866	0.715761	0.298415	-0.0919382	-0.028353	0.161204	1
112770	1	1585	GLMP	glycosylated lysosomal membrane protein	2.22504	2.0352	3.45918	2.42588	5.33351	5.38378	5.25988	3.10847	0.0502677	-0.073627	-0.189835	1.23414	1
7203	1	2096	CCT3	chaperonin containing TCP1 subunit 3	7.13577	7.04887	7.23419	7.64785	7.84461	7.8417	7.58854	0.708841	-0.00291112	-0.256064	-0.0868964	0.0984217	1
128240	1	1121	NAXE	NAD(P)HX epimerase	5.68822	5.53451	5.80542	5.52124	6.40385	6.55663	6.29339	0.715621	0.152787	-0.110455	-0.153716	0.117191	1
10763	1	5558	NES	nestin	6.05568	5.7276	6.51671	6.10121	7.56656	7.38165	7.34062	1.51088	-0.184904	-0.22594	-0.328078	0.46103	1
1382	1	969	CRABP2	cellular retinoic acid binding protein 2	2.23393	1.58904	5.52003	1.49058	7.71562	7.6368	7.26034	5.48169	-0.0788157	-0.455275	-0.644883	3.28611	1
51093	1	2269	RRNAD1	ribosomal RNA adenine dimethylase domain containing 1	3.526	3.42252	3.65327	3.81048	4.11156	4.21979	4.22185	0.585556	0.108233	0.110293	-0.103484	0.127267	1
9826	1	6889	ARHGEF11	Rho guanine nucleotide exchange factor 11	4.4332	4.50667	4.65533	5.15334	5.08172	5.16026	5.09828	0.648521	0.0785338	0.0165594	0.073472	0.222129	1
3428	1	2734	IFI16	interferon gamma inducible protein 16	1.7715	2.27502	2.49958	2.39128	2.70695	2.79362	2.38954	0.935449	0.0866706	-0.317407	0.503524	0.728078	1
93183	1	4322	PIGM	phosphatidylinositol glycan anchor biosynthesis class M	1.79477	1.67467	1.60711	1.67068	2.55795	2.23495	2.22486	0.763177	-0.323002	-0.33309	-0.120104	-0.187665	1
93185	1	2272	IGSF8	immunoglobulin superfamily member 8	2.91743	2.79878	3.0759	3.22979	3.77452	3.78108	3.91657	0.857089	0.00655963	0.142054	-0.118652	0.158467	1
844	1	1958	CASQ1	calsequestrin 1	2.69452	2.35426	3.0443	2.54103	3.79838	3.93388	3.89644	1.10386	0.135502	0.0980549	-0.340259	0.349785	1
50717	1	4690	DCAF8	DDB1 and CUL4 associated factor 8	5.72232	5.6953	5.94554	6.00651	6.53045	6.38308	6.49338	0.808133	-0.14737	-0.0370738	-0.0270241	0.223222	1
100505686	1	2430	#N/A	#N/A	3.60605	3.46298	3.93052	3.79227	4.84775	4.35724	5.07537	1.2417	-0.49051	0.227624	-0.143071	0.324468	1
5824	1	3669	PEX19	peroxisomal biogenesis factor 19	5.12522	5.00078	5.40426	5.2493	6.2522	6.05195	6.01649	1.12698	-0.200249	-0.235712	-0.124447	0.27904	1
23385	1	2935	NCSTN	nicastrin	5.08109	5.10779	5.39304	5.74917	6.45283	6.38902	6.42301	1.37174	-0.0638168	-0.0298191	0.0267024	0.311948	1
57216	1	5352	VANGL2	VANGL planar cell polarity protein 2	3.71356	3.37413	3.88188	3.21754	4.96326	5.01996	4.7544	1.2497	0.0566988	-0.208861	-0.339429	0.16832	1
50848	1	4830	F11R	F11 receptor	2.54915	2.51252	4.15489	2.35486	6.21752	5.97451	5.82601	3.66837	-0.243019	-0.391516	-0.0366276	1.60574	1
100131187	1	673	TSTD1	thiosulfate sulfurtransferase like domain containing 1	4.04808	3.75339	4.88709	3.79768	6.55665	6.42434	6.07297	2.50858	-0.132318	-0.483688	-0.294684	0.839015	1
7391	1	1797	USF1	upstream transcription factor 1	4.62431	4.54339	4.77191	4.67205	5.26632	5.25828	5.37265	0.642009	-0.00804108	0.106326	-0.0809259	0.147599	1
4817	1	3196	NIT1	nitrilase 1	4.12381	4.00011	4.4328	4.21623	5.35457	5.37985	5.39171	1.23076	0.0252791	0.0371413	-0.123694	0.308995	1
51506	1	1122	UFC1	ubiquitin-fold modifier conjugating enzyme 1	6.01229	6.07688	6.20361	6.48152	6.76225	6.74148	6.51124	0.749959	-0.0207675	-0.25101	0.0645862	0.191316	1
27005	1	2354	USP21	ubiquitin specific peptidase 21	3.37614	3.34116	3.758	3.82043	4.63504	4.58496	4.77639	1.2589	-0.0500831	0.141344	-0.0349777	0.381859	1
5498	1	1768	PPOX	protoporphyrinogen oxidase	2.1048	2.17288	2.79173	2.39274	4.24802	4.27437	4.02971	2.14322	0.0263534	-0.218301	0.068081	0.686933	1
4720	1	2276	NDUFS2	NADH:ubiquinone oxidoreductase core subunit S2	6.53867	6.33565	6.84868	6.72273	7.89586	7.74999	7.70968	1.3572	-0.14587	-0.186185	-0.203016	0.310015	1
84134	1	2679	TOMM40L	translocase of outer mitochondrial membrane 40 like	2.92666	2.66125	3.48207	2.77842	4.77435	4.6985	4.79771	1.84768	-0.0758493	0.0233694	-0.265418	0.555401	1
9970	1	1408	NR1I3	nuclear receptor subfamily 1 group I member 3	2.01346	1.73666	2.3464	1.89864	3.44065	3.34896	3.29518	1.42719	-0.0916893	-0.145467	-0.276797	0.332944	1
6391	1	2858	SDHC	succinate dehydrogenase complex subunit C	4.41203	4.20822	4.54765	4.5672	5.38116	5.14449	5.20792	0.96913	-0.236676	-0.173243	-0.203813	0.135615	1
257177	1	774	CFAP126	cilia and flagella associated protein 126	3.49446	3.38641	3.79575	3.7099	4.91839	4.71165	4.5847	1.42394	-0.20674	-0.333692	-0.108044	0.301291	1
5087	1	6683	PBX1	PBX homeobox 1	2.95734	2.77344	5.16154	2.85023	7.30663	7.11732	7.07576	4.3493	-0.189316	-0.230876	-0.183899	2.2042	1
57645	1	3852	POGK	pogo transposable element with KRAB domain	4.2185	4.27966	4.54711	5.01289	5.29915	5.14314	5.05834	1.08065	-0.156006	-0.240805	0.0611583	0.328606	1
100505860	1	1169	#N/A	#N/A	2.05885	1.95341	2.35355	2.38274	2.97854	2.90119	2.84163	0.919686	-0.0773465	-0.136912	-0.105445	0.294698	1
387597	1	2572	ILDR2	immunoglobulin like domain containing receptor 2	1.70768	1.48863	2.08259	1.83404	3.01448	2.97963	2.98553	1.3068	-0.0348486	-0.0289537	-0.219047	0.374916	1
92235	1	4034	DUSP27	dual specificity phosphatase 27 (putative)	5.32141	5.07598	5.77971	5.36771	6.76641	6.69329	6.50864	1.445	-0.0731196	-0.257777	-0.245431	0.458302	1
5451	1	2689	POU2F1	POU class 2 homeobox 1	2.94214	2.73548	3.0816	2.96385	3.80933	3.57961	3.28651	0.86719	-0.22972	-0.52282	-0.20666	0.139458	1
92241	1	2991	RCSD1	RCSD domain containing 1	4.01872	3.93548	5.0847	3.06554	6.70463	6.70255	6.63496	2.68591	-0.00207583	-0.0696694	-0.0832469	1.06597	1
9019	1	5010	MPZL1	myelin protein zero like 1	3.2361	3.21621	3.51997	3.18087	4.57386	4.51173	4.36862	1.33777	-0.0621306	-0.205248	-0.0198806	0.283871	1
261726	1	3220	TIPRL	TOR signaling pathway regulator	4.39449	4.41359	4.35591	4.62685	5.04255	4.63404	4.53399	0.648059	-0.408508	-0.508564	0.0190953	-0.0385844	1
375035	1	856	SFT2D2	SFT2 domain containing 2	3.15817	3.07844	3.08758	3.44022	3.76552	3.7855	3.06306	0.60735	0.019977	-0.70246	-0.0797343	-0.0705936	1
481	1	2200	ATP1B1	ATPase Na+/K+ transporting subunit beta 1	6.15003	5.95119	6.48975	5.18815	7.83392	7.44813	7.49403	1.68388	-0.385785	-0.339883	-0.198844	0.339713	1
29922	1	1623	NME7	NME/NM23 family member 7	3.4077	3.33983	3.38694	3.70505	4.02252	3.73614	3.66648	0.614819	-0.286382	-0.35604	-0.0678725	-0.0207639	1
57821	1	1866	CCDC181	coiled-coil domain containing 181	1.35676	1.38023	1.63712	1.2823	2.63494	2.54933	2.12932	1.27817	-0.085612	-0.505615	0.0234673	0.280356	1
57147	1	3477	SCYL3	SCY1 like pseudokinase 3	2.60001	2.69789	2.89351	2.91334	3.37249	3.14453	3.22868	0.772482	-0.227963	-0.143815	0.0978782	0.293494	1
92346	1	985	C1orf105	chromosome 1 open reading frame 105	1.33403	1.61919	3.05534	1.60169	5.01451	4.8166	4.56699	3.68048	-0.197905	-0.447516	0.285152	1.7213	1
27252	1	3464	KLHL20	kelch like family member 20	3.10969	3.13405	3.33651	3.58719	4.02793	3.74854	3.68747	0.918244	-0.279393	-0.340458	0.0243686	0.22682	1
55157	1	3348	DARS2	aspartyl-tRNA synthetase 2, mitochondrial	2.5005	2.44836	3.31594	2.83021	5.0376	4.83125	4.61312	2.5371	-0.206354	-0.424483	-0.0521445	0.81544	1
100506046	1	855	GAS5-AS1	GAS5 antisense RNA 1	3.41516	3.13726	3.53633	3.50518	4.61911	4.72116	4.54957	1.20395	0.102049	-0.0695392	-0.277907	0.121172	1
60674	1	632	GAS5	growth arrest specific 5 (non-protein coding)	7.12036	7.1054	7.46037	7.41405	8.61769	8.52017	8.3292	1.49733	-0.0975254	-0.288487	-0.0149613	0.340009	1
26769	1	43	SNORD81	small nucleolar RNA, C/D box 81	3.82048	4.2516	4.0772	4.71425	4.79324	4.95834	4.83768	0.972758	0.165103	0.0444436	0.431127	0.256723	1
26802	1	77	SNORD47	small nucleolar RNA, C/D box 47	2.74418	3.17488	3.45857	3.42787	4.43738	4.60085	5.09554	1.6932	0.163469	0.658162	0.430702	0.714393	1
26774	1	71	SNORD80	small nucleolar RNA, C/D box 80	2.83486	2.48118	3.99129	2.51231	3.87742	3.61048	5.25857	1.04255	-0.266934	1.38115	-0.353687	1.15643	1
26770	1	81	SNORD79	small nucleolar RNA, C/D box 79	2.7946	2.95896	3.16445	2.84531	3.81733	3.97678	4.75048	1.02273	0.159448	0.933147	0.164357	0.369852	1
26806	1	61	SNORD44	small nucleolar RNA, C/D box 44	2.43092	2.63855	3.77253	2.35262	3.04376	3.19501	4.7245	0.612842	0.151248	1.68074	0.207637	1.34162	1
692197	1	61	SNORD77	small nucleolar RNA, C/D box 77	1.57291	1.67393	1.99029	1.24438	3.04376	0	3.85467	1.47085	-3.04376	0.810915	0.101017	0.417375	1
692196	1	81	SNORD76	small nucleolar RNA, C/D box 76	2.95333	3.3086	4.02003	4.36394	4.822	4.60558	5.49016	1.86868	-0.216418	0.668158	0.355274	1.06671	1
619498	1	72	SNORD74	small nucleolar RNA, C/D box 74	1.50456	1.01987	1.85645	1.11102	3.06473	1.9125	2.26397	1.56018	-1.15224	-0.800762	-0.484686	0.35189	1
84614	1	2377	ZBTB37	zinc finger and BTB domain containing 37	1.98285	2.36652	2.41387	2.81629	3.33801	3.20921	2.7733	1.35516	-0.128797	-0.56471	0.383675	0.431018	1
100506117	1	705	#N/A	#N/A	2.0121	1.78798	2.45462	1.75247	4.02667	3.91811	3.69054	2.01457	-0.108564	-0.336138	-0.22412	0.442513	1
63931	1	1081	MRPS14	mitochondrial ribosomal protein S14	3.82821	3.9328	4.02234	3.98497	4.79827	4.63492	4.42746	0.970059	-0.163353	-0.37081	0.104587	0.194124	1
100302401	1	2338	RASAL2-AS1	RASAL2 antisense RNA 1	1.28457	1.16224	1.48384	1.66861	1.91085	1.9134	2.24726	0.626284	0.00254916	0.336411	-0.122328	0.199275	1
9462	1	11041	RASAL2	RAS protein activator like 2	3.65615	3.5312	4.12703	4.17999	5.12125	4.98775	4.63997	1.46511	-0.133506	-0.481284	-0.124945	0.470882	1
55103	1	5834	RALGPS2	Ral GEF with PH domain and SH3 binding motif 2	3.1659	2.95969	3.30491	2.83913	3.86268	3.54377	3.52135	0.696779	-0.318902	-0.341325	-0.206211	0.13901	1
5768	1	3316	QSOX1	quiescin sulfhydryl oxidase 1	5.28676	5.16137	5.57473	5.39246	6.2774	6.41716	6.36879	0.990639	0.139756	0.091387	-0.12539	0.287969	1
200058	1	2717	FLJ23867	uncharacterized protein FLJ23867	1.70662	1.57393	1.78083	1.58403	2.50728	2.41208	2.42418	0.800662	-0.0951966	-0.0831033	-0.132683	0.0742163	1
84320	1	1616	ACBD6	acyl-CoA binding domain containing 6	4.52623	4.5304	4.84511	4.8009	6.01277	5.87093	5.93303	1.48654	-0.141841	-0.0797414	0.00416438	0.318876	1
9213	1	8496	XPR1	xenotropic and polytropic retrovirus receptor 1	4.43359	4.26056	4.84551	4.63395	6.01088	5.74567	5.67877	1.57729	-0.265203	-0.332105	-0.173027	0.411923	1
10228	1	4536	STX6	syntaxin 6	2.76832	2.79925	3.00643	2.80026	3.91749	4.0223	3.78847	1.14917	0.104805	-0.12902	0.0309237	0.238106	1
1660	1	4673	DHX9	DEAH-box helicase 9	5.40367	5.28428	5.48728	5.81089	6.28046	6.07437	6.06103	0.876782	-0.206081	-0.219422	-0.119398	0.0836035	1
3915	1	7889	LAMC1	laminin subunit gamma 1	6.08315	6.17209	6.91099	6.59346	8.31426	8.19185	8.10916	2.23111	-0.122405	-0.205104	0.088943	0.827844	1
10092	1	1982	ARPC5	actin related protein 2/3 complex subunit 5	4.26561	4.37957	4.91461	4.5676	6.21326	6.22914	6.05097	1.94765	0.0158739	-0.162289	0.113958	0.648994	1
100292409	1	874	#N/A	#N/A	4.41269	4.63786	5.2326	4.88151	6.56785	6.68693	6.57762	2.15516	0.119085	0.00976947	0.225177	0.819913	1
81563	1	10308	C1orf21	chromosome 1 open reading frame 21	2.61145	2.49099	2.85773	2.82474	3.68879	3.65709	3.50478	1.07734	-0.0317055	-0.184018	-0.120465	0.246281	1
6045	1	3551	RNF2	ring finger protein 2	3.07311	2.95877	3.00209	3.20296	3.8399	3.52485	3.29898	0.766781	-0.315041	-0.540917	-0.114341	-0.0710295	1
54823	1	3945	SWT1	SWT1, RNA endoribonuclease homolog	1.77944	1.71381	1.97786	2.21456	2.5068	2.50905	2.21898	0.727361	0.00224838	-0.287829	-0.0656329	0.198415	1
10625	1	4199	IVNS1ABP	influenza virus NS1A binding protein	4.67667	4.55041	5.1555	5.44181	6.47241	6.38915	6.19142	1.79574	-0.0832629	-0.280985	-0.126255	0.478836	1
10216	1	5044	PRG4	proteoglycan 4	1.84386	1.797	1.77856	2.25558	2.42807	2.10932	2.08992	0.584212	-0.318745	-0.338152	-0.0468553	-0.0652991	1
7175	1	9708	TPR	translocated promoter region, nuclear basket protein	5.2354	5.1348	5.19408	5.752	5.96947	5.63924	5.42906	0.73407	-0.330236	-0.540408	-0.100604	-0.0413214	1
5997	1	1350	RGS2	regulator of G-protein signaling 2	4.4364	3.81995	4.57415	4.03603	5.54563	5.10727	5.5683	1.10923	-0.438356	0.0226712	-0.616448	0.137752	1
79577	1	5942	CDC73	cell division cycle 73	3.68514	3.68501	3.71582	4.13056	4.29151	4.11666	4.1947	0.606375	-0.174854	-0.0968074	-0.000124336	0.0306817	1
163486	1	2345	DENND1B	DENN domain containing 1B	1.77788	1.61944	2.18436	1.68176	3.39236	3.42782	3.39728	1.61449	0.0354565	0.00492119	-0.15844	0.406484	1
388722	1	683	C1orf53	chromosome 1 open reading frame 53	1.02512	1.09287	1.54093	1.50296	1.8946	2.21504	1.71011	0.869482	0.320446	-0.184491	0.0677493	0.515816	1
83479	1	2320	DDX59	DEAD-box helicase 59	2.90356	2.8712	2.85352	3.1512	3.55875	3.33551	3.16144	0.655195	-0.223245	-0.397315	-0.0323588	-0.0500423	1
252839	1	1539	TMEM9	transmembrane protein 9	4.33654	3.83925	4.48083	3.40675	5.94493	6.00699	5.83406	1.60839	0.062064	-0.110874	-0.497288	0.144287	1
7139	1	1162	TNNT2	troponin T2, cardiac type	11.6066	11.4116	12.2794	11.4664	13.0861	12.9112	13.3872	1.47947	-0.174915	0.30106	-0.19505	0.672787	1
100506573	1	415	#N/A	#N/A	5.25307	4.81903	9.62385	4.91559	12.089	12.093	12.0666	6.83589	0.00399812	-0.0223331	-0.434047	4.37077	1
7135	1	6143	TNNI1	troponin I1, slow skeletal type	2.64211	2.45371	7.11122	2.46661	9.47326	9.55925	9.53114	6.83115	0.0859927	0.0578859	-0.188392	4.46911	1
1465	1	2324	CSRP1	cysteine and glycine rich protein 1	3.3539	3.19678	5.44348	3.35558	7.56308	7.70973	7.31149	4.20918	0.146656	-0.251592	-0.157122	2.08958	1
89796	1	13265	NAV1	neuron navigator 1	1.36089	1.02567	5.47579	0.721163	7.78815	7.58621	7.69684	6.42726	-0.201943	-0.0913095	-0.33522	4.1149	1
55705	1	11416	IPO9	importin 9	3.24159	3.34136	3.81124	3.96913	5.0801	5.06501	4.91375	1.83851	-0.015093	-0.166344	0.0997625	0.569644	1
149345	1	1661	SHISA4	shisa family member 4	3.72319	3.6586	4.07577	4.23652	4.54561	4.96621	4.78929	0.822427	0.420593	0.24368	-0.0645837	0.352588	1
25802	1	3967	LMOD1	leiomodin 1	2.49067	2.39323	4.20268	1.84382	5.99447	6.03458	5.98744	3.5038	0.0401023	-0.00703405	-0.0974451	1.712	1
6051	1	2413	RNPEP	arginyl aminopeptidase	3.78199	3.66762	4.23656	3.98313	5.25223	5.19682	4.9628	1.47025	-0.055411	-0.289432	-0.114365	0.454571	1
29089	1	908	UBE2T	ubiquitin conjugating enzyme E2 T	3.51497	3.2955	4.43964	3.77542	6.21557	6.19873	5.74345	2.7006	-0.0168402	-0.47212	-0.219473	0.924665	1
4660	1	11862	PPP1R12B	protein phosphatase 1 regulatory subunit 12B	6.25136	5.98383	6.9377	6.2189	8.39567	8.33978	7.95791	2.14431	-0.0558861	-0.437752	-0.267532	0.686345	1
10765	1	6383	KDM5B	lysine demethylase 5B	5.49306	5.25285	5.6477	5.48102	6.71312	6.55304	6.28415	1.22005	-0.160081	-0.428966	-0.240212	0.154641	1
100506696	1	763	PCAT6	prostate cancer associated transcript 6 (non-protein coding)	1.35736	1.09846	2.16176	0.409674	3.58584	4.01177	3.8114	2.22848	0.425931	0.225562	-0.258903	0.804397	1
59349	1	3338	KLHL12	kelch like family member 12	4.25082	4.15778	4.47422	4.4507	5.35913	5.25364	5.12091	1.10831	-0.10549	-0.238217	-0.093036	0.223395	1
51706	1	1643	CYB5R1	cytochrome b5 reductase 1	5.66576	5.56702	5.90918	6.20443	6.9423	6.93467	6.80301	1.27653	-0.00763095	-0.139287	-0.0987466	0.243413	1
92703	1	2220	TMEM183A	transmembrane protein 183A	3.61711	3.42486	3.664	3.71718	4.31871	4.28654	4.37972	0.701604	-0.0321741	0.061004	-0.19225	0.0468896	1
100507405	1	1397	#N/A	#N/A	2.80197	2.57917	4.0356	2.83952	5.85842	5.94716	6.16247	3.05645	0.0887459	0.304048	-0.222796	1.23363	1
8497	1	5045	PPFIA4	PTPRF interacting protein alpha 4	2.97704	2.84623	4.43554	3.08735	6.12292	6.11349	6.48771	3.14587	-0.00943257	0.364795	-0.130813	1.45849	1
134	1	2919	ADORA1	adenosine A1 receptor	1.2733	1.02165	2.22536	1.02151	3.41432	3.48474	3.70818	2.14101	0.0704209	0.293865	-0.25165	0.952058	1
7832	1	2712	BTG2	BTG anti-proliferation factor 2	7.58862	7.38097	7.66886	7.49545	8.3281	7.5606	7.29612	0.739481	-0.767505	-1.03198	-0.207655	0.0802377	1
493	1	8907	ATP2B4	ATPase plasma membrane Ca2+ transporting 4	6.782	6.88738	7.12282	6.85327	7.6633	7.6187	7.48134	0.881305	-0.0446056	-0.181967	0.105383	0.340818	1
677843	1	125	SNORA77	small nucleolar RNA, H/ACA box 77	2.17622	2.13988	2.16337	2.11795	3.53713	3.0296	3.7456	1.36091	-0.507531	0.20847	-0.0363388	-0.0128433	1
6635	1	1547	SNRPE	small nuclear ribonucleoprotein polypeptide E	3.47206	3.51512	3.68731	3.98118	4.26097	4.08364	3.94451	0.788917	-0.177337	-0.316461	0.0430612	0.215255	1
55224	1	2610	ETNK2	ethanolamine kinase 2	2.45519	2.31923	3.03005	2.43722	4.42803	4.5261	4.21378	1.97285	0.0980685	-0.214253	-0.13596	0.574867	1
100506823	1	557	#N/A	#N/A	2.42828	2.3693	2.31336	1.94447	3.13375	2.78586	2.97865	0.705475	-0.347892	-0.155102	-0.0589813	-0.114918	1
5287	1	7606	PIK3C2B	phosphatidylinositol-4-phosphate 3-kinase catalytic subunit type 2 beta	2.60813	2.41191	3.15609	2.65871	3.77654	3.77532	3.99027	1.16841	-0.00121293	0.213737	-0.196217	0.547965	1
64710	1	6453	NUCKS1	nuclear casein kinase and cyclin dependent kinase substrate 1	6.07229	6.04951	6.2146	6.38678	6.97081	6.7496	6.5546	0.898523	-0.221215	-0.416215	-0.0227845	0.142307	1
23380	1	7113	SRGAP2	SLIT-ROBO Rho GTPase activating protein 2	2.08215	2.16139	2.74696	2.29917	3.95113	3.99236	3.67145	1.86898	0.0412373	-0.279675	0.0792369	0.664811	1
1939	1	2097	EIF2D	eukaryotic translation initiation factor 2D	3.15317	2.96117	4.01314	3.25145	5.44139	5.25586	5.3499	2.28823	-0.185538	-0.0914908	-0.191995	0.859973	1
5208	1	9143	PFKFB2	6-phosphofructo-2-kinase/fructose-2,6-biphosphatase 2	3.02462	3.62974	3.57584	5.14388	3.87502	3.75568	3.82147	0.850398	-0.119346	-0.0535469	0.60512	0.551218	1
50486	1	963	G0S2	G0/G1 switch 2	6.93545	5.89489	6.5379	5.52394	7.97721	8.02863	7.5319	1.04176	0.051419	-0.44531	-1.04056	-0.397554	1
148304	1	1561	C1orf74	chromosome 1 open reading frame 74	1.75233	1.52618	2.07154	1.38135	3.28958	2.95574	3.19024	1.53725	-0.333838	-0.09934	-0.226142	0.319216	1
84791	1	758	LINC00467	long intergenic non-protein coding RNA 467	2.31439	1.8762	2.53444	2.06878	4.01453	3.93657	3.62282	1.70014	-0.0779621	-0.391707	-0.438183	0.22005	1
25896	1	3462	INTS7	integrator complex subunit 7	2.68763	2.52926	2.93794	3.14806	3.7671	3.72128	3.66744	1.07948	-0.045823	-0.0996677	-0.158366	0.250309	1
55248	1	1962	TMEM206	transmembrane protein 206	2.02388	1.90478	2.17855	2.1393	3.02934	2.61433	2.68773	1.00546	-0.415013	-0.341609	-0.119108	0.154662	1
128387	1	2609	TATDN3	TatD DNase domain containing 3	3.42509	3.46365	3.45725	3.38454	4.04608	3.63739	3.44634	0.62099	-0.408688	-0.599736	0.0385581	0.0321576	1
642946	1	942	FLVCR1-AS1	FLVCR1 antisense RNA 1 (head to head)	2.11882	1.44102	2.17217	1.10608	3.19611	3.54486	3.11348	1.07729	0.348744	-0.0826292	-0.677793	0.0533563	1
28982	1	3431	FLVCR1	feline leukemia virus subgroup C cellular receptor 1	1.46904	1.42063	1.7416	1.83024	2.21998	2.28037	1.71715	0.750944	0.0603893	-0.502833	-0.0484059	0.272557	1
5629	1	3075	PROX1	prospero homeobox 1	3.83579	3.98812	4.65167	4.23816	5.76064	5.50893	5.2541	1.92485	-0.251719	-0.506541	0.152331	0.815873	1
51133	1	3931	KCTD3	potassium channel tetramerization domain containing 3	3.85822	3.49155	4.21991	3.53365	5.64981	5.43989	5.34713	1.79159	-0.209924	-0.302676	-0.366677	0.361685	1
2104	1	6082	ESRRG	estrogen related receptor gamma	2.19522	1.84259	3.03816	1.82952	4.54661	4.40106	4.28682	2.35138	-0.145545	-0.25979	-0.352631	0.842935	1
7042	1	5239	TGFB2	transforming growth factor beta 2	2.88652	3.22886	3.95181	3.51021	5.21051	4.99328	4.21018	2.324	-0.217234	-1.00033	0.342348	1.0653	1
10380	1	2461	BPNT1	3'(2'), 5'-bisphosphate nucleotidase 1	2.88136	2.89006	3.71127	3.08748	5.00974	4.74859	4.70237	2.12838	-0.261156	-0.307373	0.00869891	0.829912	1
55699	1	3549	IARS2	isoleucyl-tRNA synthetase 2, mitochondrial	5.36972	5.28418	5.76769	5.65928	6.91579	6.69659	6.63777	1.54607	-0.219204	-0.27802	-0.0855379	0.397976	1
4139	1	5276	MARK1	microtubule affinity regulating kinase 1	3.63882	3.48302	3.96266	3.90933	4.76589	4.68223	4.60102	1.12707	-0.0836593	-0.164874	-0.155801	0.323842	1
79762	1	2972	C1orf115	chromosome 1 open reading frame 115	4.36768	4.05807	4.63851	4.13588	5.82186	5.8139	5.63364	1.45418	-0.00795654	-0.188219	-0.309611	0.270833	1
54996	1	1576	MARC2	mitochondrial amidoxime reducing component 2	4.41154	4.30666	4.7374	4.33514	5.76411	5.52439	5.67353	1.35257	-0.239718	-0.0905804	-0.10488	0.325865	1
64757	1	2243	MARC1	mitochondrial amidoxime reducing component 1	1.52344	1.19423	1.7832	0.921172	2.88461	3.07971	3.1463	1.36118	0.195096	0.261684	-0.32921	0.259761	1
64853	1	3006	AIDA	axin interactor, dorsalization associated	2.2735	2.37339	2.54847	2.30607	3.052	3.0212	2.55048	0.778501	-0.0308005	-0.501524	0.099889	0.274967	1
84976	1	4743	DISP1	dispatched RND transporter family member 1	1.43233	1.26412	1.7133	1.55434	2.81921	2.80763	2.47031	1.38688	-0.0115763	-0.348898	-0.168205	0.280978	1
824	1	3727	CAPN2	calpain 2	6.09163	6.23242	6.27663	6.79742	6.93491	6.96778	6.5886	0.843281	0.0328749	-0.346308	0.140793	0.185003	1
4931	1	2906	NVL	nuclear VCP-like	2.782	2.72184	2.97242	3.19117	4.29858	4.16615	3.7947	1.51659	-0.132437	-0.503881	-0.0601558	0.190423	1
3930	1	3904	LBR	lamin B receptor	2.9164	2.77279	2.89881	2.76502	3.60454	3.57732	3.3653	0.68814	-0.0272184	-0.23924	-0.143609	-0.0175923	1
55740	1	13172	ENAH	enabled homolog (Drosophila)	4.47336	4.40019	4.74518	5.10259	5.24364	5.06404	5.00728	0.770274	-0.179601	-0.23636	-0.0731732	0.271819	1
9725	1	4453	TMEM63A	transmembrane protein 63A	2.87158	2.71349	3.44702	3.28949	4.71877	4.76879	5.04424	1.8472	0.0500213	0.325466	-0.158084	0.575446	1
3020	1	1049	H3F3A	H3 histone family member 3A	2.67284	2.58423	3.1594	2.73398	4.53909	4.04961	3.97315	1.86625	-0.48948	-0.565945	-0.0886042	0.486559	1
100506398	1	459	#N/A	#N/A	1.7208	1.72304	2.08777	2.09601	3.15329	2.90784	2.42622	1.43249	-0.245447	-0.727067	0.00224155	0.366973	1
286826	1	3328	LIN9	lin-9 DREAM MuvB core complex component	2.23202	2.1389	2.48409	1.75878	3.55563	3.15785	3.34878	1.32362	-0.397786	-0.206857	-0.0931179	0.252069	1
142	1	3985	PARP1	poly(ADP-ribose) polymerase 1	4.72239	4.58537	5.54949	4.94499	7.05935	6.84092	6.9871	2.33696	-0.218428	-0.0722463	-0.137023	0.827096	1
5664	1	2298	PSEN2	presenilin 2	2.73539	2.551	3.14517	3.18663	4.1764	4.26229	4.55343	1.44101	0.0858848	0.377028	-0.184389	0.409773	1
128308	1	906	MRPL55	mitochondrial ribosomal protein L55	4.75151	4.61594	4.75391	5.19311	5.35436	5.51789	5.27347	0.602855	0.163528	-0.080896	-0.135563	0.00240623	1
2987	1	1205	GUK1	guanylate kinase 1	5.98189	5.92265	6.0855	6.16244	7.10518	7.10098	7.00967	1.12328	-0.00420256	-0.09551	-0.0592462	0.103604	1
5867	1	1843	RAB4A	RAB4A, member RAS oncogene family	4.57553	4.36192	4.72614	4.61052	5.24548	5.20388	4.85954	0.66995	-0.0416037	-0.385946	-0.213614	0.150608	1
55746	1	4170	NUP133	nucleoporin 133	4.30463	4.20556	4.47425	4.75366	5.22419	5.08375	4.95462	0.919563	-0.140439	-0.26957	-0.0990659	0.169625	1
27097	1	6123	TAF5L	TATA-box binding protein associated factor 5 like	2.99475	2.99368	3.18506	3.83787	3.67926	3.57567	3.57071	0.684509	-0.103589	-0.108547	-0.00107323	0.190307	1
183	1	2584	AGT	angiotensinogen	3.69622	3.26519	4.22692	3.26752	5.68549	5.67116	5.79451	1.98927	-0.0143229	0.109024	-0.431029	0.530703	1
79573	1	3289	TTC13	tetratricopeptide repeat domain 13	2.60078	2.62595	2.63959	3.05101	3.33031	3.16811	3.23825	0.729538	-0.162205	-0.0920639	0.0251764	0.0388164	1
64801	1	1445	ARV1	ARV1 homolog, fatty acid homeostasis modulator	3.31722	3.43967	3.51521	3.54755	4.49804	4.16539	3.95094	1.18082	-0.332653	-0.547101	0.122448	0.197995	1
128061	1	1435	C1orf131	chromosome 1 open reading frame 131	2.65372	2.66987	2.94268	2.76981	3.41579	3.08584	3.10982	0.762074	-0.329957	-0.305973	0.0161506	0.288961	1
8443	1	2680	GNPAT	glyceronephosphate O-acyltransferase	5.00615	5.07593	5.36407	5.4108	6.14166	5.94414	5.92127	1.1355	-0.197514	-0.220383	0.0697786	0.357919	1
100303453	1	9769	TSNAX-DISC1	TSNAX-DISC1 readthrough (NMD candidate)	2.09226	2.00383	2.17798	2.20677	2.94594	2.78208	2.74806	0.853676	-0.163861	-0.197881	-0.0884278	0.0857137	1
57568	1	6489	SIPA1L2	signal induced proliferation associated 1 like 2	5.99292	5.84972	6.61044	5.99513	8.00872	7.94379	7.72009	2.0158	-0.0649329	-0.288633	-0.143201	0.617518	1
359948	1	4663	IRF2BP2	interferon regulatory factor 2 binding protein 2	5.49579	5.50465	5.81226	5.72586	6.73942	6.57079	6.49349	1.24362	-0.168624	-0.245924	0.00886062	0.316465	1
9804	1	3387	TOMM20	translocase of outer mitochondrial membrane 20	5.99482	5.8751	5.98529	6.24018	6.72409	6.43086	6.24328	0.729273	-0.293237	-0.480814	-0.119724	-0.0095251	1
6905	1	1958	TBCE	tubulin folding cofactor E	4.18814	4.16326	4.32011	4.55856	5.15505	4.92504	4.98733	0.966916	-0.23001	-0.167723	-0.0248825	0.131973	1
148789	1	4720	B3GALNT2	beta-1,3-N-acetylgalactosaminyltransferase 2	3.47392	3.44601	3.59696	3.80611	4.31324	3.98974	4.06031	0.839313	-0.323491	-0.252924	-0.0279141	0.123034	1
4811	1	5883	NID1	nidogen 1	2.80328	2.58825	4.57543	2.91002	6.71348	6.66639	6.54643	3.9102	-0.0470809	-0.167049	-0.215028	1.77216	1
88	1	4528	ACTN2	actinin alpha 2	8.69308	8.5273	9.108	9.02704	9.91495	9.76181	9.88077	1.22187	-0.153142	-0.0341795	-0.165776	0.414925	1
100506876	1	559	#N/A	#N/A	2.09757	1.36136	2.23782	1.55695	2.80935	3.05306	2.88128	0.711778	0.243714	0.0719269	-0.73621	0.140244	1
4548	1	10558	MTR	5-methyltetrahydrofolate-homocysteine methyltransferase	4.22783	4.21934	4.329	4.73755	5.20574	4.84747	4.84162	0.977913	-0.358269	-0.36412	-0.00848351	0.101172	1
2271	1	1867	FH	fumarate hydratase	6.5538	6.4759	6.62602	6.80718	7.17279	6.90861	6.94396	0.618988	-0.264184	-0.228827	-0.0778991	0.0722194	1
23596	1	2632	OPN3	opsin 3	1.58729	1.274	1.82023	1.42321	2.83729	2.96467	2.82147	1.25	0.127382	-0.0158186	-0.313294	0.232939	1
1122	1	7067	CHML	CHM like, Rab escort protein 2	1.33419	1.21242	2.04707	1.51968	3.54173	3.11692	3.08595	2.20754	-0.424811	-0.455778	-0.12177	0.712874	1
9859	1	7214	CEP170	centrosomal protein 170	2.88043	2.65234	3.52613	3.19202	5.15162	4.95771	4.66137	2.27119	-0.193907	-0.490246	-0.228092	0.645696	1
10806	1	2604	SDCCAG8	serologically defined colon cancer antigen 8	3.264	3.20148	3.5034	3.6748	4.36856	4.1858	4.11846	1.10456	-0.182764	-0.250101	-0.0625142	0.239401	1
10000	1	3856	AKT3	AKT serine/threonine kinase 3	3.86023	4.11286	4.22293	4.65623	4.8803	4.62911	4.51252	1.02007	-0.251193	-0.367785	0.252622	0.3627	1
10472	1	4383	ZBTB18	zinc finger and BTB domain containing 18	3.28017	3.14443	3.42677	4.0652	4.1192	4.03122	3.81537	0.839037	-0.0879786	-0.303836	-0.135734	0.146607	1
159	1	2757	ADSS	adenylosuccinate synthase	3.17721	3.18968	3.03134	3.3389	3.83868	3.6745	3.4151	0.661472	-0.164184	-0.423584	0.0124707	-0.145875	1
51029	1	4093	DESI2	desumoylating isopeptidase 2	3.93208	3.96961	4.12504	4.18277	5.06545	4.88019	4.77746	1.13338	-0.185269	-0.287992	0.0375297	0.192964	1
116228	1	2616	COX20	COX20, cytochrome c oxidase assembly factor	3.58319	3.31605	3.83135	3.38986	4.83503	4.51575	4.50698	1.25184	-0.319276	-0.328052	-0.267143	0.248155	1
284702	1	5045	#N/A	#N/A	2.99077	2.82797	3.15556	2.83295	4.00474	3.62336	3.63625	1.01397	-0.381382	-0.36849	-0.162796	0.164796	1
64754	1	1635	SMYD3	SET and MYND domain containing 3	1.68778	1.4174	2.8176	1.3976	4.56741	4.5334	4.46611	2.87963	-0.0340066	-0.101295	-0.270376	1.12982	1
51097	1	2474	SCCPDH	saccharopine dehydrogenase (putative)	4.32328	4.18654	4.62789	4.26273	5.55427	5.28451	5.33241	1.23098	-0.269761	-0.221854	-0.136742	0.304609	1
84838	1	2428	ZNF496	zinc finger protein 496	3.87718	3.81606	4.26169	4.45606	5.29126	5.38211	5.10359	1.41407	0.0908496	-0.187665	-0.0611205	0.384508	1
55657	1	2383	ZNF692	zinc finger protein 692	2.831	2.85981	3.51046	3.37752	4.62027	4.62531	5.39307	1.78927	0.00503717	0.772802	0.0288073	0.679462	1
267002	1	2709	PGBD2	piggyBac transposable element derived 2	1.62029	1.48518	1.77019	2.35062	2.24881	2.21324	1.87254	0.628527	-0.0355757	-0.376274	-0.135108	0.149907	1
5214	10	2616	PFKP	phosphofructokinase, platelet	5.97065	5.9411	7.8897	6.28788	9.74447	9.73282	9.76203	3.77382	-0.0116499	0.0175556	-0.0295485	1.91905	1
10531	10	3456	PITRM1	pitrilysin metallopeptidase 1	5.32272	5.35492	5.43107	5.99568	5.94186	5.8082	5.72942	0.619141	-0.133656	-0.212432	0.0322014	0.108357	1
100507034	10	4005	PITRM1-AS1	PITRM1 antisense RNA 1	3.18695	3.18547	3.34986	3.65713	3.8893	3.85983	3.76585	0.702347	-0.0294714	-0.123446	-0.00147936	0.162904	1
1645	10	1379	AKR1C1	aldo-keto reductase family 1 member C1	3.07169	3.42494	3.55377	2.30356	4.75639	4.85812	4.59887	1.6847	0.101736	-0.15752	0.353255	0.482084	1
8644	10	1224	AKR1C3	aldo-keto reductase family 1 member C3	1.65242	1.6205	2.32998	1.73117	3.52016	3.25365	3.20208	1.86774	-0.266511	-0.318082	-0.0319203	0.677567	1
10276	10	3674	NET1	neuroepithelial cell transforming 1	2.21171	2.05828	2.51238	2.41736	3.23602	3.53504	3.2284	1.02431	0.299025	-0.00761881	-0.153427	0.30067	1
54522	10	2638	ANKRD16	ankyrin repeat domain 16	2.01965	1.73872	2.42576	1.88405	3.69643	3.48854	3.36561	1.67678	-0.20789	-0.330819	-0.280931	0.406109	1
84893	10	3798	FBXO18	F-box protein, helicase, 18	5.49671	5.36307	6.26898	5.94756	7.83831	7.80973	7.82166	2.34159	-0.0285759	-0.0166508	-0.133644	0.772269	1
10659	10	9793	CELF2	CUGBP, Elav-like family member 2	4.47682	4.50468	4.54171	5.62092	5.32934	5.22354	5.12932	0.852524	-0.105807	-0.200023	0.0278563	0.0648854	1
414196	10	561	CELF2-AS1	CELF2 antisense RNA 1	1.86803	1.9353	1.9642	2.41072	2.89937	2.0681	3.13908	1.03134	-0.831275	0.239707	0.0672667	0.0961677	1
9712	10	4837	USP6NL	USP6 N-terminal like	2.82071	2.72499	3.21128	3.24195	4.41317	4.40777	4.20888	1.59246	-0.0054007	-0.204289	-0.0957245	0.390571	1
79746	10	1654	ECHDC3	enoyl-CoA hydratase domain containing 3	4.46846	4.16868	4.57062	4.47301	5.31098	5.408	5.08043	0.842517	0.0970199	-0.230545	-0.299779	0.102163	1
254427	10	3333	PROSER2	proline and serine rich 2	1.39435	1.32163	1.93209	1.48759	2.73329	2.71895	2.42805	1.33894	-0.0143347	-0.305242	-0.0727217	0.537742	1
55526	10	5196	DHTKD1	dehydrogenase E1 and transketolase domain containing 1	2.70779	2.47869	3.16962	3.1102	4.78713	4.70871	4.42862	2.07934	-0.0784138	-0.358509	-0.229099	0.461823	1
55176	10	3503	SEC61A2	Sec61 translocon alpha 2 subunit	3.57401	3.58077	3.85891	3.91331	4.72735	4.65736	4.601	1.15334	-0.0699929	-0.126353	0.00676309	0.284903	1
11164	10	1204	NUDT5	nudix hydrolase 5	4.01013	4.03576	4.22689	4.21874	4.83094	4.73024	4.66306	0.820809	-0.1007	-0.167887	0.0256255	0.21675	1
22929	10	2600	SEPHS1	selenophosphate synthetase 1	3.91999	3.70719	3.87221	4.01166	4.65395	4.63505	4.36871	0.733958	-0.0189019	-0.285237	-0.212807	-0.047785	1
100507260	10	1024	#N/A	#N/A	1.80941	1.94802	2.16283	2.06382	3.10389	3.21123	2.60425	1.29448	0.107336	-0.499648	0.138608	0.35342	1
55691	10	6804	FRMD4A	FERM domain containing 4A	1.52282	1.45552	2.35201	1.74709	3.90628	3.98879	3.35276	2.38346	0.0825103	-0.553518	-0.0672988	0.829186	1
83641	10	3785	FAM107B	family with sequence similarity 107 member B	1.17358	1.42266	1.77671	1.39664	2.74396	2.68774	2.1533	1.57038	-0.0562262	-0.590664	0.249081	0.603132	1
221061	10	3952	FAM171A1	family with sequence similarity 171 member A1	4.14683	4.03297	4.41614	4.44314	5.68744	5.61397	5.53626	1.54061	-0.0734726	-0.151183	-0.113855	0.269312	1
80013	10	2375	FAM188A	family with sequence similarity 188 member A	3.48762	3.47184	3.52268	3.49422	4.0721	3.74008	3.87216	0.584484	-0.332025	-0.199943	-0.0157737	0.0350638	1
6251	10	3755	RSU1	Ras suppressor protein 1	3.04822	2.96509	3.75558	3.1958	5.39679	5.26397	5.40171	2.34857	-0.132825	0.0049177	-0.0831328	0.707357	1
7431	10	2136	VIM	vimentin	3.89192	4.45561	7.42484	4.17376	9.71876	9.75079	9.17643	5.82684	0.0320314	-0.542327	0.563689	3.53291	1
9200	10	1307	HACD1	3-hydroxyacyl-CoA dehydratase 1	3.38414	3.18334	4.57482	3.33257	6.31343	6.26671	6.61061	2.92929	-0.0467231	0.297182	-0.200799	1.19068	1
783	10	5992	CACNB2	calcium voltage-gated channel auxiliary subunit beta 2	2.62203	2.57918	4.06399	2.74434	5.97144	5.86387	5.98175	3.3494	-0.107567	0.0103157	-0.0428531	1.44196	1
10529	10	9927	NEBL	nebulette	6.43334	6.23229	6.94308	6.17884	8.288	7.95457	7.87676	1.85466	-0.333426	-0.411236	-0.201052	0.509736	1
8028	10	5121	MLLT10	myeloid/lymphoid or mixed-lineage leukemia; translocated to, 10	3.65452	3.56263	4.07454	4.15368	5.06267	4.85342	4.92389	1.40815	-0.20925	-0.138776	-0.0918857	0.420024	1
100507416	10	804	#N/A	#N/A	4.1727	4.07945	4.56609	4.57613	5.66706	5.30823	5.49703	1.49436	-0.358834	-0.170033	-0.0932533	0.393389	1
5305	10	3833	PIP4K2A	phosphatidylinositol-5-phosphate 4-kinase type 2 alpha	3.0064	3.00913	3.57406	3.3312	4.69926	4.52961	4.11963	1.69285	-0.169649	-0.579627	0.00272296	0.567653	1
22921	10	1811	MSRB2	methionine sulfoxide reductase B2	5.09726	4.83914	5.28428	4.70021	5.98389	5.86454	5.98516	0.886625	-0.119346	0.00127688	-0.258124	0.187016	1
23590	10	1619	PDSS1	prenyl (decaprenyl) diphosphate synthase, subunit 1	1.31459	1.41856	1.48089	1.70921	2.04001	1.86527	2.01592	0.725421	-0.174743	-0.0240948	0.103972	0.1663	1
22852	10	6779	ANKRD26	ankyrin repeat domain 26	2.58175	2.43227	2.78009	2.80226	3.61216	3.05253	3.09197	1.03041	-0.559629	-0.520195	-0.149484	0.198337	1
143098	10	5207	MPP7	membrane palmitoylated protein 7	1.99426	1.92631	2.45183	2.12709	3.4211	3.15283	3.2375	1.42684	-0.268263	-0.183595	-0.0679516	0.457575	1
220906	10	5376	WAC-AS1	WAC antisense RNA 1 (head to head)	1.85733	1.63378	2.20379	1.795	3.20769	3.17546	3.00827	1.35036	-0.0322262	-0.199424	-0.223545	0.346458	1
25805	10	1724	BAMBI	BMP and activin membrane bound inhibitor	5.20273	5.092	5.74693	5.35127	6.5351	6.78656	6.5751	1.33237	0.251459	0.0399942	-0.110727	0.544203	1
6840	10	8547	SVIL	supervillin	7.09432	7.08186	7.26525	7.59352	7.67455	7.5898	7.4738	0.580233	-0.0847496	-0.200751	-0.0124621	0.170934	1
3688	10	4087	ITGB1	integrin subunit beta 1	6.89667	6.78915	6.90281	7.15745	7.5347	7.35765	7.30461	0.638022	-0.17705	-0.23009	-0.107524	0.00613512	1
8829	10	5911	NRP1	neuropilin 1	2.19254	2.2086	4.90357	2.39313	7.07673	6.87173	6.79589	4.88419	-0.205005	-0.280837	0.0160636	2.71104	1
56288	10	6133	PARD3	par-3 family cell polarity regulator	4.68512	4.71349	4.92657	5.19743	5.46412	5.43054	5.28082	0.779009	-0.0335858	-0.183309	0.0283747	0.241456	1
219771	10	4270	CCNY	cyclin Y	4.01426	3.96296	4.28918	4.26084	5.31166	5.28942	5.11993	1.2974	-0.0222403	-0.191728	-0.0512975	0.274926	1
8325	10	3186	FZD8	frizzled class receptor 8	1.7385	1.6638	2.85292	2.09653	4.6116	5.60218	4.81553	2.8731	0.990577	0.203928	-0.0747033	1.11442	1
57209	10	4883	ZNF248	zinc finger protein 248	1.85229	1.81369	2.26009	2.16096	3.2244	2.93443	3.13664	1.37211	-0.289965	-0.0877573	-0.0385997	0.407797	1
7582	10	5958	ZNF33B	zinc finger protein 33B	1.84248	1.56052	1.97452	1.69728	3.20017	2.94145	2.76034	1.35769	-0.258722	-0.439832	-0.281957	0.132042	1
221002	10	3165	RASGEF1A	RasGEF domain family member 1A	0.699015	1.05189	1.64031	0.798155	2.61155	2.58493	1.67435	1.91254	-0.0266224	-0.937203	0.352871	0.941292	1
6387	10	5286	CXCL12	C-X-C motif chemokine ligand 12	1.51302	1.11773	2.02041	1.45313	3.51341	3.49572	3.69669	2.00039	-0.0176933	0.183279	-0.395284	0.507396	1
83937	10	2495	RASSF4	Ras association domain family member 4	3.51048	3.32707	4.84685	3.53331	6.55532	6.47569	6.52901	3.04484	-0.0796257	-0.0263056	-0.183406	1.33637	1
7570	10	2204	ZNF22	zinc finger protein 22	3.8773	3.82449	3.80621	4.03432	4.57674	4.4944	4.38965	0.699433	-0.0823338	-0.187085	-0.0528097	-0.0710896	1
100506951	10	2463	#N/A	#N/A	3.18811	3.20891	3.22616	3.46431	3.96095	3.89337	3.71756	0.77284	-0.0675868	-0.243394	0.0207917	0.0380484	1
55753	10	3762	OGDHL	oxoglutarate dehydrogenase-like	1.66781	1.49091	2.87783	1.44978	4.4414	4.41935	4.14902	2.77359	-0.0220472	-0.292379	-0.176899	1.21002	1
259230	10	3753	SGMS1	sphingomyelin synthase 1	4.53825	4.34568	4.69354	4.54079	5.55835	5.45378	5.2696	1.0201	-0.104565	-0.288746	-0.192569	0.155294	1
80114	10	3119	BICC1	BicC family RNA binding protein 1	1.30873	1.19537	2.06232	1.61442	3.40718	3.20674	3.08604	2.09844	-0.200433	-0.321134	-0.113367	0.753591	1
288	10	15717	ANK3	ankyrin 3	5.09825	5.25713	5.39116	5.46293	6.38117	6.22821	5.73705	1.28292	-0.152961	-0.644122	0.158879	0.292911	1
9886	10	4794	RHOBTB1	Rho related BTB domain containing 1	2.0786	2.12285	3.07209	2.49865	4.53164	4.39464	4.29988	2.45304	-0.136996	-0.231753	0.0442549	0.993494	1
1959	10	3148	EGR2	early growth response 2	2.81207	2.90294	3.46307	3.14186	4.31266	3.23415	3.62151	1.50058	-1.0785	-0.691144	0.0908704	0.650994	1
221035	10	5205	REEP3	receptor accessory protein 3	3.54108	3.62339	4.03046	3.90304	4.9	4.67642	4.64829	1.35892	-0.223584	-0.251712	0.0823121	0.489384	1
29119	10	3366	CTNNA3	catenin alpha 3	2.94836	2.68103	4.04491	2.94475	5.89586	5.46303	5.65477	2.94751	-0.43283	-0.241096	-0.267324	1.09655	1
64081	10	2854	PBLD	phenazine biosynthesis like protein domain containing	1.33551	1.36215	1.75205	1.35106	3.15363	3.09884	2.83601	1.81812	-0.0547871	-0.317615	0.0266462	0.416546	1
100302273	10	97	MIR1254-1	microRNA 1254-1	1.75516	2.20154	2.06732	1.44469	3.20204	3.0325	0.956785	1.44688	-0.169541	-2.24526	0.446377	0.312156	1
3098	10	4289	HK1	hexokinase 1	7.03653	7.08798	7.42229	7.70622	8.0245	7.9444	7.86765	0.987964	-0.0800964	-0.156842	0.0514522	0.385758	1
6865	10	2416	TACR2	tachykinin receptor 2	1.55734	1.51602	1.89118	1.89955	2.55255	2.3904	2.74517	0.99521	-0.162152	0.19262	-0.0413158	0.333838	1
219738	10	1076	C10orf35	chromosome 10 open reading frame 35	3.46685	3.38618	3.81037	3.69527	4.91884	4.79344	4.74806	1.45199	-0.125394	-0.170776	-0.0806649	0.343521	1
1305	10	3137	COL13A1	collagen type XIII alpha 1 chain	1.21692	1.11331	1.58316	1.71794	2.22145	1.99359	1.56045	1.00453	-0.227853	-0.661001	-0.103604	0.366241	1
55506	10	2179	H2AFY2	H2A histone family member Y2	4.28227	4.30313	4.85264	4.51639	6.02196	5.99349	5.8181	1.73969	-0.0284732	-0.203863	0.020862	0.570369	1
219743	10	3802	TYSND1	trypsin domain containing 1	1.89027	1.91162	2.29096	2.18165	3.06139	2.91539	2.73675	1.17112	-0.146004	-0.324639	0.0213527	0.400692	1
55222	10	3236	LRRC20	leucine rich repeat containing 20	3.44505	2.93473	3.73691	3.39202	4.46358	4.67486	4.71084	1.01853	0.211285	0.247262	-0.510317	0.291857	1
27143	10	4569	PALD1	phosphatase domain containing, paladin 1	1.4154	1.40265	2.11058	1.83153	3.69142	3.65652	3.46838	2.27602	-0.0348997	-0.223046	-0.0127531	0.695178	1
8879	10	5783	SGPL1	sphingosine-1-phosphate lyase 1	3.27415	3.24931	3.98049	3.49606	5.42503	5.40566	5.25734	2.15089	-0.019376	-0.167695	-0.0248335	0.706345	1
5092	10	1006	PCBD1	pterin-4 alpha-carbinolamine dehydratase 1	5.64836	5.35743	6.17598	5.79558	7.35922	7.2893	7.17256	1.71086	-0.0699232	-0.186661	-0.29093	0.527614	1
219699	10	4998	UNC5B	unc-5 netrin receptor B	2.88968	2.74406	3.81711	3.39346	5.20375	5.27038	5.45308	2.31407	0.0666261	0.249334	-0.145617	0.927429	1
9806	10	6096	SPOCK2	SPARC/osteonectin, cwcv and kazal like domains proteoglycan 2	2.59021	2.58337	3.09492	2.18538	4.15093	3.88073	4.06751	1.56072	-0.2702	-0.0834238	-0.00684444	0.504708	1
51008	10	2076	ASCC1	activating signal cointegrator 1 complex subunit 1	4.81249	4.77659	4.95185	5.04543	5.63319	5.32452	5.54614	0.820696	-0.308668	-0.0870526	-0.0359024	0.139356	1
54541	10	1752	DDIT4	DNA damage inducible transcript 4	4.37295	4.54243	4.98758	6.20169	5.99599	5.88541	6.10717	1.62305	-0.110581	0.111176	0.169485	0.614631	1
10367	10	2425	MICU1	mitochondrial calcium uptake 1	5.22568	5.23094	5.55907	5.56762	6.16659	6.01927	5.89461	0.940909	-0.147324	-0.271987	0.0052574	0.333388	1
317662	10	3132	FAM149B1	family with sequence similarity 149 member B1	2.69657	2.47032	2.7709	2.44713	3.90964	3.82331	3.43965	1.21307	-0.086331	-0.469986	-0.226247	0.0743347	1
23234	10	1437	DNAJC9	DnaJ heat shock protein family (Hsp40) member C9	3.85899	3.73729	4.08101	4.19534	4.92633	4.97291	4.7401	1.06734	0.0465808	-0.186233	-0.121705	0.222023	1
118490	10	2423	MSS51	MSS51 mitochondrial translational activator	1.31609	1.19964	2.0751	1.31161	3.43005	3.69062	4.69488	2.11396	0.260572	1.26483	-0.116447	0.759014	1
100507259	10	581	#N/A	#N/A	2.58268	2.60528	3.0392	3.05854	3.29651	3.28338	3.14649	0.713831	-0.0131318	-0.150019	0.0225981	0.45652	1
58529	10	1541	MYOZ1	myozenin 1	1.71481	1.73267	3.27018	1.53453	4.81726	4.64534	4.74549	3.10245	-0.171926	-0.0717701	0.0178603	1.55537	1
79933	10	5040	SYNPO2L	synaptopodin 2 like	4.51404	3.93371	5.52072	4.00122	7.03857	6.90756	6.87566	2.52454	-0.131016	-0.162918	-0.580325	1.00668	1
729096	10	1960	BMS1P4	BMS1, ribosome biogenesis factor pseudogene 4	1.86564	1.8774	1.91107	2.68071	2.66047	2.63927	2.64669	0.794826	-0.0211967	-0.0137801	0.0117594	0.045424	1
170384	10	2056	FUT11	fucosyltransferase 11	3.25339	3.41037	3.86679	3.92383	4.76253	4.79793	4.51922	1.50913	0.0354058	-0.243307	0.156974	0.613393	1
100507298	10	615	#N/A	#N/A	2.84918	2.83911	3.22703	3.43	3.90146	3.6427	3.37158	1.05228	-0.258766	-0.529886	-0.0100741	0.377847	1
100507318	10	630	#N/A	#N/A	2.77803	2.79287	3.08156	3.32406	3.8965	3.66566	3.34021	1.11847	-0.230842	-0.556291	0.0148423	0.303531	1
118487	10	844	CHCHD1	coiled-coil-helix-coiled-coil-helix domain containing 1	4.54547	4.612	4.70569	4.89706	5.19843	5.10315	5.15407	0.652957	-0.0952811	-0.0443579	0.066521	0.160214	1
8509	10	3996	NDST2	N-deacetylase and N-sulfotransferase 2	2.78967	2.82083	3.1562	3.61653	3.94094	3.76581	4.10581	1.15126	-0.175126	0.16487	0.0311569	0.366527	1
818	10	3908	CAMK2G	calcium/calmodulin dependent protein kinase II gamma	2.55944	2.40245	3.03387	2.86457	4.28239	4.20316	4.11096	1.72295	-0.0792258	-0.171435	-0.156987	0.474428	1
7414	10	5490	VCL	vinculin	6.13099	6.12907	6.83322	6.39261	8.03837	7.97296	7.84592	1.90738	-0.0654119	-0.192449	-0.00192377	0.702235	1
26985	10	5253	AP3M1	adaptor related protein complex 3 mu 1 subunit	3.23652	3.15051	3.54765	3.76809	4.63991	4.35726	4.26898	1.40339	-0.282644	-0.370923	-0.08601	0.311134	1
132	10	2219	ADK	adenosine kinase	3.48243	3.40101	3.5631	3.43108	4.21177	3.84456	4.11177	0.729339	-0.367208	-0.100004	-0.0814199	0.0806633	1
23522	10	8550	KAT6B	lysine acetyltransferase 6B	3.89105	3.85788	4.2163	4.56215	4.79384	4.60244	4.63449	0.902783	-0.191398	-0.159344	-0.0331731	0.325243	1
9231	10	7479	DLG5	discs large MAGUK scaffold protein 5	4.37619	4.35924	4.60999	5.3137	5.06433	4.98459	5.02232	0.688137	-0.0797348	-0.0420075	-0.0169567	0.233797	1
6229	10	2960	RPS24	ribosomal protein S24	7.04802	7.06608	7.48572	7.39047	8.50863	8.38635	8.18601	1.46061	-0.122279	-0.322613	0.0180612	0.437696	1
219654	10	4933	ZCCHC24	zinc finger CCHC-type containing 24	4.29728	4.27178	4.97998	4.99695	6.16569	6.14212	6.1765	1.86841	-0.0235741	0.0108063	-0.0255064	0.682698	1
80195	10	2036	TMEM254	transmembrane protein 254	2.08643	1.90155	2.09836	2.02736	2.73222	2.77946	2.70358	0.645787	0.047241	-0.0286396	-0.184885	0.0119311	1
84293	10	1790	FAM213A	family with sequence similarity 213 member A	4.77857	4.4263	5.5211	4.7493	7.1548	7.08922	7.19153	2.37624	-0.0655827	0.0367313	-0.352264	0.742537	1
81619	10	5579	TSPAN14	tetraspanin 14	1.84762	1.90716	2.36039	2.85053	3.3912	3.52001	3.32168	1.54358	0.128809	-0.069521	0.0595406	0.512776	1
11155	10	6522	LDB3	LIM domain binding 3	6.86348	6.39055	7.90259	6.10044	9.56542	9.48057	9.297	2.70194	-0.0848545	-0.26842	-0.472939	1.0391	1
657	10	3616	BMPR1A	bone morphogenetic protein receptor type 1A	2.96886	2.8199	3.46674	3.10803	4.27142	4.13498	4.01303	1.30256	-0.136438	-0.258387	-0.148961	0.49788	1
100133190	10	3822	ADIRF-AS1	ADIRF antisense RNA 1	1.41775	1.09725	2.02013	1.08029	3.35788	2.93362	3.07095	1.94013	-0.424256	-0.286927	-0.320493	0.602386	1
10974	10	672	ADIRF	adipogenesis regulatory factor	1.64259	1.27026	2.35473	1.24314	3.35176	3.26153	3.21496	1.70917	-0.0902274	-0.136799	-0.372335	0.71214	1
2746	10	3476	GLUD1	glutamate dehydrogenase 1	4.58999	4.48335	4.91635	4.80399	5.78255	5.64273	5.62935	1.19256	-0.139819	-0.153205	-0.106645	0.326364	1
55328	10	3585	RNLS	renalase, FAD dependent amine oxidase	1.99804	1.60804	2.05975	1.48226	3.16829	3.06774	2.5006	1.17025	-0.100547	-0.667685	-0.390002	0.0617102	1
57559	10	1997	STAMBPL1	STAM binding protein like 1	1.41171	1.23532	2.26709	1.4408	3.68529	3.63376	3.38697	2.27358	-0.0515286	-0.298315	-0.17639	0.85538	1
59	10	1851	ACTA2	actin, alpha 2, smooth muscle, aorta	4.74515	4.32679	7.29568	3.4318	9.28561	9.51958	9.70376	4.54047	0.233971	0.418145	-0.418357	2.55054	1
3988	10	2657	LIPA	lipase A, lysosomal acid type	1.89087	1.62468	2.14777	1.8516	3.20971	2.79822	3.21397	1.31884	-0.411492	0.00425805	-0.266194	0.2569	1
3434	10	1861	IFIT1	interferon induced protein with tetratricopeptide repeats 1	2.68561	2.48986	3.89797	1.67765	5.7023	7.55883	5.73295	3.0167	1.85652	0.030648	-0.195749	1.21236	1
53354	10	3561	PANK1	pantothenate kinase 1	1.50507	1.36819	2.17147	1.41426	3.66879	3.54207	3.48891	2.16372	-0.12672	-0.179876	-0.136872	0.666403	1
5507	10	2571	PPP1R3C	protein phosphatase 1 regulatory subunit 3C	4.87554	4.91398	6.36617	5.08215	8.06852	7.91941	7.53142	3.19299	-0.149115	-0.537097	0.0384489	1.49063	1
54536	10	3732	EXOC6	exocyst complex component 6	1.85798	2.03544	2.13052	2.23724	2.6783	2.57538	2.08842	0.820313	-0.102915	-0.589871	0.177461	0.272538	1
26509	10	6843	MYOF	myoferlin	1.40295	1.42583	2.87506	1.26519	4.71534	4.49906	4.57423	3.31239	-0.216281	-0.141108	0.0228822	1.47212	1
51196	10	8296	PLCE1	phospholipase C epsilon 1	2.3861	2.40277	2.84641	2.48564	3.52714	3.35241	2.80204	1.14104	-0.174726	-0.725102	0.016675	0.460309	1
9124	10	1452	PDLIM1	PDZ and LIM domain 1	6.78565	6.71057	7.42141	6.56792	8.50827	8.49555	8.25978	1.72263	-0.0127246	-0.248497	-0.0750754	0.635764	1
26123	10	2739	TCTN3	tectonic family member 3	3.39267	3.19983	3.43185	3.41084	4.05501	3.92327	3.71845	0.662341	-0.131747	-0.33656	-0.192843	0.0391744	1
728658	10	658	RPL13AP5	ribosomal protein L13a pseudogene 5	2.92879	2.9492	3.15414	3.24857	4.09783	4.01127	3.94733	1.16904	-0.0865621	-0.150498	0.0204081	0.225355	1
84458	10	10524	LCOR	ligand dependent nuclear receptor corepressor	2.13157	2.03723	2.17361	2.52648	2.83096	2.68232	2.46884	0.69939	-0.148643	-0.362119	-0.0943404	0.0420423	1
84986	10	5463	ARHGAP19	Rho GTPase activating protein 19	1.4228	1.40186	2.08476	1.52629	3.40108	3.34536	2.92592	1.97827	-0.0557192	-0.475152	-0.0209453	0.661959	1
5223	10	1720	PGAM1	phosphoglycerate mutase 1	3.87753	3.67994	4.30152	3.99161	5.30369	5.48738	5.371	1.42616	0.183687	0.0673038	-0.197591	0.423988	1
51013	10	1150	EXOSC1	exosome component 1	4.53662	4.6802	4.63238	5.03287	5.20256	5.31367	5.02632	0.665936	0.111115	-0.176239	0.143583	0.095758	1
84287	10	1979	ZDHHC16	zinc finger DHHC-type containing 16	4.26645	4.13551	4.42548	4.69486	5.29586	5.49038	5.27529	1.02941	0.194521	-0.0205728	-0.130942	0.159032	1
64210	10	3686	MMS19	MMS19 homolog, cytosolic iron-sulfur assembly component	3.82887	3.78607	4.17721	4.45972	5.51508	5.53905	5.54648	1.68622	0.0239699	0.0313943	-0.042797	0.348339	1
118812	10	2574	MORN4	MORN repeat containing 4	2.37111	2.50242	3.01643	2.68955	4.35814	4.23457	3.92112	1.98702	-0.123567	-0.437017	0.131309	0.645315	1
100270710	10	704	#N/A	#N/A	1.71557	1.47681	3.28231	1.98764	5.25913	5.3628	4.78548	3.54356	0.103677	-0.473647	-0.238765	1.56674	1
84795	10	2065	PYROXD2	pyridine nucleotide-disulphide oxidoreductase domain 2	1.66703	1.60735	3.9695	1.53651	5.89227	5.7884	6.24726	4.22523	-0.103863	0.354994	-0.0596849	2.30247	1
100302133	10	90	MIR1287	microRNA 1287	1.70143	1.92086	4.20507	1.51399	5.8573	6.07361	6.01998	4.15587	0.216316	0.162681	0.219433	2.50364	1
3257	10	4152	HPS1	HPS1, biogenesis of lysosomal organelles complex 3 subunit 1	2.88645	2.95075	3.72628	3.60694	4.97782	4.97024	5.24451	2.09137	-0.00758368	0.266686	0.0643038	0.839829	1
1355	10	7689	COX15	COX15, cytochrome c oxidase assembly homolog	3.20547	3.13175	3.21453	3.20858	4.0453	3.94305	3.74853	0.839833	-0.102255	-0.29677	-0.0737181	0.00905808	1
23268	10	6400	DNMBP	dynamin binding protein	1.45199	1.24692	2.6531	1.56437	4.27794	4.26262	4.22377	2.82595	-0.0153199	-0.0541705	-0.205071	1.2011	1
10613	10	3519	ERLIN1	ER lipid raft associated 1	2.53844	2.62538	2.63678	3.08341	3.22352	3.23697	3.09557	0.685079	0.0134528	-0.127952	0.0869339	0.0983337	1
6319	10	5468	SCD	stearoyl-CoA desaturase	5.70383	4.86574	5.32184	5.36249	6.85961	7.11045	6.78882	1.15578	0.25084	-0.070794	-0.838087	-0.381987	1
90271	10	988	OLMALINC	oligodendrocyte maturation-associated long intergenic non-coding RNA	2.51746	1.85479	2.76821	1.98502	4.22627	4.25031	4.09379	1.70882	0.0240423	-0.13248	-0.662667	0.250756	1
25956	10	4612	SEC31B	SEC31 homolog B, COPII coat complex component	1.73538	1.47576	2.57917	1.53678	3.84596	3.79076	4.35712	2.11058	-0.0551975	0.511161	-0.259618	0.843793	1
4714	10	686	NDUFB8	NADH:ubiquinone oxidoreductase subunit B8	7.64401	7.61222	7.84237	7.92935	8.34479	8.26198	8.29497	0.700776	-0.082808	-0.0498205	-0.0317959	0.198357	1
55662	10	6912	HIF1AN	hypoxia inducible factor 1 alpha subunit inhibitor	4.71822	4.72788	4.93248	5.3116	5.50729	5.4654	5.33786	0.789071	-0.0418923	-0.169433	0.00965353	0.21426	1
57715	10	4400	SEMA4G	semaphorin 4G	1.86913	1.87521	2.74506	2.33431	4.13058	4.23451	4.10619	2.26145	0.103927	-0.0243989	0.00607967	0.875933	1
84545	10	2924	MRPL43	mitochondrial ribosomal protein L43	4.03419	4.03225	4.37437	4.36018	4.95667	5.07656	4.96714	0.922473	0.119896	0.010472	-0.00194268	0.340174	1
84445	10	2744	LZTS2	leucine zipper tumor suppressor 2	4.49295	4.477	4.80903	4.74964	5.25715	5.47887	5.34519	0.764206	0.221716	0.0880319	-0.0159479	0.31608	1
81855	10	3090	SFXN3	sideroflexin 3	1.62998	1.85235	2.79429	2.53882	4.29884	4.32912	4.17108	2.66886	0.0302747	-0.127765	0.222376	1.16431	1
27343	10	2873	POLL	DNA polymerase lambda	3.89723	3.74275	4.06866	4.20722	4.77133	4.76312	4.69707	0.8741	-0.00820663	-0.0742525	-0.154476	0.171431	1
25911	10	799	DPCD	deleted in primary ciliary dyskinesia homolog (mouse)	3.77203	3.66488	4.44079	3.98579	5.81281	5.77967	5.72731	2.04078	-0.0331372	-0.0854969	-0.107144	0.668761	1
10360	10	877	NPM3	nucleophosmin/nucleoplasmin 3	3.32297	3.67668	3.78075	4.22599	4.73905	4.5872	4.45413	1.41607	-0.151846	-0.284915	0.353702	0.457781	1
8861	10	2673	LDB1	LIM domain binding 1	5.39864	5.3265	6.00447	5.68191	6.85217	6.95226	6.93698	1.45353	0.100091	0.0848108	-0.072141	0.605833	1
5662	10	4183	PSD	pleckstrin and Sec7 domain containing	1.68404	1.36506	1.63487	1.36588	2.5089	2.50772	2.24224	0.824865	-0.0011834	-0.266665	-0.318971	-0.0491626	1
79004	10	1196	CUEDC2	CUE domain containing 2	5.40814	5.29633	5.73561	5.40872	6.66363	6.66922	6.62811	1.2555	0.00558812	-0.0355238	-0.111813	0.327471	1
100505761	10	1290	RPARP-AS1	RPARP antisense RNA 1	1.9325	1.90958	2.45459	2.01541	2.89568	2.93264	2.35158	0.963184	0.036952	-0.544102	-0.0229154	0.522093	1
10121	10	2873	ACTR1A	ARP1 actin-related protein 1 homolog A, centractin alpha	6.61409	6.63311	6.94977	7.19673	7.89649	7.94203	7.87916	1.2824	0.0455317	-0.0173389	0.0190186	0.335677	1
51684	10	5346	SUFU	SUFU negative regulator of hedgehog signaling	2.64833	2.39763	2.8338	2.77461	3.76037	3.61187	3.58235	1.11204	-0.148498	-0.178025	-0.250701	0.185462	1
403	10	3870	ARL3	ADP ribosylation factor like GTPase 3	2.65621	2.71205	3.21229	3.09286	4.14186	3.96653	3.90782	1.48565	-0.175324	-0.234037	0.0558396	0.556079	1
54838	10	4396	WBP1L	WW domain binding protein 1-like	4.06631	4.0871	4.33608	4.65562	4.94974	5.03204	4.77558	0.883427	0.0823078	-0.174157	0.0207878	0.269775	1
57412	10	2467	AS3MT	arsenite methyltransferase	3.03369	2.83295	3.63346	3.00751	4.89085	4.67631	4.61653	1.85716	-0.214538	-0.274316	-0.200738	0.599774	1
9644	10	11247	SH3PXD2A	SH3 and PX domains 2A	3.6307	3.64969	4.63877	4.25303	6.33626	6.24583	6.17921	2.70556	-0.0904247	-0.157044	0.0189971	1.00807	1
79991	10	6483	OBFC1	oligonucleotide/oligosaccharide binding fold containing 1	2.24393	2.14537	2.6548	2.40677	3.68677	3.68387	3.60797	1.44284	-0.00289921	-0.0788023	-0.0985633	0.410871	1
7511	10	2539	XPNPEP1	X-prolyl aminopeptidase 1	5.55778	5.73967	5.67324	6.26345	6.34258	6.34551	6.17495	0.784803	0.00292401	-0.167631	0.181891	0.115457	1
120	10	4628	ADD3	adducin 3	4.60869	4.55585	5.3148	4.76955	6.69033	6.47048	6.36101	2.08165	-0.219857	-0.329322	-0.0528302	0.706118	1
1847	10	2528	DUSP5	dual specificity phosphatase 5	4.06412	4.26503	6.26001	4.90086	8.31324	8.02897	7.93282	4.24912	-0.284274	-0.380423	0.200909	2.19589	1
282996	10	7233	RBM20	RNA binding motif protein 20	5.70206	5.71111	6.13682	6.0654	7.07337	7.01071	6.82543	1.37131	-0.0626621	-0.247938	0.00904515	0.434754	1
92482	10	2118	BBIP1	BBSome interacting protein 1	2.86295	2.89311	2.86497	3.28602	3.64138	3.4606	3.26588	0.778431	-0.180774	-0.375495	0.0301613	0.00202472	1
6934	10	4287	TCF7L2	transcription factor 7 like 2	2.81925	2.43072	3.38877	2.60521	4.9224	4.80135	4.58078	2.10315	-0.121046	-0.341618	-0.388525	0.569522	1
142940	10	3412	TRUB1	TruB pseudouridine synthase family member 1	2.11751	1.93237	2.23497	2.01267	3.05877	2.84477	2.85992	0.941253	-0.214001	-0.198841	-0.185138	0.117453	1
100506018	10	795	#N/A	#N/A	1.65143	1.4358	1.74853	1.53157	2.38562	2.58678	2.22465	0.73419	0.201164	-0.160973	-0.215626	0.097097	1
22841	10	6061	RAB11FIP2	RAB11 family interacting protein 2	2.47682	2.38698	2.44605	2.75407	3.22617	3.06855	2.79669	0.749346	-0.157616	-0.429472	-0.0898351	-0.0307722	1
100129413	10	865	#N/A	#N/A	2.2753	2.16842	2.16124	2.65775	2.99092	2.51536	2.12983	0.715618	-0.475562	-0.861095	-0.106886	-0.114064	1
404636	10	2182	FAM45A	family with sequence similarity 45 member A	2.13606	2.05267	2.34274	1.98086	3.43901	3.29324	3.25932	1.30295	-0.145763	-0.179684	-0.0833926	0.206684	1
10935	10	1591	PRDX3	peroxiredoxin 3	5.91887	5.60177	6.03814	5.59702	6.94018	6.74778	6.79636	1.02131	-0.192398	-0.143819	-0.317096	0.119277	1
22876	10	5318	INPP5F	inositol polyphosphate-5-phosphatase F	1.7363	1.70939	2.71388	1.74664	4.36919	3.90316	3.68288	2.63289	-0.466027	-0.686307	-0.0269124	0.977581	1
55717	10	4734	WDR11	WD repeat domain 11	3.02473	3.01543	3.39849	3.27502	4.62851	4.42895	4.29605	1.60378	-0.19956	-0.332457	-0.00929683	0.373762	1
100506158	10	1197	#N/A	#N/A	2.76402	2.70127	3.06697	3.04553	4.09598	3.80434	4.02242	1.33196	-0.291639	-0.0735535	-0.0627525	0.302956	1
5654	10	2120	HTRA1	HtrA serine peptidase 1	4.05827	3.65082	4.56811	3.76624	6.03917	6.05098	5.89925	1.9809	0.0118113	-0.139921	-0.407449	0.509837	1
118672	10	1705	PSTK	phosphoseryl-tRNA kinase	1.26682	1.3997	1.65992	1.84647	2.36403	2.07399	2.1285	1.09721	-0.290038	-0.235532	0.132882	0.3931	1
64077	10	1685	LHPP	phospholysine phosphohistidine inorganic pyrophosphate phosphatase	2.68192	2.3284	2.87795	2.3404	3.4133	3.56182	3.02686	0.73138	0.14852	-0.386438	-0.353513	0.19603	1
9679	10	5740	FAM53B	family with sequence similarity 53 member B	3.85734	3.74156	4.0257	4.37367	4.85185	4.91393	4.9094	0.994512	0.0620803	0.0575449	-0.115784	0.168359	1
399818	10	2579	METTL10	methyltransferase like 10	2.65683	2.70353	2.79993	3.02803	3.52653	3.44351	2.81077	0.869697	-0.083023	-0.715762	0.0466964	0.143101	1
26098	10	4579	EDRF1	erythroid differentiation regulatory factor 1	2.69856	2.63709	2.74175	3.08377	3.47717	3.15217	3.21294	0.778609	-0.325001	-0.26423	-0.0614688	0.0431974	1
7390	10	1354	UROS	uroporphyrinogen III synthase	4.58392	4.42632	4.9975	4.4207	5.86123	5.80688	5.71431	1.27731	-0.0543467	-0.14692	-0.157594	0.413579	1
1793	10	6642	DOCK1	dedicator of cytokinesis 1	2.30577	2.40514	3.38804	3.02988	4.94803	4.85826	4.82581	2.64226	-0.0897733	-0.122222	0.0993699	1.08227	1
4255	10	1265	MGMT	O-6-methylguanine-DNA methyltransferase	3.55324	3.35114	3.56738	3.33788	4.28169	4.32479	3.64068	0.728451	0.0430979	-0.64101	-0.202095	0.014143	1
664	10	1534	BNIP3	BCL2 interacting protein 3	6.09789	5.95462	6.22552	6.3239	6.99826	6.88238	6.62847	0.900372	-0.11588	-0.369788	-0.143263	0.12764	1
10570	10	2719	DPYSL4	dihydropyrimidinase like 4	1.58164	1.28968	1.93694	1.27081	3.49082	3.45849	2.94116	1.90918	-0.0323271	-0.549655	-0.29196	0.355308	1
282974	10	2119	STK32C	serine/threonine kinase 32C	1.45631	1.47601	1.87884	2.12109	2.55613	2.4244	2.69387	1.09983	-0.131738	0.137736	0.0196996	0.422532	1
3632	10	2938	INPP5A	inositol polyphosphate-5-phosphatase A	5.03034	5.01468	5.51408	5.40372	6.45633	6.49007	6.52544	1.42599	0.0337406	0.0691088	-0.0156582	0.483744	1
100506167	10	557	#N/A	#N/A	3.83928	3.77801	4.03728	4.21285	5.09474	5.1272	5.11923	1.25546	0.0324576	0.0244897	-0.0612634	0.197998	1
10844	10	3198	TUBGCP2	tubulin gamma complex associated protein 2	4.2195	4.09159	4.58858	4.76385	5.68666	5.68503	5.6814	1.46716	-0.00163192	-0.00525963	-0.127907	0.369082	1
118472	10	1080	ZNF511	zinc finger protein 511	3.76083	3.66758	4.04023	4.11413	4.83309	4.87239	5.02342	1.07226	0.0392969	0.190326	-0.0932485	0.279397	1
282969	10	768	FUOM	fucose mutarotase	2.76626	2.52044	3.13748	2.35965	4.55132	4.51733	3.67423	1.78506	-0.0339896	-0.877091	-0.24582	0.371226	1
92170	10	1614	MTG1	mitochondrial ribosome associated GTPase 1	3.47598	3.51385	3.82344	3.84824	4.23279	4.26235	4.31795	0.756808	0.0295608	0.0851635	0.0378669	0.347462	1
23410	11	2902	SIRT3	sirtuin 3	3.50134	3.37691	3.73217	3.64191	4.70609	4.74364	4.47242	1.20475	0.0375411	-0.233675	-0.124429	0.230825	1
10581	11	730	IFITM2	interferon induced transmembrane protein 2	3.73409	4.36715	5.4497	5.11422	6.83276	7.25367	5.9252	3.09867	0.420909	-0.907559	0.633062	1.71561	1
10410	11	668	IFITM3	interferon induced transmembrane protein 3	6.9525	7.17399	7.92192	7.84504	9.05123	10.2067	8.47181	2.09873	1.15548	-0.579424	0.221489	0.969421	1
81490	11	2445	PTDSS2	phosphatidylserine synthase 2	4.20928	4.10195	4.46718	4.58225	5.20996	5.34654	5.49348	1.00069	0.136571	0.28352	-0.107332	0.2579	1
6050	11	2199	RNH1	ribonuclease/angiogenin inhibitor 1	5.89534	5.92251	5.99065	6.48189	6.57342	6.76204	6.63478	0.678084	0.188616	0.0613574	0.0271738	0.0953101	1
10522	11	2716	DEAF1	DEAF1, transcription factor	4.32327	4.27391	4.39448	4.79937	4.93335	4.95474	4.90862	0.610087	0.0213815	-0.0247364	-0.0493546	0.0712161	1
283232	11	1623	TMEM80	transmembrane protein 80	2.361	2.44821	2.68059	2.75777	3.35128	3.32399	3.40827	0.99028	-0.0272836	0.0569953	0.0872094	0.319591	1
64787	11	3141	EPS8L2	EPS8 like 2	1.34894	1.28179	3.31502	1.6692	4.99184	5.08817	5.07058	3.6429	0.0963323	0.0787378	-0.0671475	1.96608	1
347862	11	4363	PDDC1	Parkinson disease 7 domain containing 1	3.06486	2.96901	3.42252	3.45844	4.44556	4.34329	4.52013	1.3807	-0.102266	0.0745725	-0.0958469	0.357661	1
100506518	11	867	#N/A	#N/A	1.15426	1.08924	2.18184	1.0424	3.65813	3.17561	3.51379	2.50387	-0.482522	-0.144335	-0.0650199	1.02758	1
55367	11	3008	PIDD1	p53-induced death domain protein 1	2.69065	2.61549	3.25719	2.74841	4.32092	4.22763	5.01684	1.63027	-0.0932881	0.69592	-0.0751604	0.566541	1
6181	11	493	RPLP2	ribosomal protein lateral stalk subunit P2	8.67588	8.69401	9.01282	9.19093	9.61225	9.62523	9.38425	0.936365	0.0129758	-0.228002	0.0181251	0.336932	1
619565	11	134	SNORA52	small nucleolar RNA, H/ACA box 52	2.92165	2.84788	2.84341	2.58165	3.8273	3.60181	3.19753	0.905652	-0.225492	-0.629767	-0.0737642	-0.0782375	1
283229	11	1820	CRACR2B	calcium release activated channel regulator 2B	2.71807	2.6626	3.42485	2.57437	4.65479	4.55307	4.61889	1.93671	-0.101716	-0.0359013	-0.0554764	0.70678	1
5441	11	876	POLR2L	RNA polymerase II subunit L	6.28172	6.13628	6.55594	6.47883	6.86609	7.13461	7.03037	0.584375	0.268515	0.164277	-0.145442	0.274224	1
7106	11	1770	TSPAN4	tetraspanin 4	3.63677	3.6124	4.11011	4.09113	4.92451	5.21331	5.11792	1.28774	0.288801	0.193405	-0.0243659	0.473347	1
66005	11	3817	CHID1	chitinase domain containing 1	3.39155	3.20207	3.63232	3.67243	4.80167	4.86593	4.68782	1.41013	0.0642564	-0.113852	-0.189478	0.240773	1
161	11	4616	AP2A2	adaptor related protein complex 2 alpha 2 subunit	4.5043	4.59839	4.96456	5.18908	5.71477	5.70737	5.70198	1.21047	-0.00739211	-0.0127876	0.0940943	0.460261	1
283120	11	2308	H19	H19, imprinted maternally expressed transcript (non-protein coding)	2.45495	2.02176	10.0753	2.37787	12.559	12.5982	12.1434	10.1041	0.0391962	-0.415604	-0.433188	7.62039	1
100033819	11	73	MIR675	microRNA 675	3.7235	2.69322	11.1046	1.10037	13.6109	13.7409	13.3005	9.88741	0.129981	-0.310449	-1.03028	7.38107	1
29125	11	2262	C11orf21	chromosome 11 open reading frame 21	1.7608	2.05977	2.98009	2.78046	3.76391	3.63177	5.07229	2.00311	-0.132142	1.30838	0.298973	1.21929	1
10077	11	1376	TSPAN32	tetraspanin 32	2.43328	2.10915	3.20402	2.25194	4.36427	4.44351	5.2205	1.931	0.0792404	0.856229	-0.324121	0.770741	1
3784	11	3507	KCNQ1	potassium voltage-gated channel subfamily Q member 1	4.15679	3.86326	4.24066	3.72952	5.4287	5.52918	5.32617	1.27191	0.10048	-0.102531	-0.293525	0.0838731	1
1028	11	1930	CDKN1C	cyclin dependent kinase inhibitor 1C	2.38291	2.08301	3.3539	2.56883	4.78729	4.51179	4.36973	2.40438	-0.2755	-0.417562	-0.299896	0.970987	1
5002	11	1625	SLC22A18	solute carrier family 22 member 18	2.53448	2.03004	3.11643	2.24852	4.38248	4.66191	4.18935	1.848	0.279434	-0.193133	-0.504442	0.581949	1
114879	11	3887	OSBPL5	oxysterol binding protein like 5	1.70465	1.70862	2.63344	2.18438	4.09615	4.17619	4.19242	2.39151	0.0800386	0.0962651	0.00397466	0.928797	1
27315	11	2807	PGAP2	post-GPI attachment to proteins 2	2.42282	2.308	2.66992	2.56301	3.71083	3.80132	3.81807	1.28801	0.0904846	0.107234	-0.114823	0.247099	1
100506066	11	590	#N/A	#N/A	0.639636	0.986767	1.41311	0.772131	2.57161	2.78745	1.73142	1.93197	0.215835	-0.840188	0.347131	0.77347	1
6786	11	4038	STIM1	stromal interaction molecule 1	2.20923	2.25861	3.26249	2.22701	4.86892	4.90143	4.83792	2.65968	0.0325099	-0.0309981	0.049382	1.05325	1
6240	11	3191	RRM1	ribonucleotide reductase catalytic subunit M1	3.73234	3.70374	4.35147	4.19382	5.76004	5.48912	5.38209	2.02769	-0.270917	-0.377945	-0.0286088	0.619124	1
112464	11	1037	PRKCDBP	protein kinase C delta binding protein	3.10652	2.83343	3.93456	2.65892	5.51592	5.78476	5.35615	2.4094	0.268836	-0.159765	-0.273089	0.828044	1
322	11	2711	APBB1	amyloid beta precursor protein binding family B member 1	5.83748	5.6887	6.13046	5.8964	6.73418	6.83566	6.65236	0.896696	0.101482	-0.081819	-0.148777	0.292981	1
10612	11	3037	TRIM3	tripartite motif containing 3	2.97304	2.99983	3.19192	3.59488	3.59235	3.69615	3.63467	0.619309	0.1038	0.0423153	0.026786	0.218875	1
3611	11	2002	ILK	integrin linked kinase	6.57584	6.45765	6.9982	6.78857	7.90681	7.93922	7.934	1.33097	0.0324107	0.0271857	-0.118192	0.422355	1
6881	11	762	TAF10	TATA-box binding protein associated factor 10	5.51257	5.16085	5.64124	5.38451	6.75447	6.78557	6.76083	1.2419	0.0311016	0.00636209	-0.351721	0.12867	1
1200	11	3533	TPP1	tripeptidyl peptidase 1	4.66771	4.60838	4.92823	5.00813	5.62992	5.61311	5.5115	0.962208	-0.016805	-0.118419	-0.0593343	0.260515	1
8642	11	10756	DCHS1	dachsous cadherin-related 1	1.59113	1.06784	3.16579	0.566985	5.15658	5.24944	5.21826	3.56546	0.092859	0.0616787	-0.523283	1.57466	1
63875	11	2366	MRPL17	mitochondrial ribosomal protein L17	4.21591	4.16575	4.27746	4.4457	5.14011	5.1409	4.76318	0.9242	0.000783755	-0.376929	-0.0501662	0.0615458	1
8665	11	1256	EIF3F	eukaryotic translation initiation factor 3 subunit F	6.51165	6.3688	6.7504	6.84601	7.73617	7.72695	7.42317	1.22452	-0.00921762	-0.312997	-0.142846	0.238748	1
65975	11	2707	STK33	serine/threonine kinase 33	2.65577	2.50245	2.9976	2.59193	4.02539	3.87186	3.5677	1.36962	-0.153523	-0.45769	-0.153318	0.34183	1
6157	11	4879	RPL27A	ribosomal protein L27a	5.65586	5.68096	6.11097	6.17381	6.85444	6.84816	6.58802	1.19858	-0.00628104	-0.266418	0.0251008	0.455108	1
619562	11	130	SNORA3A	small nucleolar RNA, H/ACA box 3A	3.58501	2.49654	3.80967	3.22526	5.4088	4.62837	5.45382	1.8238	-0.780436	0.0450123	-1.08847	0.22466	1
677826	11	131	SNORA3B	small nucleolar RNA, H/ACA box 3B	3.26104	3.37578	3.81935	3.5654	5.20035	4.01745	5.41972	1.9393	-1.18289	0.219372	0.114738	0.558311	1
6764	11	4705	ST5	suppression of tumorigenicity 5	4.23952	4.16166	4.7157	4.14454	4.90834	4.95102	4.99389	0.668819	0.0426757	0.0855488	-0.0778587	0.476177	1
56672	11	1497	AKIP1	A-kinase interacting protein 1	3.48777	3.3965	3.87753	3.69989	4.63566	4.4987	4.60959	1.14788	-0.136953	-0.0260659	-0.0912783	0.389753	1
7465	11	4048	WEE1	WEE1 G2 checkpoint kinase	4.64777	4.36358	5.26207	4.48913	6.51952	6.29184	6.11803	1.87174	-0.227681	-0.401486	-0.28419	0.614297	1
81846	11	7439	SBF2	SET binding factor 2	4.11467	4.03106	4.14966	4.46791	4.79817	4.58245	4.4099	0.683507	-0.215727	-0.388279	-0.0836026	0.0349966	1
100129827	11	657	MRVI1-AS1	MRVI1 antisense RNA 1	1.07762	1.51455	1.60083	0.70983	2.29344	1.71029	1.80764	1.21582	-0.583145	-0.485801	0.436931	0.523212	1
692223	11	142	SNORD97	small nucleolar RNA, C/D box 97	1.86257	2.0602	2.24739	1.46701	2.97239	3.61048	3.41166	1.10981	0.638096	0.439275	0.197629	0.38482	1
729013	11	1113	ZBED5-AS1	ZBED5 antisense RNA 1	2.57896	2.27415	2.97513	1.85854	4.39344	4.01806	3.9708	1.81449	-0.375381	-0.42264	-0.304807	0.396171	1
9645	11	3906	MICAL2	microtubule associated monooxygenase, calponin and LIM domain containing 2	4.91601	5.02014	5.61697	5.38313	6.76797	6.87709	6.54566	1.85196	0.10912	-0.222306	0.104132	0.700959	1
55742	11	3106	PARVA	parvin alpha	4.63739	4.62964	4.97677	5.2253	5.80049	5.75486	5.58376	1.16309	-0.0456241	-0.216732	-0.00775358	0.339374	1
7003	11	9416	TEAD1	TEA domain transcription factor 1	3.97374	3.70021	4.76602	3.96347	6.28485	6.10799	5.90701	2.3111	-0.176854	-0.377838	-0.273533	0.792272	1
84280	11	2508	BTBD10	BTB domain containing 10	4.10551	4.10242	4.23746	4.36558	4.96225	4.86077	4.62172	0.856744	-0.101484	-0.340527	-0.00308308	0.131955	1
5140	11	6091	PDE3B	phosphodiesterase 3B	1.69529	1.44025	1.71006	1.31881	2.52623	2.41415	2.17681	0.830944	-0.112083	-0.349419	-0.255035	0.0147726	1
120227	11	1619	CYP2R1	cytochrome P450 family 2 subfamily R member 1	1.72837	1.61306	1.78785	1.7318	2.97824	2.40685	2.82553	1.24987	-0.571392	-0.152708	-0.115312	0.0594774	1
100289201	11	630	#N/A	#N/A	0.984739	1.10315	4.09823	1.51399	6.10681	6.11037	5.82729	5.12207	0.00355682	-0.27952	0.118414	3.11349	1
144100	11	4808	PLEKHA7	pleckstrin homology domain containing A7	1.64796	1.7026	4.9029	2.52598	7.02772	7.0011	6.70868	5.37975	-0.0266108	-0.319037	0.0546321	3.25493	1
6207	11	529	RPS13	ribosomal protein S13	8.76185	8.77308	8.95217	9.30678	9.40833	9.3226	9.09793	0.646478	-0.0857354	-0.310406	0.0112285	0.190316	1
4925	11	1612	NUCB2	nucleobindin 2	5.4164	5.3576	5.0287	5.83701	6.12004	5.8422	5.7056	0.703638	-0.277837	-0.414433	-0.058798	-0.387698	1
26297	11	1494	SERGEF	secretion regulating guanine nucleotide exchange factor	2.80194	2.90033	3.19477	3.12344	3.43601	3.29181	3.62087	0.634069	-0.144196	0.184865	0.0983869	0.392835	1
113174	11	1531	SAAL1	serum amyloid A like 1	2.43367	2.6209	2.71009	2.87343	3.37218	3.17965	2.97381	0.938511	-0.192537	-0.398379	0.187229	0.276412	1
3939	11	2553	LDHA	lactate dehydrogenase A	6.70134	6.70511	7.59064	6.90627	8.96426	8.80832	8.72518	2.26292	-0.155941	-0.239079	0.00376675	0.8893	1
55293	11	2119	UEVLD	UEV and lactate/malate dehyrogenase domains	3.21387	3.29124	3.38213	3.66745	3.98284	3.53789	3.72609	0.768964	-0.444942	-0.256749	0.0773706	0.168259	1
79733	11	3717	E2F8	E2F transcription factor 8	1.88141	1.97025	2.88145	1.9293	4.01351	3.96528	3.7363	2.1321	-0.0482237	-0.27721	0.0888463	1.00005	1
2620	11	2538	GAS2	growth arrest specific 2	1.22768	1.02544	1.24065	0.757926	2.41123	1.96416	1.81452	1.18355	-0.44707	-0.596705	-0.20224	0.0129639	1
55366	11	5247	LGR4	leucine rich repeat containing G protein-coupled receptor 4	2.28917	1.99838	4.55605	2.25473	6.66849	6.50273	6.38353	4.37932	-0.16576	-0.284956	-0.290789	2.26688	1
196074	11	4416	METTL15	methyltransferase like 15	1.83569	1.872	2.10534	1.90395	2.7794	2.42553	2.37736	0.943718	-0.353871	-0.402047	0.0363138	0.26965	1
196294	11	795	IMMP1L	inner mitochondrial membrane peptidase subunit 1	3.26066	3.20934	3.29918	3.47058	4.08857	3.9209	3.82815	0.827915	-0.167671	-0.260421	-0.0513208	0.0385195	1
10480	11	1242	EIF3M	eukaryotic translation initiation factor 3 subunit M	6.96753	6.96659	6.9619	7.63154	7.69147	7.43768	7.33673	0.723935	-0.253784	-0.35474	-0.000943961	-0.0056342	1
79832	11	9271	QSER1	glutamine and serine rich 1	3.06666	3.06578	3.07368	3.18567	3.84202	3.52074	3.3146	0.775362	-0.321284	-0.527426	-0.000877023	0.00701589	1
55346	11	3009	TCP11L1	t-complex 11 like 1	2.87427	2.77685	2.89943	3.10522	3.83888	3.48806	3.39573	0.964618	-0.350823	-0.443153	-0.0974199	0.0251651	1
283267	11	3305	LINC00294	long intergenic non-protein coding RNA 294	2.0906	2.00353	2.10106	2.3841	2.86513	2.54802	2.55106	0.774538	-0.317117	-0.314077	-0.0870654	0.0104677	1
4076	11	6861	CAPRIN1	cell cycle associated protein 1	5.60638	5.59329	5.72017	6.09905	6.30321	6.12789	5.98444	0.696828	-0.175318	-0.31877	-0.0130897	0.113787	1
847	11	2300	CAT	catalase	4.94384	4.91407	5.20437	5.52443	5.57596	5.36456	5.49727	0.632115	-0.211394	-0.0786897	-0.0297716	0.260525	1
960	11	5732	CD44	CD44 molecule (Indian blood group)	1.72437	2.77453	3.39119	2.3775	4.98535	4.87719	4.47627	3.26098	-0.108158	-0.509085	1.05017	1.66683	1
100507164	11	923	#N/A	#N/A	1.18561	2.18813	2.79694	1.62349	4.29846	4.10218	3.83301	3.11285	-0.196282	-0.465447	1.00252	1.61133	1
29099	11	2974	COMMD9	COMM domain containing 9	2.92209	3.07487	3.2515	3.39509	4.23995	4.1125	3.95861	1.31786	-0.127448	-0.281332	0.152783	0.329412	1
119710	11	820	C11orf74	chromosome 11 open reading frame 74	3.88472	3.83366	4.59517	3.97899	6.12259	5.94404	6.04208	2.23788	-0.178555	-0.0805111	-0.0510533	0.710452	1
51144	11	2545	HSD17B12	hydroxysteroid 17-beta dehydrogenase 12	4.45756	4.41269	4.69198	4.68617	5.64626	5.47021	5.21813	1.1887	-0.176055	-0.428135	-0.0448732	0.234417	1
100507245	11	2668	#N/A	#N/A	1.69563	1.57772	1.90368	1.65992	2.52895	2.52978	2.27251	0.833327	0.000829511	-0.256441	-0.11791	0.208051	1
2132	11	3852	EXT2	exostosin glycosyltransferase 2	3.92811	3.88643	3.95005	4.52945	4.63225	4.43762	4.3375	0.70415	-0.194634	-0.294755	-0.0416745	0.0219482	1
3732	11	1715	CD82	CD82 molecule	2.80109	3.54956	3.5221	3.89995	3.64332	3.41838	3.46713	0.842221	-0.224935	-0.176183	0.748463	0.721003	1
90139	11	4235	TSPAN18	tetraspanin 18	5.33843	4.81152	5.13478	4.51792	5.99861	6.046	5.8135	0.660178	0.0473947	-0.185103	-0.526904	-0.203649	1
56981	11	2229	PRDM11	PR/SET domain 11	2.84554	2.70982	3.17545	2.96013	4.06913	4.07475	3.89546	1.22359	0.00562339	-0.173664	-0.135714	0.32991	1
100507338	11	1668	#N/A	#N/A	2.46663	2.15287	2.59827	2.634	3.15334	3.00734	2.77719	0.68671	-0.146008	-0.376151	-0.31376	0.131637	1
57586	11	5157	SYT13	synaptotagmin 13	3.24334	3.04935	3.67934	2.46004	5.07504	5.00669	4.68812	1.83171	-0.0683507	-0.386922	-0.193985	0.436002	1
8534	11	2718	CHST1	carbohydrate sulfotransferase 1	1.13694	1.01581	1.15336	1.34279	1.92495	2.23215	1.60809	0.788012	0.307201	-0.316859	-0.121124	0.0164207	1
51317	11	7342	PHF21A	PHD finger protein 21A	4.03924	3.81671	4.28343	3.963	5.2105	5.1574	5.05197	1.17126	-0.0530996	-0.158534	-0.22253	0.244186	1
90993	11	2671	CREB3L1	cAMP responsive element binding protein 3 like 1	2.17972	1.75281	2.15974	1.45999	3.04992	3.14158	3.01323	0.870197	0.0916681	-0.0366814	-0.426914	-0.0199762	1
8525	11	4952	DGKZ	diacylglycerol kinase zeta	3.8319	3.76679	4.10632	4.31883	4.52432	4.65524	4.73845	0.692424	0.130916	0.214126	-0.0651114	0.274416	1
4192	11	1202	MDK	midkine (neurite growth-promoting factor 2)	3.56437	3.2308	7.56026	3.02801	10.0847	10.0622	9.56013	6.52033	-0.0224925	-0.524574	-0.333577	3.99589	1
392	11	3346	ARHGAP1	Rho GTPase activating protein 1	5.36109	5.2663	5.53417	5.92319	6.69663	6.76704	6.44266	1.33554	0.0704058	-0.253975	-0.0947903	0.173078	1
9793	11	6698	CKAP5	cytoskeleton associated protein 5	5.35493	5.33039	5.60959	5.93285	6.58226	6.35356	6.22742	1.22733	-0.228698	-0.354835	-0.0245446	0.254656	1
79096	11	2273	C11orf49	chromosome 11 open reading frame 49	3.41025	3.33434	4.05235	3.8119	5.37058	5.39326	5.33029	1.96033	0.0226854	-0.0402835	-0.075911	0.642103	1
84364	11	2762	ARFGAP2	ADP ribosylation factor GTPase activating protein 2	5.9127	5.95681	6.06747	6.62985	6.61447	6.6452	6.56056	0.70177	0.0307287	-0.0539096	0.044112	0.154769	1
1643	11	1848	DDB2	damage specific DNA binding protein 2	3.95704	4.00305	4.49513	3.74236	5.38895	5.36375	5.54799	1.43191	-0.0251989	0.159048	0.0460131	0.538092	1
53	11	2312	ACP2	acid phosphatase 2, lysosomal	4.32695	4.05161	4.33398	4.18834	5.39463	5.43538	5.22647	1.06768	0.0407511	-0.168162	-0.275342	0.00703025	1
4607	11	4217	MYBPC3	myosin binding protein C, cardiac	8.55496	8.29932	9.2667	8.38357	10.2457	10.1331	10.6511	1.69075	-0.112604	0.405439	-0.255635	0.71174	1
91252	11	2450	SLC39A13	solute carrier family 39 member 13	3.76839	3.70314	4.20974	4.26843	5.44317	5.62827	5.42456	1.67478	0.185102	-0.0186118	-0.0652518	0.441346	1
114971	11	2740	PTPMT1	protein tyrosine phosphatase, mitochondrial 1	3.85133	3.91181	4.04921	4.40455	4.64787	4.71993	4.59605	0.796541	0.0720623	-0.0518146	0.0604868	0.197885	1
23788	11	2628	MTCH2	mitochondrial carrier 2	4.57581	4.59544	4.9373	5.04869	5.87096	5.66031	5.8131	1.29515	-0.210655	-0.0578627	0.019629	0.361488	1
5795	11	9055	PTPRJ	protein tyrosine phosphatase, receptor type J	1.63585	1.65028	2.36894	1.89567	3.56763	3.4158	3.19134	1.93178	-0.15183	-0.376283	0.0144299	0.733094	1
100287223	11	474	#N/A	#N/A	2.21643	2.37578	3.07427	2.65215	4.05891	3.89317	3.79719	1.84248	-0.165741	-0.261715	0.159351	0.857836	1
85456	11	5820	TNKS1BP1	tankyrase 1 binding protein 1	4.20639	4.27796	4.66674	4.74504	5.41656	5.55828	5.44453	1.21017	0.14172	0.0279736	0.0715773	0.460355	1
6749	11	2819	SSRP1	structure specific recognition protein 1	5.5577	5.6269	5.83651	6.11151	6.59563	6.58665	6.36286	1.03793	-0.00898267	-0.232771	0.0692038	0.278811	1
9246	11	1392	UBE2L6	ubiquitin conjugating enzyme E2 L6	4.24016	4.36913	5.01813	4.41953	6.3638	7.02851	5.92134	2.12364	0.664709	-0.442459	0.128972	0.777973	1
710	11	1983	SERPING1	serpin family G member 1	1.56019	1.08592	2.27142	0.914159	3.8808	4.33789	3.18603	2.32061	0.45709	-0.694768	-0.474267	0.711234	1
280636	11	1294	SELENOH	selenoprotein H	4.81083	5.02179	5.10336	5.7529	5.70141	5.74232	5.27828	0.890576	0.0409154	-0.423128	0.210958	0.292532	1
1500	11	6350	CTNND1	catenin delta 1	4.64565	4.57597	5.47679	5.10356	7.08276	7.02488	6.75872	2.43711	-0.057883	-0.324038	-0.0696867	0.831137	1
63901	11	3942	FAM111A	family with sequence similarity 111 member A	2.35303	2.29617	2.63414	2.48481	3.00755	3.04811	2.5169	0.654514	0.0405636	-0.490645	-0.0568656	0.28111	1
54948	11	1182	MRPL16	mitochondrial ribosomal protein L16	4.85299	4.705	5.04816	4.86055	6.02122	5.83699	5.73757	1.16823	-0.184233	-0.283649	-0.147993	0.195168	1
54972	11	3520	TMEM132A	transmembrane protein 132A	1.951	2.33402	3.15796	2.33838	4.5686	4.75253	4.85951	2.6176	0.183927	0.290912	0.38302	1.20696	1
1642	11	4338	DDB1	damage specific DNA binding protein 1	6.95047	6.97624	7.13861	7.77315	7.96834	7.84356	7.74611	1.01787	-0.124777	-0.222228	0.0257687	0.188131	1
3992	11	4420	FADS1	fatty acid desaturase 1	5.58589	5.34078	5.6391	5.92702	6.94659	6.76748	6.6806	1.3607	-0.179107	-0.26599	-0.245116	0.0532097	1
9415	11	3149	FADS2	fatty acid desaturase 2	4.36995	3.75222	4.69993	3.96965	6.76038	6.79096	6.59645	2.39043	0.0305767	-0.163926	-0.617729	0.329986	1
80150	11	2419	ASRGL1	asparaginase like 1	1.44466	1.19977	1.84095	1.40994	2.94945	2.83397	2.91221	1.50478	-0.115475	-0.0372336	-0.244891	0.396289	1
79026	11	19263	AHNAK	AHNAK nucleoprotein	5.80621	5.97088	6.75596	6.27693	8.15096	8.07771	7.67641	2.34475	-0.0732506	-0.474552	0.164662	0.949746	1
1937	11	1538	EEF1G	eukaryotic translation elongation factor 1 gamma	8.12694	8.04974	8.66097	8.44969	9.90224	9.9222	9.61725	1.7753	0.0199644	-0.284984	-0.0771972	0.534033	1
256364	11	3255	EML3	echinoderm microtubule associated protein like 3	1.79633	1.74974	2.41584	2.20723	3.37437	3.6749	3.49354	1.57805	0.300525	0.119172	-0.0465856	0.61951	1
26229	11	1442	B3GAT3	beta-1,3-glucuronyltransferase 3	2.8662	2.76593	3.12392	3.25007	4.00184	4.22257	4.26526	1.13564	0.220728	0.263426	-0.100273	0.257723	1
23193	11	3923	GANAB	glucosidase II alpha subunit	6.12021	6.09757	6.16127	6.85249	6.87189	6.845	6.71842	0.751681	-0.0268926	-0.153473	-0.0226385	0.0410575	1
692158	11	149	SNORA57	small nucleolar RNA, H/ACA box 57	2.1447	1.76107	1.8679	2.29975	3.21825	2.11762	2.70338	1.07355	-1.10063	-0.514872	-0.38363	-0.276795	1
5436	11	837	POLR2G	RNA polymerase II subunit G	5.33986	5.38258	5.69763	5.6637	6.66908	6.80199	6.60262	1.32921	0.13291	-0.0664553	0.0427181	0.357768	1
10629	11	2016	TAF6L	TATA-box binding protein associated factor 6 like	3.15087	3.0997	3.35464	3.99599	4.04262	4.06169	4.30003	0.891755	0.019064	0.257404	-0.0511696	0.203773	1
374395	11	1043	TMEM179B	transmembrane protein 179B	4.34552	4.12734	4.43862	4.36588	5.3031	5.24521	5.09083	0.957585	-0.0578945	-0.212271	-0.218182	0.0931006	1
79064	11	937	TMEM223	transmembrane protein 223	3.16339	3.03662	3.70548	3.4096	5.31046	5.10679	5.11705	2.14708	-0.203678	-0.193411	-0.126768	0.542094	1
9297	11	65	SNORD29	small nucleolar RNA, C/D box 29	3.60132	3.7436	4.0657	4.14599	4.7464	3.34865	4.63645	1.14508	-1.39775	-0.109956	0.142285	0.464379	1
9303	11	67	SNORD25	small nucleolar RNA, C/D box 25	5.26162	5.31817	5.42969	4.76435	5.85145	6.11543	6.1391	0.589833	0.26398	0.287652	0.0565515	0.168077	1
10313	11	4976	RTN3	reticulon 3	5.26404	5.01427	5.29494	5.44121	6.07148	5.96263	5.77321	0.807443	-0.108854	-0.298276	-0.249775	0.0308961	1
65998	11	5582	C11orf95	chromosome 11 open reading frame 95	3.31862	3.18968	3.57192	3.52962	3.90083	3.97029	3.91913	0.582212	0.0694597	0.0183036	-0.128942	0.253303	1
144097	11	1961	C11orf84	chromosome 11 open reading frame 84	3.68543	3.59137	4.07774	4.2296	4.92996	4.97039	4.97455	1.24453	0.0404315	0.0445917	-0.0940611	0.392311	1
283248	11	2604	RCOR2	REST corepressor 2	1.83707	1.38048	2.75086	1.10745	4.38037	4.57626	4.51332	2.5433	0.195896	0.132952	-0.45659	0.913788	1
79829	11	3348	NAA40	N(alpha)-acetyltransferase 40, NatD catalytic subunit	4.55579	4.31358	4.60503	4.58498	5.60629	5.51348	5.39616	1.05049	-0.0928127	-0.210131	-0.242218	0.0492365	1
55611	11	2502	OTUB1	OTU deubiquitinase, ubiquitin aldehyde binding 1	5.26889	5.31793	5.50265	5.9367	5.98077	5.9304	5.97433	0.711882	-0.0503659	-0.00643534	0.0490474	0.233768	1
83707	11	1062	TRPT1	tRNA phosphotransferase 1	4.00687	3.73069	4.46099	3.88387	5.56074	5.42888	5.48093	1.55386	-0.131853	-0.079802	-0.276182	0.454115	1
84304	11	1118	NUDT22	nudix hydrolase 22	4.65791	4.46655	4.80133	4.69773	5.35797	5.26262	5.31987	0.700058	-0.095354	-0.0381026	-0.19136	0.143422	1
3338	11	1285	DNAJC4	DnaJ heat shock protein family (Hsp40) member C4	4.2465	4.00392	4.76571	3.73164	6.23462	6.32055	5.93292	1.98812	0.0859288	-0.301698	-0.242584	0.519211	1
7423	11	1118	VEGFB	vascular endothelial growth factor B	5.72182	5.15797	6.03402	5.63104	7.10725	7.23926	7.07216	1.38543	0.132006	-0.0350932	-0.563848	0.312193	1
26472	11	987	PPP1R14B	protein phosphatase 1 regulatory inhibitor subunit 14B	4.67458	4.62454	4.89542	4.91213	5.76985	5.814	5.78638	1.09527	0.0441472	0.0165286	-0.0500395	0.220847	1
100507590	11	376	#N/A	#N/A	1.33069	1.47759	1.69308	1.87401	2.32108	2.9293	3.35397	0.990391	0.608216	1.03289	0.146901	0.362386	1
5331	11	5728	PLCB3	phospholipase C beta 3	1.60454	1.62341	1.96727	2.23375	3.04509	2.75886	3.06383	1.44054	-0.28623	0.0187469	0.018866	0.362728	1
51504	11	583	TRMT112	tRNA methyltransferase 11-2 homolog (S. cerevisiae)	6.89244	6.81941	6.84404	7.20649	7.50705	7.39634	7.32534	0.614606	-0.110705	-0.181705	-0.0730271	-0.0484039	1
25824	11	884	PRDX5	peroxiredoxin 5	8.02598	7.84213	8.2197	7.96004	8.72665	8.67718	8.63177	0.700671	-0.0494686	-0.0948829	-0.18385	0.193723	1
8986	11	3137	RPS6KA4	ribosomal protein S6 kinase A4	3.06606	3.11858	3.37438	3.37827	3.92366	4.04008	4.00385	0.857594	0.116423	0.0801936	0.0525139	0.308311	1
10235	11	2582	RASGRP2	RAS guanyl releasing protein 2	1.28569	1.04327	2.0462	0.95461	3.05189	3.01658	2.86639	1.7662	-0.0353097	-0.185495	-0.242416	0.760508	1
5837	11	3616	PYGM	phosphorylase, glycogen, muscle	4.07151	3.62197	5.04249	3.54198	6.44756	6.34592	6.67732	2.37604	-0.101636	0.229761	-0.449543	0.970972	1
4221	11	3646	MEN1	menin 1	3.15726	3.04518	3.36425	3.6117	4.15604	4.08482	4.2517	0.998782	-0.0712253	0.0956542	-0.112086	0.206984	1
10938	11	3457	EHD1	EH domain containing 1	4.60107	4.85361	5.08959	4.79915	5.87448	6.08793	6.03406	1.27341	0.213455	0.15958	0.252545	0.488519	1
402	11	978	ARL2	ADP ribosylation factor like GTPase 2	5.27307	4.9638	5.54327	5.24707	6.39975	6.43263	6.33621	1.12668	0.0328789	-0.0635471	-0.309273	0.270192	1
29907	11	1909	SNX15	sorting nexin 15	3.94306	3.90394	4.12365	4.24983	4.8817	4.7389	4.76815	0.938633	-0.142791	-0.113546	-0.039117	0.180584	1
29901	11	1567	SAC3D1	SAC3 domain containing 1	2.58979	2.56503	2.86084	2.7448	3.88419	4.08792	3.98671	1.2944	0.203734	0.102525	-0.0247559	0.271056	1
738	11	2510	VPS51	VPS51, GARP complex subunit	4.531	4.32657	4.69947	4.7911	5.49947	5.61291	5.56574	0.968465	0.113442	0.0662774	-0.204428	0.168473	1
7108	11	1586	TM7SF2	transmembrane 7 superfamily member 2	4.38781	3.86152	4.50103	3.95738	5.62433	5.90357	5.55759	1.23652	0.27924	-0.0667355	-0.526289	0.113224	1
823	11	3007	CAPN1	calpain 1	4.80452	4.77564	5.32634	5.30262	6.40332	6.50401	6.39784	1.5988	0.100694	-0.0054767	-0.0288774	0.521824	1
23649	11	2477	POLA2	DNA polymerase alpha 2, accessory subunit	2.90823	2.96103	3.24145	3.57994	4.45148	4.38745	4.133	1.54325	-0.0640291	-0.318471	0.0527991	0.333221	1
283130	11	2286	SLC25A45	solute carrier family 25 member 45	2.07362	1.68917	2.20241	1.931	2.85326	2.879	2.67587	0.779639	0.0257438	-0.177383	-0.384445	0.128796	1
100507645	11	748	#N/A	#N/A	9.82982	10.0013	10.0732	10.2952	10.8491	10.3071	10.6024	1.0193	-0.542044	-0.246768	0.171524	0.243393	1
378938	11	8708	MALAT1	metastasis associated lung adenocarcinoma transcript 1 (non-protein coding)	8.99774	9.29219	9.39084	9.72331	10.1747	9.8541	9.95949	1.17695	-0.320594	-0.215212	0.294444	0.393099	1
4054	11	4702	LTBP3	latent transforming growth factor beta binding protein 3	4.2551	3.98403	4.98961	4.34397	6.23322	6.3904	6.33875	1.97812	0.157182	0.105532	-0.271064	0.734511	1
254102	11	5180	EHBP1L1	EH domain binding protein 1 like 1	2.52561	2.60455	3.08389	2.8495	4.02909	4.04485	3.97714	1.50348	0.0157592	-0.0519519	0.078938	0.558284	1
6494	11	3706	SIPA1	signal-induced proliferation-associated 1	1.90774	1.8675	2.56304	2.31873	3.55563	3.76502	3.55011	1.64789	0.209386	-0.00551787	-0.0402372	0.655304	1
1072	11	1260	CFL1	cofilin 1	7.07808	7.06921	7.84384	7.82718	9.30613	9.36114	9.32078	2.22805	0.0550053	0.0146472	-0.00887613	0.765754	1
80198	11	2400	MUS81	MUS81 structure-specific endonuclease subunit	3.14631	3.0591	4.05628	3.52039	5.44444	5.49048	5.89093	2.29814	0.0460352	0.446488	-0.0872082	0.909974	1
30008	11	2003	EFEMP2	EGF containing fibulin like extracellular matrix protein 2	5.01112	4.65798	5.65491	4.57339	6.94864	7.1418	7.15889	1.93752	0.193164	0.210246	-0.353142	0.643787	1
9158	11	1450	FIBP	FGF1 intracellular binding protein	3.8911	3.75107	4.4295	4.07381	5.86872	5.93374	5.7036	1.97762	0.0650255	-0.165118	-0.140027	0.538406	1
8815	11	1152	BANF1	barrier to autointegration factor 1	6.14477	6.03389	6.26127	6.59001	6.88301	6.7589	6.63985	0.738238	-0.124108	-0.24316	-0.11088	0.116493	1
55690	11	4488	PACS1	phosphofurin acidic cluster sorting protein 1	5.82367	5.62511	6.10424	5.97658	7.21375	7.22176	6.91731	1.39008	0.00801513	-0.296441	-0.198559	0.280573	1
11041	11	2070	B4GAT1	beta-1,4-glucuronyltransferase 1	3.41032	3.50833	4.21785	3.80235	5.35817	5.26146	5.07544	1.94785	-0.0967046	-0.282724	0.0980044	0.807529	1
3177	11	2515	SLC29A2	solute carrier family 29 member 2	3.04228	2.4668	4.11457	2.84334	5.6152	5.64017	6.16604	2.57292	0.0249665	0.550832	-0.57548	1.0723	1
65003	11	1686	MRPL11	mitochondrial ribosomal protein L11	3.72812	3.59693	3.96409	3.8305	4.39439	4.44485	4.23766	0.666278	0.0504577	-0.156737	-0.131183	0.235972	1
10072	11	2687	DPP3	dipeptidyl peptidase 3	2.87535	2.9363	3.27287	3.41084	4.08382	4.01339	4.25335	1.20846	-0.0704256	0.169533	0.0609411	0.397513	1
582	11	3370	BBS1	Bardet-Biedl syndrome 1	2.79934	2.70262	3.6315	2.84715	4.88468	4.94064	4.66077	2.08534	0.0559583	-0.223907	-0.0967157	0.832166	1
9973	11	1032	CCS	copper chaperone for superoxide dismutase	4.36895	4.2731	4.75099	4.34065	5.71381	5.75343	5.86134	1.34487	0.0396107	0.147528	-0.0958452	0.382042	1
79703	11	2323	C11orf80	chromosome 11 open reading frame 80	1.39351	1.41621	1.6284	1.76929	2.63547	2.49239	2.80165	1.24196	-0.143075	0.166179	0.0227033	0.234897	1
78999	11	2528	LRFN4	leucine rich repeat and fibronectin type III domain containing 4	2.69145	2.58423	3.26061	2.73323	4.21376	4.38687	4.21875	1.52231	0.173116	0.00499024	-0.107222	0.569157	1
338692	11	2277	ANKRD13D	ankyrin repeat domain 13D	2.74131	2.49881	3.30742	3.03372	4.61866	4.5975	4.6945	1.87734	-0.0211519	0.0758452	-0.242506	0.5661	1
54961	11	2878	SSH3	slingshot protein phosphatase 3	3.23175	3.08897	3.63811	3.28318	4.60922	4.49248	4.39532	1.37747	-0.116744	-0.213902	-0.142786	0.406355	1
57804	11	953	POLD4	DNA polymerase delta 4, accessory subunit	4.63074	4.58242	5.0013	4.49002	5.36018	5.36847	5.44694	0.729443	0.00829154	0.0867547	-0.0483162	0.370558	1
5883	11	2122	RAD9A	RAD9 checkpoint clamp component A	3.71944	3.57162	3.74032	4.05532	4.37487	4.39095	4.27872	0.655433	0.0160849	-0.0961523	-0.147816	0.0208832	1
5499	11	1503	PPP1CA	protein phosphatase 1 catalytic subunit alpha	6.2461	6.24527	6.42191	6.74628	6.92087	6.94608	6.80829	0.674769	0.025215	-0.112579	-0.000829507	0.175815	1
57571	11	3969	CARNS1	carnosine synthase 1	1.86445	1.46986	2.42954	1.74709	3.3153	3.35443	3.47491	1.45085	0.0391333	0.159611	-0.39459	0.565096	1
57175	11	1950	CORO1B	coronin 1B	2.46366	2.6039	3.27071	3.24495	4.72924	4.80996	4.95219	2.26559	0.0807136	0.222947	0.140242	0.807056	1
80194	11	922	TMEM134	transmembrane protein 134	4.15563	3.99523	4.35887	3.97037	5.39693	5.49664	5.36084	1.24131	0.0997112	-0.0360869	-0.160391	0.203241	1
9049	11	1233	AIP	aryl hydrocarbon receptor interacting protein	4.92263	4.8721	5.21587	5.237	5.75452	5.65071	5.56726	0.831888	-0.103804	-0.18725	-0.0505321	0.29324	1
9600	11	4226	PITPNM1	phosphatidylinositol transfer protein membrane associated 1	2.79755	3.27589	3.55244	3.93254	4.66035	4.87438	4.64984	1.8628	0.21403	-0.0105161	0.478341	0.754889	1
2950	11	958	GSTP1	glutathione S-transferase pi 1	7.92077	7.92817	8.19313	8.44503	8.71853	8.79807	8.61055	0.797768	0.0795343	-0.107981	0.00740401	0.272368	1
390213	11	434	DOC2GP	double C2 domain gamma pseudogene	1.057	1.07278	1.63057	0.972475	1.78425	1.90761	2.2587	0.727248	0.123354	0.474448	0.015778	0.573569	1
81622	11	2315	UNC93B1	unc-93 homolog B1 (C. elegans)	1.1577	1.30228	1.48783	1.77281	2.16193	2.80237	1.95539	1.00423	0.640437	-0.206535	0.144573	0.330128	1
1119	11	2717	CHKA	choline kinase alpha	3.84213	3.71478	4.20733	4.93266	4.98269	4.96102	4.97743	1.14056	-0.021661	-0.00525042	-0.127349	0.365201	1
8772	11	1853	FADD	Fas associated via death domain	3.02813	2.74182	2.92689	2.84296	3.75997	3.7507	3.67499	0.731837	-0.00926846	-0.0849791	-0.286307	-0.101239	1
2017	11	3281	CTTN	cortactin	4.88052	4.90641	5.15063	5.56698	6.26599	6.28685	6.1726	1.38546	0.0208685	-0.0933805	0.0258902	0.270105	1
55191	11	2433	NADSYN1	NAD synthetase 1	3.17975	3.5268	3.59863	4.00629	4.5248	4.54189	4.50121	1.34505	0.0170952	-0.0235859	0.347051	0.418883	1
4926	11	7182	NUMA1	nuclear mitotic apparatus protein 1	5.7545	5.75014	6.06429	6.17355	6.77666	6.71788	6.66554	1.02216	-0.0587793	-0.111121	-0.00436095	0.309789	1
220074	11	5522	LRTOMT	leucine rich transmembrane and O-methyltransferase domain containing	1.71386	1.60104	2.06952	1.76117	2.84071	2.91849	2.74828	1.12685	0.0777761	-0.0924351	-0.112827	0.355654	1
55004	11	1179	LAMTOR1	late endosomal/lysosomal adaptor, MAPK and MTOR activator 1	5.291	5.22285	5.38108	5.58182	5.91617	5.88866	5.8322	0.625164	-0.0275081	-0.083968	-0.0681582	0.0900731	1
25906	11	882	ANAPC15	anaphase promoting complex subunit 15	3.64687	3.51554	4.13838	3.71377	5.13666	5.17367	5.12695	1.4898	0.0370027	-0.00971063	-0.131325	0.491518	1
3636	11	4718	INPPL1	inositol polyphosphate phosphatase like 1	5.56355	5.49127	6.1868	5.93099	7.20304	7.19155	7.44144	1.63949	-0.0114875	0.238402	-0.0722772	0.623254	1
116985	11	5646	ARAP1	ArfGAP with RhoGAP domain, ankyrin repeat and PH domain 1	4.72651	4.84408	5.08817	5.51142	5.92522	6.00122	5.87602	1.1987	0.0760011	-0.0491933	0.117566	0.361653	1
100506020	11	2335	ARAP1-AS2	ARAP1 antisense RNA 2	2.19917	2.3667	2.53273	2.77194	3.49802	3.47824	3.53523	1.29885	-0.0197814	0.0372043	0.167535	0.33356	1
89849	11	2145	ATG16L2	autophagy related 16 like 2	1.58514	1.46809	2.79965	1.8823	4.06558	4.17591	4.711	2.48043	0.110331	0.645426	-0.117051	1.2145	1
100287837	11	1695	LOC100287837	uncharacterized LOC100287837	1.89132	1.61537	2.31876	1.94781	3.3841	3.73667	3.40398	1.49278	0.352569	0.0198781	-0.275944	0.42744	1
9828	11	7813	ARHGEF17	Rho guanine nucleotide exchange factor 17	3.8804	3.87523	4.48418	4.36118	5.51967	5.52052	5.3584	1.63927	0.000847987	-0.161272	-0.00516924	0.603773	1
23201	11	1767	FAM168A	family with sequence similarity 168 member A	3.64195	3.47846	4.30467	3.9375	5.74101	5.82254	5.51355	2.09906	0.0815261	-0.22746	-0.163493	0.662721	1
58473	11	2892	PLEKHB1	pleckstrin homology domain containing B1	2.00778	1.76258	2.7181	1.83603	4.13742	4.10798	4.01341	2.12965	-0.0294439	-0.124015	-0.2452	0.710326	1
51642	11	980	MRPL48	mitochondrial ribosomal protein L48	3.89025	3.8108	4.25845	3.92907	5.29126	5.10485	5.20026	1.40102	-0.186417	-0.0910073	-0.0794513	0.368208	1
80227	11	1585	PAAF1	proteasomal ATPase associated factor 1	3.8095	3.65221	4.0967	4.2375	4.93364	4.99804	4.86876	1.12414	0.0643947	-0.0648837	-0.157292	0.287194	1
7351	11	1646	UCP2	uncoupling protein 2	4.95783	4.95879	4.95866	5.90839	5.61677	5.60426	5.36079	0.658941	-0.0125025	-0.255973	0.000968199	0.000838275	1
283209	11	8501	PGM2L1	phosphoglucomutase 2 like 1	1.42807	1.47156	1.81429	1.58699	2.67277	2.5007	2.5439	1.24469	-0.17207	-0.128867	0.0434884	0.386219	1
10714	11	3430	POLD3	DNA polymerase delta 3, accessory subunit	2.93993	3.05481	3.29013	3.66537	4.23935	4.06909	4.18723	1.29941	-0.170262	-0.0521196	0.114878	0.350192	1
10825	11	2748	NEU3	neuraminidase 3	3.45027	3.40457	3.46094	4.32379	4.16882	4.01247	3.75725	0.71855	-0.156352	-0.411577	-0.0457034	0.0106717	1
408	11	2204	ARRB1	arrestin beta 1	3.18112	3.01278	3.41708	3.30818	4.65692	4.67101	4.26157	1.4758	0.0140938	-0.395351	-0.168332	0.235962	1
6188	11	841	RPS3	ribosomal protein S3	8.95874	9.02362	9.35974	9.63585	10.1445	10.1404	9.94438	1.18576	-0.00408126	-0.200124	0.0648816	0.400999	1
114599	11	146	SNORD15B	small nucleolar RNA, C/D box 15B	1.17208	1.15692	1.59046	0.652647	1.77487	3.30186	2.04469	0.60279	1.52699	0.269822	-0.0151625	0.418377	1
871	11	2204	SERPINH1	serpin family H member 1	5.6134	5.2098	6.28467	5.80305	8.09908	8.23112	7.70148	2.48568	0.132044	-0.397605	-0.403605	0.671267	1
4135	11	5596	MAP6	microtubule associated protein 6	1.80041	1.6271	2.31745	2.05281	3.44487	3.55145	3.26485	1.64447	0.106573	-0.180025	-0.173305	0.51704	1
55331	11	4387	ACER3	alkaline ceramidase 3	2.23501	2.25872	2.37623	2.49704	3.07656	3.10052	2.57836	0.84155	0.0239631	-0.498203	0.0237085	0.141222	1
5058	11	3479	PAK1	p21 (RAC1) activated kinase 1	3.4664	3.34141	3.96168	3.68474	4.67222	4.51632	4.52924	1.20582	-0.155908	-0.142984	-0.124996	0.495281	1
28971	11	504	AAMDC	adipogenesis associated Mth938 domain containing	5.71311	5.64979	6.34015	5.63093	7.01959	6.78659	6.66549	1.30648	-0.233	-0.354092	-0.0633166	0.627049	1
92105	11	3149	INTS4	integrator complex subunit 4	2.9515	2.98429	3.09489	3.38433	4.16194	3.88248	3.96695	1.21044	-0.279458	-0.194993	0.0327927	0.143391	1
79053	11	1743	ALG8	ALG8, alpha-1,3-glucosyltransferase	3.27279	3.24785	3.14804	3.66036	3.89207	3.64121	3.76769	0.619275	-0.250853	-0.124376	-0.0249387	-0.124754	1
57558	11	4311	USP35	ubiquitin specific peptidase 35	2.10327	2.21703	2.90599	2.58922	4.16171	4.07951	4.22172	2.05844	-0.0821977	0.060009	0.113767	0.802728	1
79731	11	2510	NARS2	asparaginyl-tRNA synthetase 2, mitochondrial (putative)	3.28799	3.23518	3.39958	3.3482	4.08965	3.88741	3.89991	0.801658	-0.20224	-0.189733	-0.0528103	0.111591	1
60492	11	1574	CCDC90B	coiled-coil domain containing 90B	4.43541	4.46532	4.32396	4.36316	5.05482	4.88348	4.53667	0.619411	-0.171341	-0.518158	0.0299093	-0.111454	1
55863	11	1336	TMEM126B	transmembrane protein 126B	3.89775	3.90445	3.95489	4.08246	4.84096	4.67714	4.59457	0.943214	-0.163823	-0.246391	0.00670257	0.057149	1
84233	11	818	TMEM126A	transmembrane protein 126A	3.9222	3.6562	3.96861	3.91553	4.74578	4.5019	4.96528	0.82358	-0.243881	0.219501	-0.265993	0.0464157	1
8301	11	3873	PICALM	phosphatidylinositol binding clathrin assembly protein	5.57204	5.43888	5.62857	5.90015	6.2293	6.08021	6.00624	0.657268	-0.149099	-0.223064	-0.133153	0.0565306	1
51501	11	1347	HIKESHI	Hikeshi, heat shock protein nuclear import factor	4.30714	4.14577	4.2578	4.20829	4.96	4.49665	4.81968	0.652859	-0.463345	-0.140318	-0.161367	-0.0493411	1
10873	11	2579	ME3	malic enzyme 3	3.2485	3.17796	3.64873	3.43462	4.48037	4.38898	4.05378	1.23187	-0.0913902	-0.426586	-0.0705417	0.400236	1
56935	11	976	SMCO4	single-pass membrane protein with coiled-coil domains 4	3.07685	3.19902	3.4499	3.66942	3.91938	3.54932	3.66561	0.842527	-0.370061	-0.253768	0.122163	0.373047	1
619383	11	353	SCARNA9	small Cajal body-specific RNA 9	1.78346	1.62528	2.7029	2.68746	4.11092	3.61797	4.09012	2.32746	-0.492953	-0.0208035	-0.158177	0.919446	1
692063	11	121	SNORA32	small nucleolar RNA, H/ACA box 32	0.673969	1.31493	1.81755	1.25126	1.29939	1.4033	0.810927	0.625423	0.103904	-0.488465	0.640957	1.14358	1
100302240	11	91	MIR1304	microRNA 1304	1.99972	2.69143	2.8888	2.70194	2.96356	3.11367	4.39646	0.963831	0.150115	1.43291	0.69171	0.889074	1
4361	11	5248	MRE11A	MRE11 homolog A, double strand break repair nuclease	1.59421	1.58696	1.90331	1.96216	2.76087	2.50696	2.29669	1.16665	-0.253904	-0.464183	-0.00725034	0.309098	1
143686	11	1987	SESN3	sestrin 3	1.261	1.16995	2.369	1.35345	4.28933	4.22738	4.16963	3.02833	-0.0619537	-0.119699	-0.0910514	1.108	1
9702	11	3158	CEP57	centrosomal protein 57	3.50849	3.50039	3.81335	3.85678	5.18526	4.94697	4.81008	1.67677	-0.238291	-0.375176	-0.00810199	0.304863	1
8898	11	4862	MTMR2	myotubularin related protein 2	3.059	2.92278	3.23612	3.36363	4.19601	3.95353	3.84463	1.13701	-0.24248	-0.351374	-0.136223	0.177117	1
84441	11	5428	MAML2	mastermind like transcriptional coactivator 2	1.42064	1.04133	2.36082	1.08626	4.01027	3.95622	3.69928	2.58963	-0.0540477	-0.310996	-0.379316	0.940178	1
100422991	11	89	MIR1260B	microRNA 1260b	1.82289	2.24442	3.33339	1.93178	4.94484	5.40517	4.94211	3.12196	0.460326	-0.00273745	0.421532	1.51051	1
143872	11	4752	ARHGAP42	Rho GTPase activating protein 42	3.04994	3.18757	3.94066	3.25159	5.60366	5.35544	5.03428	2.55371	-0.248213	-0.569372	0.13763	0.890717	1
83935	11	1856	TMEM133	transmembrane protein 133	2.5585	2.80592	3.55623	2.53977	5.15497	5.00217	4.59766	2.59647	-0.152801	-0.557309	0.247419	0.997725	1
10413	11	5692	YAP1	Yes associated protein 1	5.90686	5.91769	6.00012	6.06671	6.48979	6.36415	6.44771	0.58293	-0.125642	-0.0420844	0.0108214	0.0932571	1
143879	11	4231	KBTBD3	kelch repeat and BTB domain containing 3	1.73916	1.61797	1.88773	1.60084	2.40147	2.32161	1.99951	0.662313	-0.0798622	-0.401966	-0.12119	0.148568	1
472	11	13147	ATM	ATM serine/threonine kinase	2.93766	2.80027	2.78805	3.26232	3.66222	3.34804	3.29326	0.724563	-0.314174	-0.368954	-0.137385	-0.14961	1
143888	11	4311	KDELC2	KDEL motif containing 2	1.51179	1.41188	2.0613	2.00104	3.5987	3.25079	3.08303	2.08691	-0.347905	-0.515669	-0.0999074	0.549514	1
5962	11	4490	RDX	radixin	4.92571	4.90961	5.35553	5.34612	6.47145	6.16187	6.16518	1.54575	-0.309586	-0.306273	-0.0160972	0.429828	1
79796	11	6666	ALG9	ALG9, alpha-1,2-mannosyltransferase	2.77088	2.70506	2.84127	3.20463	3.66644	3.65031	3.33904	0.895563	-0.0161295	-0.327408	-0.065817	0.0703945	1
3316	11	841	HSPB2	heat shock protein family B (small) member 2	5.57405	4.95798	6.24274	4.83835	7.4061	7.43619	7.42118	1.83205	0.0300967	0.0150816	-0.616062	0.668698	1
85458	11	6383	DIXDC1	DIX domain containing 1	4.20983	3.97192	4.25583	4.13894	5.17489	5.06652	4.69862	0.965059	-0.108371	-0.476265	-0.237912	0.0459986	1
1737	11	4346	DLAT	dihydrolipoamide S-acetyltransferase	4.73475	4.48959	4.84747	4.88731	5.50805	5.27063	5.34525	0.773295	-0.23742	-0.162797	-0.245165	0.112719	1
83875	11	3005	BCO2	beta-carotene oxygenase 2	3.79959	3.67522	3.86739	3.39305	4.4598	4.37661	4.37246	0.660207	-0.0831827	-0.087333	-0.124367	0.0677992	1
4684	11	8423	NCAM1	neural cell adhesion molecule 1	5.73552	5.82418	6.3609	6.22558	7.38643	7.29032	6.98196	1.65091	-0.0961044	-0.404466	0.0886607	0.625373	1
100288346	11	713	NCAM1-AS1	NCAM1 antisense RNA1	3.94588	3.94372	4.93524	4.554	6.62686	6.56898	6.28661	2.68098	-0.0578866	-0.340254	-0.0021632	0.989354	1
54970	11	2315	TTC12	tetratricopeptide repeat domain 12	2.36023	2.34305	3.0036	2.64785	4.12275	3.89174	3.75051	1.76252	-0.23101	-0.372236	-0.0171773	0.643364	1
54494	11	647	C11orf71	chromosome 11 open reading frame 71	2.9098	2.7431	2.9245	3.17047	3.90084	3.70027	3.63541	0.991035	-0.200572	-0.265433	-0.166704	0.0146993	1
25996	11	1161	REXO2	RNA exonuclease 2	5.64485	5.56764	5.79447	5.75536	6.38444	6.08094	6.07704	0.739584	-0.303496	-0.307398	-0.0772087	0.149612	1
23705	11	4307	CADM1	cell adhesion molecule 1	4.23234	3.94606	4.6186	4.17818	6.19439	6.051	5.72692	1.96205	-0.143387	-0.467463	-0.286283	0.386261	1
335	11	897	APOA1	apolipoprotein A1	1.5091	1.29259	2.73111	1.14432	4.65228	4.56283	4.43672	3.14319	-0.0894572	-0.215561	-0.216505	1.22201	1
51092	11	3919	SIDT2	SID1 transmembrane family member 2	3.23476	3.08428	3.97272	3.53237	5.46004	5.46342	5.20972	2.22528	0.0033814	-0.250316	-0.150474	0.737964	1
6876	11	1557	TAGLN	transgelin	5.98996	5.40028	5.84931	3.83825	7.18773	7.56072	7.35832	1.19777	0.372997	0.170595	-0.589679	-0.140645	1
9159	11	3484	PCSK7	proprotein convertase subtilisin/kexin type 7	3.53717	3.54149	4.07405	4.15223	5.31278	5.57004	5.59984	1.77561	0.257261	0.287057	0.00431652	0.536876	1
257160	11	2734	RNF214	ring finger protein 214	3.45902	3.59669	3.79175	4.0829	4.83215	4.48105	4.52779	1.37313	-0.351098	-0.304351	0.137674	0.332735	1
23621	11	5835	BACE1	beta-secretase 1	3.60968	3.50489	3.88476	3.73129	4.92638	4.7727	4.83367	1.3167	-0.153674	-0.0927049	-0.104787	0.275078	1
22897	11	5628	CEP164	centrosomal protein 164	1.7873	1.84124	2.09365	2.19889	3.24047	3.20525	3.04996	1.45317	-0.0352219	-0.190508	0.0539407	0.306343	1
10632	11	1391	ATP5L	ATP synthase, H+ transporting, mitochondrial Fo complex subunit G	6.98618	6.7952	7.21955	6.89753	7.81766	7.73472	7.66608	0.83148	-0.082935	-0.15158	-0.190978	0.233376	1
84866	11	3010	TMEM25	transmembrane protein 25	2.30038	1.81888	2.90521	1.71162	4.38229	4.41515	4.49571	2.08192	0.0328562	0.113423	-0.481496	0.604832	1
23187	11	5804	PHLDB1	pleckstrin homology like domain family B member 1	4.08995	4.09223	5.14543	4.29112	6.48082	6.50303	6.6184	2.39087	0.0222102	0.13758	0.00227729	1.05548	1
649946	11	641	RPL23AP64	ribosomal protein L23a pseudogene 64	1.57105	1.47135	1.64511	1.56288	2.70415	2.72019	2.74325	1.13309	0.0160372	0.039104	-0.0997021	0.0740542	1
6230	11	492	RPS25	ribosomal protein S25	9.25785	9.30773	9.60604	9.66429	10.2007	10.1858	9.91902	0.942883	-0.0149172	-0.281714	0.0498793	0.348183	1
2542	11	2777	SLC37A4	solute carrier family 37 member 4	2.47811	2.51943	2.88983	2.89455	3.45055	3.52816	3.64051	0.972439	0.077611	0.189953	0.0413213	0.411718	1
3145	11	1601	HMBS	hydroxymethylbilane synthase	2.68815	2.62815	3.06862	3.13305	4.19683	4.22147	4.64066	1.50868	0.024646	0.443837	-0.0599961	0.380472	1
3014	11	1594	H2AFX	H2A histone family member X	5.29258	4.9044	5.44323	5.57229	5.88837	6.20559	5.55752	0.595792	0.317225	-0.330849	-0.388181	0.150655	1
79671	11	3744	NLRX1	NLR family member X1	3.21486	2.94265	3.3906	2.94341	4.37927	4.46294	4.02984	1.16441	0.0836609	-0.349433	-0.272217	0.175731	1
4162	11	3332	MCAM	melanoma cell adhesion molecule	5.59536	5.19441	5.6593	5.41055	6.80579	6.68196	7.02323	1.21043	-0.123832	0.217443	-0.400944	0.0639384	1
79102	11	2786	RNF26	ring finger protein 26	2.86834	2.83558	3.52236	3.19913	4.95358	5.26849	4.67462	2.08524	0.314901	-0.278968	-0.0327616	0.654017	1
9099	11	4067	USP2	ubiquitin specific peptidase 2	5.00274	4.71994	5.48745	5.15974	6.09471	5.82396	5.81734	1.09197	-0.270747	-0.277366	-0.282801	0.484709	1
5818	11	6114	NECTIN1	nectin cell adhesion molecule 1	1.82029	1.7997	3.65726	2.08321	5.50295	5.61772	5.71314	3.68266	0.114773	0.21019	-0.0205943	1.83697	1
100507165	11	659	#N/A	#N/A	1.33871	1.00914	2.28004	1.00999	3.50203	3.39432	3.19721	2.16332	-0.107711	-0.304824	-0.329577	0.941331	1
100507145	11	2094	#N/A	#N/A	1.68619	1.53602	1.82098	1.37596	2.96295	2.89072	2.82831	1.27677	-0.072234	-0.134641	-0.150161	0.134797	1
399959	11	3082	MIR100HG	mir-100-let-7a-2 cluster host gene	2.56464	2.54873	2.92144	2.22819	3.96616	3.65825	3.65302	1.40153	-0.307916	-0.313142	-0.0159042	0.356806	1
85390	11	87	SNORD14D	small nucleolar RNA, C/D box 14D	0.871495	1.13457	2.54956	0.970848	2.01738	2.97523	2.05221	1.14588	0.957855	0.0348342	0.263079	1.67807	1
85389	11	88	SNORD14C	small nucleolar RNA, C/D box 14C	1.2707	1.49106	2.71327	2.93425	3.17583	3.62173	3.36946	1.90512	0.445902	0.193633	0.220358	1.44257	1
4013	11	4057	VWA5A	von Willebrand factor A domain containing 5A	1.64305	1.35137	2.29466	1.43759	3.84157	3.80502	3.0035	2.19853	-0.0365567	-0.838076	-0.291678	0.651613	1
53340	11	940	SPA17	sperm autoantigenic protein 17	1.62098	1.31569	1.80309	1.56302	2.5584	2.32866	2.92654	0.937414	-0.22974	0.368147	-0.305288	0.182103	1
219854	11	2104	TMEM218	transmembrane protein 218	1.38756	1.40995	1.69681	1.49876	2.8767	2.78929	2.42802	1.48914	-0.0874177	-0.448684	0.0223875	0.30925	1
9638	11	2941	FEZ1	fasciculation and elongation protein zeta 1	3.8702	3.89346	4.35835	4.16621	4.78832	4.68391	4.6611	0.918118	-0.10441	-0.127212	0.0232645	0.488151	1
1111	11	3235	CHEK1	checkpoint kinase 1	1.88259	1.49485	1.75459	2.25379	3.0091	2.99706	2.61044	1.1265	-0.0120353	-0.398659	-0.387742	-0.127999	1
50937	11	8047	CDON	cell adhesion associated, oncogene regulated	2.26706	2.27655	2.51448	2.18244	2.93896	2.77612	2.99972	0.671905	-0.162843	0.0607596	0.00949046	0.247421	1
84881	11	2512	RPUSD4	RNA pseudouridylate synthase domain containing 4	4.00529	4.13416	4.11188	4.80894	4.60485	4.64213	4.43796	0.599559	0.0372782	-0.166897	0.128867	0.10659	1
55572	11	1951	FOXRED1	FAD dependent oxidoreductase domain containing 1	3.52899	3.32371	3.83661	4.37398	5.24699	5.1799	5.42037	1.718	-0.0670965	0.173375	-0.205281	0.307623	1
28960	11	1479	DCPS	decapping enzyme, scavenger	3.23902	3.25549	3.53607	4.01707	4.09417	4.02462	3.79683	0.85515	-0.0695475	-0.29734	0.0164702	0.297056	1
399972	11	753	ST3GAL4-AS1	ST3GAL4 antisense RNA 1 (head to head)	2.02204	1.90899	2.21211	1.6863	3.34448	3.2008	3.2271	1.32244	-0.143684	-0.117382	-0.113046	0.190069	1
3762	11	2912	KCNJ5	potassium voltage-gated channel subfamily J member 5	5.12038	5.03176	5.29931	4.35777	6.85572	6.86317	6.5264	1.73533	0.00745634	-0.32932	-0.0886202	0.178927	1
9743	11	10446	ARHGAP32	Rho GTPase activating protein 32	2.03825	1.84054	2.20381	2.59002	3.09291	2.99189	2.88846	1.05467	-0.101021	-0.204452	-0.197702	0.165563	1
4798	11	5226	NFRKB	nuclear factor related to kappaB binding protein	3.52866	3.43411	3.85862	3.85364	4.76842	4.55989	4.83065	1.23976	-0.208526	0.0622347	-0.0945513	0.329959	1
334	11	3812	APLP2	amyloid beta precursor like protein 2	7.4676	7.50685	8.01547	7.96643	9.01003	8.97752	8.91243	1.54243	-0.0325057	-0.0976002	0.0392553	0.547869	1
170689	11	5676	ADAMTS15	ADAM metallopeptidase with thrombospondin type 1 motif 15	2.52101	2.43243	3.01955	2.84695	4.39009	4.75882	4.61815	1.86908	0.368733	0.228059	-0.088579	0.498541	1
283174	11	5306	MIR4697HG	MIR4697 host gene	1.9893	1.87636	2.36067	1.9445	3.43477	3.50751	3.42445	1.44547	0.0727307	-0.0103287	-0.112943	0.371375	1
646543	11	904	#N/A	#N/A	2.36411	2.43534	2.61624	2.51395	3.36323	3.08516	3.03011	0.999123	-0.278071	-0.33312	0.0712364	0.252135	1
22997	11	7309	IGSF9B	immunoglobulin superfamily member 9B	1.72655	1.60797	1.87181	1.80367	2.37435	2.5035	2.46158	0.647807	0.129145	0.0872232	-0.118577	0.145265	1
23310	11	5605	NCAPD3	non-SMC condensin II complex subunit D3	2.27033	2.11292	2.31153	2.75207	2.95726	2.90326	2.88431	0.686923	-0.0539984	-0.0729438	-0.157417	0.0411919	1
100507510	11	448	#N/A	#N/A	1.48997	1.44503	1.49316	2.40267	2.4172	2.80698	2.45477	0.927231	0.389778	0.0375644	-0.0449452	0.00318167	1
112936	11	3669	VPS26B	VPS26, retromer complex component B	3.69153	3.68439	4.27333	4.25355	5.30658	5.3261	5.25424	1.61504	0.0195236	-0.0523309	-0.00714287	0.581797	1
29087	11	1321	THYN1	thymocyte nuclear protein 1	4.35213	4.16196	4.75185	4.17051	5.82136	5.49183	5.42196	1.46923	-0.329534	-0.399405	-0.190178	0.399719	1
27034	11	2204	ACAD8	acyl-CoA dehydrogenase family member 8	3.65883	3.43156	3.94599	3.93058	5.17383	5.0647	5.22346	1.515	-0.109129	0.0496288	-0.22727	0.287158	1
100288778	12	1221	LOC100288778	WAS protein family homolog 1 pseudogene	1.49634	1.76319	2.48526	2.16624	3.68642	3.92439	3.89766	2.19009	0.237962	0.211233	0.266856	0.988922	1
84318	12	2506	CCDC77	coiled-coil domain containing 77	2.39064	2.1398	2.50297	2.49379	3.08986	3.16715	2.65106	0.699218	0.0772897	-0.438802	-0.25084	0.112325	1
283358	12	3438	B4GALNT3	beta-1,4-N-acetyl-galactosaminyltransferase 3	5.96443	6.19092	6.33363	6.97184	6.61235	6.60798	6.67494	0.647924	-0.00437272	0.0625845	0.226488	0.369198	1
4815	12	1062	NINJ2	ninjurin 2	1.64656	1.56113	2.19379	1.90786	2.50123	2.38327	2.70057	0.85467	-0.117962	0.199331	-0.0854308	0.547226	1
100049716	12	2653	LOC100049716	uncharacterized LOC100049716	1.60085	1.29699	1.97854	1.00532	3.38732	3.50512	2.83269	1.78647	0.117802	-0.554637	-0.303861	0.377694	1
65125	12	11946	WNK1	WNK lysine deficient protein kinase 1	6.75296	6.72729	7.00346	7.38964	7.5575	7.39297	7.41789	0.80454	-0.164529	-0.139609	-0.0256693	0.250506	1
5893	12	2673	RAD52	RAD52 homolog, DNA repair protein	2.66944	2.50226	2.6806	2.54672	3.58659	3.32881	3.84656	0.917141	-0.25778	0.259972	-0.167186	0.0111583	1
100130219	12	2331	LOC100130219	uncharacterized LOC100130219	1.61914	1.59068	1.76974	1.76579	2.6748	2.56318	2.68769	1.05566	-0.111618	0.0128928	-0.0284605	0.150595	1
23085	12	9537	ERC1	ELKS/RAB6-interacting/CAST family member 1	4.84705	4.80401	5.09086	5.51018	5.94521	5.83311	5.61292	1.09816	-0.112101	-0.332289	-0.0430416	0.243805	1
144699	12	2111	FBXL14	F-box and leucine rich repeat protein 14	2.40669	1.97581	2.41936	2.3986	2.99887	2.85266	2.94521	0.592174	-0.14621	-0.0536612	-0.430889	0.012665	1
81029	12	2311	WNT5B	Wnt family member 5B	1.13805	1.21681	3.47586	1.45139	5.70237	5.83689	5.55012	4.56432	0.13452	-0.152244	0.0787552	2.33781	1
79602	12	3965	ADIPOR2	adiponectin receptor 2	5.89599	5.73252	5.88335	6.33047	6.49911	6.466	6.2022	0.603114	-0.0331027	-0.296911	-0.163473	-0.0126448	1
775	12	14169	CACNA1C	calcium voltage-gated channel subunit alpha1 C	3.0637	3.04078	4.18347	3.52259	5.97186	6.03735	5.91094	2.90815	0.065497	-0.0609151	-0.0229254	1.11977	1
55846	12	2362	ITFG2	integrin alpha FG-GAP repeat containing 2	3.06223	2.84157	3.02394	3.33953	3.81378	4.15139	3.89461	0.751551	0.337608	0.0808316	-0.220659	-0.0382858	1
83695	12	1886	RHNO1	RAD9-HUS1-RAD1 interacting nuclear orphan 1	2.91667	2.71222	3.42528	2.72771	5.09934	5.00843	4.60735	2.18267	-0.0909103	-0.491991	-0.204447	0.508609	1
7004	12	2161	TEAD4	TEA domain transcription factor 4	4.37583	4.55809	4.9553	5.27648	5.24726	5.37764	4.96931	0.871428	0.130381	-0.277946	0.182261	0.579476	1
10867	12	4351	TSPAN9	tetraspanin 9	4.75557	4.59034	6.07693	4.68287	7.81398	7.80249	8.0557	3.05842	-0.0114953	0.241717	-0.165228	1.32136	1
57097	12	4492	PARP11	poly(ADP-ribose) polymerase family member 11	1.24911	1.42396	1.45398	2.03084	1.96818	1.71461	1.59054	0.719069	-0.253567	-0.377638	0.174844	0.204871	1
894	12	6522	CCND2	cyclin D2	5.95391	5.8671	6.1467	5.83223	6.96141	6.71126	6.53898	1.0075	-0.250147	-0.422426	-0.0868063	0.192788	1
57102	12	3819	C12orf4	chromosome 12 open reading frame 4	2.70835	2.60307	2.74965	2.85455	3.43189	3.33931	3.02612	0.723535	-0.092577	-0.405767	-0.10528	0.0412942	1
928	12	1231	CD9	CD9 molecule	2.61746	2.68711	2.84513	3.10414	3.88642	3.87416	3.9224	1.26897	-0.0122615	0.0359723	0.0696525	0.227669	1
678655	12	2364	CD27-AS1	CD27 antisense RNA 1	2.24963	2.15	2.96533	1.89545	4.24416	4.00269	4.26194	1.99453	-0.241464	0.0177883	-0.0996323	0.715706	1
939	12	1320	CD27	CD27 molecule	1.59102	1.41984	2.34882	1.43741	3.5338	3.39234	3.64138	1.94278	-0.141458	0.107576	-0.171178	0.757798	1
6843	12	3139	VAMP1	vesicle associated membrane protein 1	2.49185	2.31282	2.54539	2.32701	3.16516	3.16831	3.57339	0.67331	0.00315466	0.408234	-0.179029	0.0535379	1
9918	12	4806	NCAPD2	non-SMC condensin I complex subunit D2	2.75245	2.86915	3.76884	3.4698	5.59045	5.65329	5.17532	2.83799	0.0628402	-0.415123	0.116694	1.01639	1
2597	12	1310	GAPDH	glyceraldehyde-3-phosphate dehydrogenase	10.8185	10.5196	11.377	10.6808	12.6063	12.6423	12.3803	1.78778	0.0359982	-0.22596	-0.298876	0.558497	1
25900	12	2831	IFFO1	intermediate filament family orphan 1	2.33152	2.24221	2.8203	2.74283	4.05432	4.0539	3.89685	1.72279	-0.000413626	-0.157465	-0.0893115	0.488781	1
51147	12	1448	ING4	inhibitor of growth family member 4	4.1838	4.14025	4.38375	4.44772	5.62867	5.42382	5.22386	1.44488	-0.204854	-0.404815	-0.0435426	0.199955	1
50813	12	2305	COPS7A	COP9 signalosome subunit 7A	4.88259	4.93226	5.02386	5.47863	5.54472	5.45536	5.34898	0.662124	-0.08936	-0.195737	0.0496635	0.141263	1
5763	12	1150	PTMS	parathymosin	5.78223	5.76237	6.3501	5.93903	7.45537	7.63169	7.58349	1.67314	0.176319	0.128122	-0.0198606	0.567864	1
10536	12	2637	P3H3	prolyl 3-hydroxylase 3	2.56708	2.43687	2.90078	2.60862	3.18262	3.06995	3.20757	0.615544	-0.112673	0.0249503	-0.130208	0.333699	1
8078	12	3191	USP5	ubiquitin specific peptidase 5	4.63645	4.72816	5.25942	5.45264	6.56778	6.68329	6.43887	1.93133	0.115511	-0.128916	0.0917084	0.622967	1
7167	12	1856	TPI1	triosephosphate isomerase 1	7.98603	7.85045	8.31631	8.16092	8.99973	9.00115	8.96284	1.0137	0.00142078	-0.0368944	-0.135582	0.33028	1
84727	12	1288	SPSB2	splA/ryanodine receptor domain and SOCS box containing 2	2.61578	2.38346	2.63057	2.30903	3.48891	3.34983	3.39177	0.873124	-0.139076	-0.0971401	-0.232321	0.0147879	1
283345	12	634	RPL13P5	ribosomal protein L13 pseudogene 5	2.08414	1.60071	2.23713	1.69576	3.37052	3.4449	2.75674	1.28638	0.0743801	-0.613781	-0.483433	0.152987	1
171220	12	1057	DSTNP2	destrin, actin depolymerizing factor pseudogene 2	1.50035	1.50628	1.74993	1.57308	2.41932	2.60515	2.00804	0.918971	0.185832	-0.411282	0.00593442	0.249576	1
10233	12	1800	LRRC23	leucine rich repeat containing 23	2.69829	2.83608	3.26141	3.0903	4.0547	3.77791	4.09377	1.35641	-0.276794	0.0390704	0.137791	0.563119	1
2026	12	2423	ENO2	enolase 2	3.47019	3.68562	4.95186	4.21295	6.44593	6.31652	6.33737	2.97573	-0.129411	-0.108556	0.215425	1.48167	1
1822	12	4419	ATN1	atrophin 1	6.42802	6.35534	6.67681	6.78552	7.12392	7.17392	7.13977	0.695897	0.0499983	0.0158499	-0.0726817	0.248786	1
11331	12	1443	PHB2	prohibitin 2	6.64969	6.57244	6.83825	7.07485	7.67136	7.61762	7.51654	1.02167	-0.0537382	-0.154813	-0.077248	0.188562	1
10162	12	2297	LPCAT3	lysophosphatidylcholine acyltransferase 3	4.75103	4.84472	4.92043	5.56557	5.60086	5.49255	5.40618	0.849838	-0.108314	-0.194684	0.0936966	0.169401	1
716	12	2811	C1S	complement C1s	5.19435	5.64927	5.61887	5.53972	5.99062	5.94022	5.62019	0.796268	-0.0504027	-0.370433	0.454916	0.424514	1
715	12	2268	C1R	complement C1r	2.64934	3.08926	3.30067	3.03874	4.02848	4.19987	3.49344	1.37914	0.171389	-0.535036	0.439918	0.651328	1
51279	12	3398	C1RL	complement C1r subcomponent like	1.25764	2.02548	2.54942	1.54456	3.98693	3.98639	3.55722	2.72928	-0.000540322	-0.429713	0.767838	1.29178	1
9746	12	4013	CLSTN3	calsyntenin 3	1.58019	1.5924	2.9914	1.97619	4.95646	4.94767	4.90139	3.37627	-0.00878662	-0.0550658	0.0122143	1.41121	1
57494	12	5830	RIMKLB	ribosomal modification protein rimK like family member B	2.70268	2.63535	3.0029	3.15275	3.99289	3.76539	3.89142	1.2902	-0.227499	-0.101469	-0.0673379	0.300212	1
100506112	12	1013	#N/A	#N/A	2.73986	2.67876	3.07704	2.89354	3.9201	3.65459	3.87733	1.18024	-0.265511	-0.0427686	-0.0610994	0.337176	1
1911	12	5179	PHC1	polyhomeotic homolog 1	2.6297	2.54016	2.83931	2.8138	3.95508	3.81628	3.8044	1.32539	-0.138803	-0.150688	-0.0895318	0.209613	1
144571	12	2187	A2M-AS1	A2M antisense RNA 1 (head to head)	2.26009	2.15966	2.54403	1.89197	3.4941	3.20741	2.92489	1.23401	-0.286686	-0.569205	-0.100429	0.283944	1
374443	12	2612	LOC374443	C-type lectin domain family 2 member D pseudogene	1.88587	1.43788	2.42667	1.49702	3.97791	3.66649	3.5038	2.09204	-0.311413	-0.474105	-0.447987	0.540799	1
11272	12	993	PRR4	proline rich 4 (lacrimal)	3.91539	3.81997	3.92482	4.02748	4.52294	4.53295	4.55017	0.607552	0.0100101	0.0272244	-0.095417	0.00942797	1
5554	12	1203	PRH1	proline rich protein HaeIII subfamily 1	3.60972	3.48114	3.58119	3.65468	4.23143	4.19305	4.22914	0.621714	-0.0383867	-0.00228947	-0.128585	-0.028534	1
4040	12	10085	LRP6	LDL receptor related protein 6	2.34878	2.2444	2.67086	2.75256	3.716	3.4796	3.42227	1.36722	-0.236401	-0.293727	-0.104379	0.322079	1
54682	12	2297	MANSC1	MANSC domain containing 1	2.41875	2.3621	2.78853	2.47119	3.85889	3.95156	3.60949	1.44014	0.0926761	-0.2494	-0.0566457	0.369777	1
79887	12	1932	PLBD1	phospholipase B domain containing 1	3.38408	3.28069	3.61966	3.6287	4.41702	4.2696	4.1515	1.03294	-0.147415	-0.265518	-0.103386	0.235584	1
2059	12	4082	EPS8	epidermal growth factor receptor pathway substrate 8	3.12682	2.79695	3.17012	2.63631	4.13131	4.07868	3.68882	1.00449	-0.0526351	-0.442493	-0.329869	0.0433011	1
51071	12	1724	DERA	deoxyribose-phosphate aldolase	2.65112	2.50303	2.98484	2.5708	3.61238	3.57421	3.58644	0.961258	-0.0381682	-0.025935	-0.148086	0.333719	1
80763	12	583	SPX	spexin hormone	1.92718	1.65674	2.13741	1.5172	3.44049	3.49093	3.21688	1.51331	0.0504317	-0.223616	-0.270448	0.21023	1
3764	12	2381	KCNJ8	potassium voltage-gated channel subfamily J member 8	2.03893	1.61213	2.81914	1.81786	4.35183	4.2073	4.73377	2.31289	-0.14453	0.38194	-0.426807	0.780208	1
9847	12	4408	C2CD5	C2 calcium dependent domain containing 5	1.84057	1.81603	2.38283	1.87639	3.47614	3.40235	3.30799	1.63557	-0.0737956	-0.16815	-0.0245394	0.54226	1
3845	12	5421	KRAS	KRAS proto-oncogene, GTPase	2.97261	2.94211	3.19598	3.13174	3.78678	3.74928	3.51378	0.814172	-0.0375077	-0.273003	-0.0305056	0.223372	1
100506451	12	3805	RASSF8-AS1	RASSF8 atnisense RNA 1	1.36756	1.46069	1.97812	1.88746	2.96058	2.7835	2.74614	1.59302	-0.177075	-0.21444	0.0931253	0.610564	1
55726	12	2976	ASUN	asunder, spermatogenesis regulator	3.3886	3.40232	3.4806	3.78338	3.99209	3.59729	3.62979	0.603488	-0.394799	-0.362302	0.0137145	0.0919928	1
51768	12	4346	TM7SF3	transmembrane 7 superfamily member 3	2.80302	2.72403	2.99362	2.88366	4.13073	4.04471	3.70423	1.32772	-0.0860195	-0.426504	-0.0789901	0.190606	1
8496	12	6199	PPFIBP1	PPFIA binding protein 1	4.17637	3.99123	4.77132	4.47554	6.2563	6.11642	5.81252	2.07992	-0.139876	-0.443778	-0.185148	0.594943	1
57542	12	6469	KLHL42	kelch like family member 42	1.99273	2.08519	2.62552	2.21438	3.73921	3.77857	3.51615	1.74648	0.0393538	-0.223058	0.0924656	0.632786	1
83857	12	9193	TMTC1	transmembrane and tetratricopeptide repeat containing 1	3.09821	3.17002	3.50723	3.21076	3.92087	3.83193	3.62046	0.822659	-0.0889445	-0.300412	0.0718039	0.409022	1
10526	12	5690	IPO8	importin 8	3.571	3.4639	3.67709	3.98815	4.45881	4.19093	4.26476	0.887808	-0.267885	-0.194055	-0.107105	0.106083	1
65981	12	4485	CAPRIN2	caprin family member 2	3.04576	2.96519	3.64029	3.30218	4.73042	4.39646	4.73786	1.68466	-0.333958	0.00743608	-0.0805669	0.594531	1
1663	12	3927	DDX11	DEAD/H-box helicase 11	1.13977	0.784029	1.46174	0.785016	2.51224	2.45572	2.61199	1.37247	-0.0565216	0.0997421	-0.355741	0.321973	1
58516	12	3158	FAM60A	family with sequence similarity 60 member A	3.25852	3.06797	3.39779	2.9775	4.5772	4.3085	4.1007	1.31868	-0.268705	-0.476507	-0.190553	0.139273	1
160518	12	9391	DENND5B	DENN domain containing 5B	5.04108	5.01475	5.64971	5.35171	6.79968	6.61367	6.74094	1.7586	-0.186016	-0.0587409	-0.0263343	0.608621	1
196394	12	2110	AMN1	antagonist of mitotic exit network 1 homolog	1.4954	1.47671	1.72191	1.04875	2.47688	2.21163	2.43625	0.981478	-0.265254	-0.0406279	-0.0186982	0.226504	1
55196	12	6230	KIAA1551	KIAA1551	2.04883	1.97149	2.18412	2.23268	2.87359	2.71356	2.45886	0.824762	-0.160035	-0.414734	-0.0773421	0.135287	1
636	12	3589	BICD1	BICD cargo adaptor 1	1.98871	1.7557	2.26235	2.54605	3.26254	3.11793	3.18386	1.27383	-0.14461	-0.0786825	-0.233017	0.273636	1
10059	12	4612	DNM1L	dynamin 1 like	4.31892	4.16619	4.41442	4.55962	5.22797	4.97791	4.9862	0.909047	-0.250061	-0.241763	-0.152733	0.095495	1
5318	12	4439	PKP2	plakophilin 2	5.96812	5.50995	6.76851	5.39288	8.4703	8.38261	7.94635	2.50219	-0.0876968	-0.523953	-0.458164	0.800389	1
85437	12	1844	ZCRB1	zinc finger CCHC-type and RNA binding motif containing 1	3.93258	3.95097	4.10148	4.11314	4.85312	4.70881	4.73821	0.920539	-0.144311	-0.114911	0.0183916	0.168895	1
144165	12	4798	PRICKLE1	prickle planar cell polarity protein 1	1.72668	1.16264	4.51866	1.60247	6.74298	6.67064	6.34448	5.0163	-0.0723441	-0.398505	-0.564042	2.79198	1
51135	12	4341	IRAK4	interleukin 1 receptor associated kinase 4	1.44411	1.60111	1.60098	1.79988	2.07646	1.85346	1.74629	0.632348	-0.222999	-0.330174	0.156996	0.156863	1
196527	12	7090	ANO6	anoctamin 6	4.47545	4.53894	4.9491	4.81761	5.83128	5.58489	5.49564	1.35583	-0.24639	-0.335632	0.0634921	0.473651	1
51564	12	4290	HDAC7	histone deacetylase 7	3.05496	2.8118	3.69503	3.30416	4.95248	5.09781	4.94324	1.89752	0.145333	-0.00924165	-0.243157	0.64007	1
79022	12	1588	TMEM106C	transmembrane protein 106C	4.64352	4.63395	5.38959	4.80636	6.93765	6.86738	6.88996	2.29413	-0.0702683	-0.0476877	-0.00956941	0.746071	1
5213	12	3823	PFKM	phosphofructokinase, muscle	5.87233	5.52197	6.45374	5.71343	7.70036	7.53506	7.93089	1.82803	-0.165303	0.230526	-0.350358	0.581405	1
121274	12	4686	ZNF641	zinc finger protein 641	2.16808	2.20004	2.59196	2.38025	3.46176	3.38854	3.40106	1.29368	-0.0732224	-0.0607062	0.0319595	0.423883	1
677815	12	137	SNORA2C	small nucleolar RNA, H/ACA box 2C	0.79437	1.02578	1.0555	1.15008	2.4639	2.42191	3.05808	1.66953	-0.0419987	0.594178	0.231413	0.261129	1
677793	12	135	SNORA2A	small nucleolar RNA, H/ACA box 2A	1.18489	1.00561	1.59937	0.694801	2.64128	0.796786	2.51923	1.45639	-1.8445	-0.122047	-0.17928	0.414481	1
112	12	6698	ADCY6	adenylate cyclase 6	5.13744	4.98128	5.8407	5.52087	7.22132	7.13926	7.2377	2.08388	-0.0820609	0.0163782	-0.156158	0.703258	1
377	12	3537	ARF3	ADP ribosylation factor 3	4.60715	4.64018	5.01507	5.10089	6.12794	6.18214	6.00678	1.52079	0.0542	-0.12116	0.0330364	0.407919	1
100288366	12	1191	#N/A	#N/A	7.03695	6.99555	7.80696	7.66406	9.59994	9.5459	9.08292	2.56299	-0.0540439	-0.517024	-0.0414017	0.770004	1
10376	12	1753	TUBA1B	tubulin alpha 1b	6.805	6.82468	7.649	7.50589	9.45552	9.4268	8.96418	2.65052	-0.0287197	-0.491334	0.0196862	0.844005	1
100289104	12	1364	#N/A	#N/A	5.58359	5.39266	7.20191	5.48676	9.39291	9.34404	8.75895	3.80931	-0.0488617	-0.633957	-0.190936	1.61832	1
7846	12	1666	TUBA1A	tubulin alpha 1a	5.50435	5.32585	7.13781	5.4131	9.3092	9.27825	8.70976	3.80485	-0.0309523	-0.599445	-0.178498	1.63346	1
65244	12	3796	SPATS2	spermatogenesis associated serine rich 2	3.4437	3.25604	3.71162	3.50905	4.70501	4.63417	4.49161	1.2613	-0.0708401	-0.213393	-0.18766	0.267916	1
10445	12	1970	MCRS1	microspherule protein 1	4.92433	4.99845	5.31708	5.52962	6.10167	6.24741	5.97074	1.17734	0.145736	-0.130935	0.0741173	0.392747	1
25766	12	3705	PRPF40B	pre-mRNA processing factor 40 homolog B	3.9439	3.73405	4.0039	3.93681	4.95611	4.86552	4.84126	1.01221	-0.0905955	-0.114855	-0.209851	0.0599937	1
91010	12	11192	FMNL3	formin like 3	2.15129	2.03415	2.14036	1.96729	2.97095	2.8565	2.83613	0.81966	-0.114449	-0.134827	-0.117141	-0.0109323	1
57701	12	4900	NCKAP5L	NCK associated protein 5 like	3.9043	3.7993	4.41128	4.619	5.61818	5.74924	5.80562	1.71388	0.131066	0.18744	-0.104995	0.506982	1
29127	12	3459	RACGAP1	Rac GTPase activating protein 1	2.37703	2.26426	3.08277	3.35042	4.80681	4.80679	4.32187	2.42978	-2.09336e-05	-0.484945	-0.112765	0.705745	1
6602	12	3429	SMARCD1	SWI/SNF related, matrix associated, actin dependent regulator of chromatin, subfamily d, member 1	4.17555	4.08742	4.3612	4.74252	4.92068	4.99337	4.90501	0.745129	0.0726887	-0.0156662	-0.0881308	0.18565	1
91012	12	1943	CERS5	ceramide synthase 5	3.37223	3.49866	3.6974	3.74196	4.80873	4.70593	4.56045	1.4365	-0.102805	-0.248286	0.126427	0.325175	1
57609	12	8715	DIP2B	disco interacting protein 2 homolog B	4.41957	4.18171	4.48055	4.68134	5.32646	5.22964	5.10211	0.906889	-0.0968191	-0.224342	-0.237855	0.0609865	1
25875	12	2132	LETMD1	LETM1 domain containing 1	3.59584	3.59157	4.06334	4.08935	5.54008	5.33626	4.93869	1.94424	-0.203819	-0.601389	-0.00426769	0.467498	1
91	12	4807	ACVR1B	activin A receptor type 1B	4.57733	4.45604	4.7132	4.80107	5.69835	5.57994	5.18109	1.12102	-0.118412	-0.517265	-0.121284	0.135867	1
3164	12	2670	NR4A1	nuclear receptor subfamily 4 group A member 1	6.09642	5.9185	6.63966	6.93509	7.03953	5.72892	7.47666	0.943107	-1.31061	0.437131	-0.17792	0.543234	1
3856	12	1796	KRT8	keratin 8	6.34498	6.1972	7.2112	6.27694	8.79334	9.04257	8.70451	2.44835	0.249233	-0.088828	-0.147779	0.866215	1
3875	12	1535	KRT18	keratin 18	4.11685	3.61731	6.87894	3.67886	9.06651	9.3296	8.73242	4.94966	0.263084	-0.334091	-0.499534	2.76209	1
1975	12	4028	EIF4B	eukaryotic translation initiation factor 4B	6.88282	6.85341	7.16103	7.49552	8.00179	7.76189	7.6193	1.11898	-0.239907	-0.382493	-0.0294062	0.278214	1
283335	12	2863	LOC283335	uncharacterized LOC283335	1.67679	1.34665	2.09631	1.54861	3.30191	2.96597	3.1288	1.62511	-0.33594	-0.17311	-0.330141	0.419512	1
23371	12	5200	TNS2	tensin 2	2.69316	2.62573	3.70558	3.17227	5.01797	5.06192	5.33901	2.32481	0.0439486	0.321043	-0.0674229	1.01243	1
3489	12	966	IGFBP6	insulin like growth factor binding protein 6	1.85655	1.21778	1.98612	0.830361	3.29067	3.57544	2.83627	1.43412	0.284768	-0.454403	-0.638768	0.129572	1
51380	12	2695	CSAD	cysteine sulfinic acid decarboxylase	1.70891	1.86617	2.18353	1.79877	3.31072	3.42619	3.44935	1.6018	0.115475	0.138635	0.157253	0.474621	1
283337	12	4256	ZNF740	zinc finger protein 740	3.64076	3.68547	3.83599	4.4333	4.23597	4.26605	4.46477	0.595211	0.0300771	0.228804	0.0447155	0.195237	1
5916	12	3374	RARG	retinoic acid receptor gamma	1.9199	1.5369	2.1917	1.69057	2.90653	2.85281	2.91584	0.986625	-0.0537211	0.00931843	-0.382999	0.271794	1
5204	12	687	PFDN5	prefoldin subunit 5	7.4258	7.38544	7.74155	7.74142	8.5476	8.43738	8.28859	1.1218	-0.110224	-0.259009	-0.0403595	0.315752	1
60314	12	1215	C12orf10	chromosome 12 open reading frame 10	4.46498	4.38807	4.68905	4.72056	5.7715	5.75922	5.53292	1.30653	-0.0122877	-0.23858	-0.0769033	0.224075	1
8086	12	1837	AAAS	aladin WD repeat nucleoporin	4.28745	4.38759	4.69697	4.78644	5.92646	5.84569	5.90995	1.63901	-0.0807694	-0.016507	0.100135	0.409512	1
5094	12	3171	PCBP2	poly(rC) binding protein 2	7.42753	7.33138	7.70843	7.80927	8.64761	8.50199	8.34415	1.22008	-0.145623	-0.303459	-0.0961521	0.280893	1
7786	12	3640	MAP3K12	mitogen-activated protein kinase kinase kinase 12	1.73808	1.83683	2.55387	2.04282	3.99208	3.92251	3.61871	2.254	-0.0695707	-0.373371	0.098748	0.815783	1
6895	12	1988	TARBP2	TARBP2, RISC loading complex RNA binding subunit	2.28323	2.35665	2.67694	2.92521	3.66625	3.66274	3.72387	1.38302	-0.00350451	0.057622	0.073417	0.393712	1
517	12	1287	ATP5G2	ATP synthase, H+ transporting, mitochondrial Fo complex subunit C2 (subunit 9)	6.88249	6.61246	7.25202	6.76023	8.20691	8.23791	7.90093	1.32443	0.0309967	-0.305988	-0.270022	0.369534	1
23583	12	1570	SMUG1	single-strand-selective monofunctional uracil-DNA glycosylase 1	2.81468	2.67481	3.0099	2.88433	3.91431	3.88324	3.74235	1.09963	-0.0310719	-0.171962	-0.139873	0.195222	1
23468	12	11868	CBX5	chromobox 5	3.73423	3.68608	4.29483	4.16728	5.74089	5.5478	5.41017	2.00666	-0.193092	-0.330727	-0.0481517	0.560592	1
3178	12	1925	HNRNPA1	heterogeneous nuclear ribonucleoprotein A1	7.00624	6.97892	7.66972	7.63265	9.10145	8.88091	8.70366	2.0952	-0.220539	-0.397788	-0.0273244	0.663481	1
25946	12	2469	ZNF385A	zinc finger protein 385A	2.38773	1.87113	3.69907	2.17569	5.4782	5.53446	5.39732	3.09048	0.0562585	-0.0808849	-0.516601	1.31135	1
3678	12	4250	ITGA5	integrin subunit alpha 5	5.65751	5.55531	5.81432	6.44645	6.26772	6.29529	6.35545	0.610211	0.0275702	0.0877284	-0.102192	0.156813	1
5502	12	1834	PPP1R1A	protein phosphatase 1 regulatory inhibitor subunit 1A	5.58061	5.30102	6.49563	5.04899	7.60105	7.59971	7.72363	2.02043	-0.00133199	0.122583	-0.279589	0.915018	1
2647	12	572	BLOC1S1	biogenesis of lysosomal organelles complex 1 subunit 1	5.21947	5.17023	5.72286	5.64559	6.41856	6.61347	6.42713	1.19909	0.19491	0.00857379	-0.0492416	0.503391	1
10220	12	4260	GDF11	growth differentiation factor 11	3.0869	2.98746	3.27014	3.47207	3.96629	3.92865	3.98039	0.879391	-0.0376436	0.0140949	-0.0994428	0.183238	1
84305	12	1276	PYM1	PYM homolog 1, exon junction complex associated factor	3.65394	3.48489	3.53708	3.75507	4.26984	4.33539	4.29266	0.615904	0.0655494	0.0228168	-0.169055	-0.116864	1
1606	12	3055	DGKA	diacylglycerol kinase alpha	1.91771	1.82357	2.46024	2.22137	3.66573	3.69918	3.90233	1.74802	0.033453	0.236602	-0.0941476	0.542525	1
1017	12	2293	CDK2	cyclin dependent kinase 2	3.90041	4.14553	4.58563	4.50516	5.4128	5.42968	5.25319	1.51238	0.0168866	-0.159603	0.245112	0.68522	1
6821	12	2462	SUOX	sulfite oxidase	3.20656	2.99014	3.7255	3.16543	5.24873	5.32228	5.1934	2.04218	0.0735492	-0.0553333	-0.216416	0.51894	1
64375	12	5451	IKZF4	IKAROS family zinc finger 4	2.26528	2.22027	2.83886	2.57635	4.10723	4.2945	4.11765	1.84194	0.187277	0.0104288	-0.0450087	0.573574	1
6171	12	584	RPL41	ribosomal protein L41	8.67663	8.74789	9.04899	9.03381	9.84553	9.92287	9.52089	1.1689	0.0773408	-0.32464	0.0712529	0.372359	1
23344	12	4277	ESYT1	extended synaptotagmin 1	4.12019	4.07216	4.49053	4.70774	5.78921	5.82726	5.49201	1.66902	0.0380506	-0.297201	-0.0480376	0.370331	1
140465	12	869	MYL6B	myosin light chain 6B	4.32604	4.01255	5.32432	4.06712	6.96944	7.00272	6.81168	2.6434	0.0332782	-0.157758	-0.313491	0.998278	1
4637	12	754	MYL6	myosin light chain 6	8.19503	8.14679	9.3727	8.47668	11.1414	11.1348	11.1599	2.94635	-0.00662746	0.0185409	-0.0482478	1.17767	1
6601	12	5681	SMARCC2	SWI/SNF related, matrix associated, actin dependent regulator of chromatin subfamily c member 2	4.96696	4.89423	5.33289	5.41495	6.28106	6.13592	6.07028	1.3141	-0.145139	-0.210781	-0.0727333	0.365935	1
10193	12	3443	RNF41	ring finger protein 41	4.98811	5.08409	5.16686	5.74848	5.66786	5.74288	5.70501	0.679749	0.0750144	0.0371453	0.095978	0.178744	1
283373	12	8656	ANKRD52	ankyrin repeat domain 52	4.51456	4.47899	4.77069	5.22514	5.41446	5.4147	5.44488	0.8999	0.000245436	0.030422	-0.0355729	0.256127	1
10330	12	1599	CNPY2	canopy FGF signaling regulator 2	4.11276	4.10376	4.09975	4.52946	5.17866	5.20609	5.08477	1.0659	0.0274348	-0.0938848	-0.00899732	-0.0130099	1
9924	12	5564	PAN2	PAN2 poly(A) specific ribonuclease subunit	3.39179	3.22446	3.84739	3.6677	4.9467	4.97062	5.03527	1.5549	0.0239229	0.0885754	-0.167336	0.455591	1
6773	12	4551	STAT2	signal transducer and activator of transcription 2	3.40484	3.46328	3.82256	4.19567	5.0339	5.42367	4.86585	1.62906	0.389774	-0.168045	0.0584368	0.417723	1
27165	12	2623	GLS2	glutaminase 2	1.5254	1.42453	1.6083	1.46009	2.3153	2.31732	2.34237	0.789895	0.00202264	0.0270736	-0.100878	0.0828917	1
5939	12	8486	RBMS2	RNA binding motif single stranded interacting protein 2	1.80378	1.71346	2.54578	2.02528	4.02714	3.96796	3.81108	2.22335	-0.0591798	-0.216054	-0.0903203	0.741995	1
692090	12	75	SNORD59B	small nucleolar RNA, C/D box 59B	1.331	1.82581	1.91817	1.0797	2.78528	1.21848	2.55287	1.45428	-1.56681	-0.232413	0.494803	0.587165	1
26789	12	75	SNORD59A	small nucleolar RNA, C/D box 59A	2.44122	2.98922	3.54084	2.71544	5.2304	4.47457	4.97384	2.78917	-0.755822	-0.256555	0.547995	1.09962	1
4665	12	2711	NAB2	NGFI-A binding protein 2	3.22072	2.97572	3.59467	3.21046	4.3157	4.58164	4.07246	1.09498	0.265947	-0.243236	-0.245002	0.37395	1
6778	12	4267	STAT6	signal transducer and activator of transcription 6	4.31679	4.24039	4.5831	4.74403	5.41498	5.57931	5.58933	1.09819	0.164333	0.174355	-0.0763981	0.266308	1
4035	12	14905	LRP1	LDL receptor related protein 1	3.12696	2.9726	4.48054	3.19336	6.3089	6.34236	6.26315	3.18195	0.0334613	-0.0457504	-0.15436	1.35359	1
6472	12	2856	SHMT2	serine hydroxymethyltransferase 2	4.97577	5.02303	4.8183	5.59704	5.79469	6.02271	5.86311	0.818918	0.228021	0.0684195	0.0472538	-0.157471	1
22864	12	3974	R3HDM2	R3H domain containing 2	4.64845	4.71072	4.99132	5.06934	5.86887	5.69389	5.64094	1.22042	-0.174972	-0.227928	0.0622714	0.342873	1
693201	12	97	MIR616	microRNA 616	2.87033	3.59741	4.13517	4.83556	5.19158	6.01378	6.2532	2.32125	0.822197	1.06162	0.72708	1.26484	1
114785	12	4150	MBD6	methyl-CpG binding domain protein 6	4.13735	4.05451	4.42235	4.69571	5.27606	5.40085	5.21475	1.1387	0.124795	-0.0613059	-0.0828379	0.285002	1
10540	12	1731	DCTN2	dynactin subunit 2	6.65933	6.67416	6.93615	7.30292	7.41844	7.42379	7.25906	0.759114	0.0053518	-0.159379	0.0148283	0.276817	1
196403	12	2029	DTX3	deltex E3 ubiquitin ligase 3	4.05999	4.01899	4.65099	4.50939	5.633	5.67888	5.7157	1.57301	0.0458786	0.0826983	-0.0409986	0.590995	1
115557	12	2803	ARHGEF25	Rho guanine nucleotide exchange factor 25	1.86563	1.69543	2.98023	2.41156	4.60895	4.5289	4.4724	2.74333	-0.0800545	-0.136549	-0.170201	1.1146	1
10956	12	2859	OS9	OS9, endoplasmic reticulum lectin	5.88792	6.01132	6.04406	6.6887	6.8304	6.99519	6.62673	0.942472	0.164795	-0.203669	0.123398	0.156135	1
407016	12	84	MIR26A2	microRNA 26a-2	0.859466	1.79007	0.594408	2.31531	2.05566	3.38938	1.06116	1.1962	1.33372	-0.994504	0.9306	-0.265058	1
283349	12	1337	RASSF3	Ras association domain family member 3	5.08321	4.82982	5.20426	4.75417	5.92226	5.95859	6.23543	0.839043	0.0363377	0.313173	-0.253391	0.121051	1
2799	12	5128	GNS	glucosamine (N-acetyl)-6-sulfatase	5.56674	5.50271	5.64455	5.88139	6.46494	6.43128	6.41413	0.898207	-0.0336656	-0.0508102	-0.0640254	0.0778174	1
253827	12	4666	MSRB3	methionine sulfoxide reductase B3	4.6398	4.50896	5.08165	4.91106	5.97931	5.93731	5.89076	1.33951	-0.0419994	-0.0885437	-0.130844	0.441847	1
8445	12	6159	DYRK2	dual specificity tyrosine phosphorylation regulated kinase 2	4.22395	3.90317	4.43824	3.68543	5.44348	5.24505	5.0028	1.21953	-0.198437	-0.440679	-0.320788	0.214285	1
56890	12	4486	MDM1	Mdm1 nuclear protein	1.59382	1.55004	1.98802	1.48848	3.00637	2.85925	2.84097	1.41255	-0.147117	-0.165398	-0.0437743	0.394204	1
8089	12	1385	YEATS4	YEATS domain containing 4	2.24513	2.11945	2.45141	2.10991	3.50342	3.47667	3.00927	1.2583	-0.0267563	-0.494154	-0.125678	0.206286	1
376132	12	2599	LRRC10	leucine rich repeat containing 10	2.6461	2.67149	5.3507	3.19571	7.57724	7.65797	7.549	4.93115	0.0807255	-0.0282461	0.0253993	2.7046	1
117177	12	10025	RAB3IP	RAB3A interacting protein	3.00692	2.93699	3.48059	3.31556	4.53362	4.29822	4.27803	1.5267	-0.235398	-0.255588	-0.0699313	0.473671	1
55266	12	4659	TMEM19	transmembrane protein 19	1.6662	1.51992	2.32982	1.73571	3.61498	3.53284	3.35437	1.94878	-0.0821437	-0.260614	-0.14628	0.663625	1
552889	12	3682	ATXN7L3B	ataxin 7 like 3B	5.86281	5.76604	5.96322	6.17533	6.58184	6.44267	6.43254	0.719031	-0.139171	-0.149296	-0.0967647	0.100413	1
114882	12	7242	OSBPL8	oxysterol binding protein like 8	3.24917	3.16541	3.52367	3.76975	4.77634	4.55103	4.55983	1.52717	-0.225315	-0.216509	-0.0837643	0.274499	1
1466	12	901	CSRP2	cysteine and glycine rich protein 2	3.32548	3.19584	6.1671	2.86856	8.27053	8.11971	8.5117	4.94505	-0.150828	0.241162	-0.129637	2.84162	1
89795	12	9758	NAV3	neuron navigator 3	0.954921	1.71221	1.93038	1.50599	2.49534	2.13632	2.26233	1.54042	-0.359023	-0.23301	0.757293	0.975456	1
79611	12	3033	ACSS3	acyl-CoA synthetase short-chain family member 3	2.86239	2.48973	3.01974	2.8023	3.77393	3.42129	3.255	0.911543	-0.352635	-0.518928	-0.372657	0.157352	1
84190	12	2096	METTL25	methyltransferase like 25	1.43832	1.21806	1.55583	1.18593	2.21018	2.09639	1.98594	0.771861	-0.113795	-0.224239	-0.220261	0.117507	1
80184	12	7955	CEP290	centrosomal protein 290	1.73521	1.60431	2.08667	1.99719	3.50134	3.08221	2.91678	1.76613	-0.419125	-0.584552	-0.130896	0.351465	1
1848	12	2820	DUSP6	dual specificity phosphatase 6	2.82177	2.96783	4.17924	2.60038	5.96234	4.59828	5.71413	3.14057	-1.36406	-0.248208	0.146059	1.35746	1
282809	12	2971	POC1B	POC1 centriolar protein B	1.76749	1.76342	1.79971	1.88702	2.80343	2.48268	2.23798	1.03594	-0.320749	-0.565454	-0.00407426	0.0322182	1
490	12	6933	ATP2B1	ATPase plasma membrane Ca2+ transporting 1	1.82332	1.72211	1.99176	2.49209	2.50259	2.44249	2.27235	0.679274	-0.0600989	-0.23024	-0.101212	0.168441	1
11163	12	4813	NUDT4	nudix hydrolase 4	5.26153	5.18112	5.38963	5.71577	6.2335	6.06041	6.00638	0.971972	-0.173089	-0.227121	-0.0804133	0.128097	1
8738	12	1189	CRADD	CASP2 and RIPK1 domain containing adaptor with death domain	3.61851	3.65353	3.94013	3.90481	4.40763	4.27911	4.33568	0.789118	-0.128513	-0.0719461	0.035022	0.321622	1
51134	12	3225	CEP83	centrosomal protein 83	2.31385	2.12392	2.31785	2.13506	3.11695	2.56991	2.8132	0.803102	-0.547047	-0.303757	-0.189933	0.00400364	1
55785	12	9288	FGD6	FYVE, RhoGEF and PH domain containing 6	2.59413	2.27344	3.1437	2.44655	4.7763	4.56458	4.24669	2.18217	-0.211719	-0.529604	-0.320685	0.549578	1
55591	12	4562	VEZT	vezatin, adherens junctions transmembrane protein	4.35036	4.18911	4.41362	4.59995	5.2638	5.05788	4.96123	0.913433	-0.205921	-0.302564	-0.161257	0.0632603	1
6636	12	793	SNRPF	small nuclear ribonucleoprotein polypeptide F	4.29456	4.10146	4.28617	4.52432	5.25683	5.01126	5.03421	0.962269	-0.245567	-0.22262	-0.193102	-0.00839484	1
4048	12	2060	LTA4H	leukotriene A4 hydrolase	5.15249	5.05014	5.56551	5.25008	6.66362	6.48398	6.29941	1.51113	-0.179637	-0.364207	-0.102349	0.413022	1
2004	12	2151	ELK3	ELK3, ETS transcription factor	1.34159	1.30332	2.17045	1.47824	3.71418	3.66219	3.75681	2.37259	-0.0519901	0.0426205	-0.0382724	0.828861	1
100128191	12	3161	TMPO-AS1	TMPO antisense RNA 1	1.85019	1.71856	2.35558	1.8648	3.84484	3.95264	3.62958	1.99465	0.107802	-0.215264	-0.131631	0.505391	1
7112	12	6993	TMPO	thymopoietin	2.74599	2.5099	3.04882	2.49721	4.59682	4.4373	4.13128	1.85083	-0.159521	-0.465542	-0.236085	0.302832	1
51019	12	913	CCDC53	coiled-coil domain containing 53	4.26488	4.39569	4.51933	4.41951	5.40086	5.10253	5.07429	1.13598	-0.298336	-0.326571	0.130813	0.254448	1
728568	12	1694	C12orf73	chromosome 12 open reading frame 73	1.97896	1.97127	2.22193	2.08882	3.22497	2.98781	2.88984	1.246	-0.237153	-0.335128	-0.00769808	0.242969	1
29915	12	5733	HCFC2	host cell factor C2	2.38761	2.34447	2.38948	2.74019	2.98057	2.82294	2.97489	0.592957	-0.157624	-0.00568076	-0.0431424	0.00187513	1
4801	12	3482	NFYB	nuclear transcription factor Y subunit beta	3.07287	3.15165	3.16483	3.14461	3.69581	3.23318	3.47827	0.622948	-0.462636	-0.217544	0.0787869	0.0919627	1
390354	12	616	RPL18AP3	ribosomal protein L18a pseudogene 3	3.35954	2.92515	3.26846	3.61511	4.12964	3.41874	3.73318	0.770099	-0.710902	-0.396456	-0.434387	-0.0910813	1
121053	12	622	C12orf45	chromosome 12 open reading frame 45	3.10745	2.98196	3.37524	2.97233	4.42404	4.17959	4.0103	1.31659	-0.244455	-0.41374	-0.125484	0.267797	1
387882	12	1366	C12orf75	chromosome 12 open reading frame 75	1.80151	1.67604	3.35413	0.742055	5.43716	5.28121	5.2486	3.63565	-0.155954	-0.188557	-0.125471	1.55262	1
9891	12	6821	NUAK1	NUAK family kinase 1	2.41093	2.43402	3.666	2.9604	5.2051	5.3109	4.82059	2.79417	0.105804	-0.384509	0.0230825	1.25506	1
10970	12	3036	CKAP4	cytoskeleton associated protein 4	5.88097	5.65577	5.82554	6.01044	6.76745	6.68995	6.5335	0.886482	-0.0775025	-0.233954	-0.225196	-0.0554345	1
55703	12	4414	POLR3B	RNA polymerase III subunit B	2.06562	2.11795	2.33977	2.55159	3.35518	3.18859	3.22241	1.28956	-0.166588	-0.132766	0.0523291	0.274155	1
100287944	12	570	LOC100287944	uncharacterized LOC100287944	2.5339	2.6329	2.89922	2.61551	3.82612	3.58499	3.57155	1.29223	-0.241136	-0.254573	0.0989993	0.365326	1
80298	12	1775	MTERF2	mitochondrial transcription termination factor 2	3.36455	3.27931	3.82835	3.72616	4.65568	4.37413	4.59643	1.29113	-0.281551	-0.0592479	-0.0852411	0.463796	1
11137	12	1853	PWP1	PWP1 homolog, endonuclein	4.31619	4.35131	4.33589	4.78857	5.10219	5.00684	4.7126	0.786003	-0.0953524	-0.389594	0.0351209	0.0196991	1
23603	12	3815	CORO1C	coronin 1C	4.2149	4.25546	4.81085	5.04085	5.89061	5.92461	5.79633	1.67571	0.0339948	-0.0942871	0.0405625	0.595951	1
84749	12	3753	USP30	ubiquitin specific peptidase 30	3.4493	3.43974	3.54862	3.8184	4.55434	4.50751	4.23659	1.10504	-0.0468311	-0.317752	-0.00956421	0.0993168	1
7374	12	2266	UNG	uracil DNA glycosylase	4.09745	3.93124	4.28274	4.21003	5.17443	5.18066	4.93574	1.07698	0.00622635	-0.238689	-0.166213	0.185296	1
32	12	9250	ACACB	acetyl-CoA carboxylase beta	4.03725	3.80748	4.67283	3.93906	5.89483	5.72001	6.28114	1.85758	-0.174822	0.386301	-0.229774	0.635574	1
83892	12	3970	KCTD10	potassium channel tetramerization domain containing 10	4.63459	4.38228	5.19507	4.83482	6.6997	6.76784	6.34737	2.06512	0.0681359	-0.352337	-0.252302	0.560485	1
326625	12	4139	MMAB	methylmalonic aciduria (cobalamin deficiency) cblB type	3.63078	3.41329	3.67322	3.75819	4.47589	4.57553	4.64345	0.845112	0.0996364	0.167566	-0.217483	0.0424469	1
4598	12	2073	MVK	mevalonate kinase	4.3087	3.78828	3.9979	4.19251	5.0641	5.25581	5.18588	0.755401	0.191707	0.121785	-0.520418	-0.310802	1
84260	12	3310	TCHP	trichoplein keratin filament binding	2.35498	2.24711	2.78589	2.40313	3.99369	3.88765	3.90504	1.63871	-0.106037	-0.0886457	-0.107871	0.430913	1
88455	12	3910	ANKRD13A	ankyrin repeat domain 13A	3.67762	3.54854	4.10873	3.80382	5.02319	4.9392	4.82812	1.34557	-0.0839881	-0.195076	-0.129074	0.431108	1
28981	12	3723	IFT81	intraflagellar transport 81	1.39954	1.38481	2.4018	1.42358	3.98127	3.74171	3.89732	2.58173	-0.239567	-0.0839484	-0.0147306	1.00226	1
10094	12	884	ARPC3	actin related protein 2/3 complex subunit 3	6.51717	6.60044	6.58454	7.17506	7.14475	6.88098	6.80331	0.627576	-0.263774	-0.341441	0.0832685	0.0673692	1
29902	12	1521	FAM216A	family with sequence similarity 216 member A	1.94383	1.84171	2.46948	1.57376	3.57618	3.2784	3.33077	1.63235	-0.297788	-0.245412	-0.102123	0.525654	1
79600	12	2229	TCTN1	tectonic family member 1	2.52552	2.29115	2.68141	1.87197	3.49472	3.38145	3.43666	0.969196	-0.113264	-0.0580587	-0.234373	0.155884	1
4633	12	830	MYL2	myosin light chain 2	7.27868	4.99701	9.78526	6.24346	11.88	11.8376	12.078	4.60137	-0.0424887	0.198002	-2.28166	2.50658	1
144717	12	3256	FAM109A	family with sequence similarity 109 member A	2.70536	2.69999	3.05241	3.419	3.81073	3.97012	4.13022	1.10537	0.159396	0.31949	-0.00537723	0.347044	1
80724	12	4107	ACAD10	acyl-CoA dehydrogenase family member 10	3.77121	3.65301	4.00121	3.69798	4.95551	4.89788	4.81889	1.1843	-0.0576288	-0.136623	-0.118197	0.230004	1
10961	12	1472	ERP29	endoplasmic reticulum protein 29	5.04039	5.0531	5.51495	5.25842	6.67353	6.62498	6.50638	1.63314	-0.0485488	-0.167148	0.0127099	0.474555	1
283450	12	15336	HECTD4	HECT domain E3 ubiquitin protein ligase 4	4.18379	4.15759	4.29163	4.69694	4.95361	4.93267	4.81484	0.769822	-0.0209342	-0.13877	-0.0261973	0.107848	1
100506435	12	551	#N/A	#N/A	6.08702	6.12054	6.3546	6.34044	7.2185	6.97514	6.79218	1.13149	-0.24336	-0.426321	0.0335248	0.267583	1
6128	12	1130	RPL6	ribosomal protein L6	7.57452	7.60172	7.93165	7.99662	8.84108	8.66743	8.54415	1.26657	-0.173657	-0.296935	0.0272026	0.357131	1
84934	12	1775	RITA1	RBPJ interacting and tubulin associated 1	3.80579	3.62384	4.05161	3.98812	4.62979	4.62093	4.54015	0.824003	-0.00886634	-0.0896438	-0.181954	0.245824	1
115811	12	1350	IQCD	IQ motif containing D	0.9339	0.984464	1.72319	1.03684	2.05079	2.2284	1.72193	1.11688	0.177613	-0.328854	0.0505634	0.789289	1
113675	12	1397	SDSL	serine dehydratase like	3.3293	3.01141	2.8937	1.99611	3.94159	3.72055	3.11176	0.61229	-0.221042	-0.829829	-0.317886	-0.435595	1
79794	12	2775	C12orf49	chromosome 12 open reading frame 49	3.51275	3.64531	3.80122	4.75509	4.20618	4.08101	4.16241	0.693439	-0.125178	-0.043779	0.132559	0.288477	1
26259	12	4855	FBXW8	F-box and WD repeat domain containing 8	2.91528	2.73596	3.1036	3.4291	4.25825	4.17765	4.20381	1.34297	-0.0805926	-0.0544342	-0.179314	0.188328	1
54997	12	1019	TESC	tescalcin	4.52169	4.18906	5.19202	4.44204	6.58365	6.65142	6.90525	2.06196	0.0677722	0.321602	-0.332634	0.67033	1
5985	12	2468	RFC5	replication factor C subunit 5	2.10694	1.86898	2.33192	2.07549	3.44447	3.56655	3.47203	1.33754	0.122075	0.0275549	-0.237952	0.224985	1
55884	12	2822	WSB2	WD repeat and SOCS box containing 2	4.84693	4.84054	5.11889	5.28325	5.58469	5.6178	5.52022	0.737759	0.033113	-0.0644709	-0.00639264	0.271956	1
64426	12	4728	SUDS3	SDS3 homolog, SIN3A corepressor complex component	3.89127	3.77977	3.98903	4.39208	4.82366	4.62166	4.57636	0.932392	-0.201996	-0.247298	-0.111495	0.0977571	1
6175	12	1264	RPLP0	ribosomal protein lateral stalk subunit P0	8.57188	8.60022	8.95672	9.18143	9.87065	9.95237	9.67901	1.29877	0.0817206	-0.191642	0.0283429	0.384841	1
100506649	12	1493	PXN-AS1	PXN antisense RNA 1	4.46875	4.27463	4.65762	4.5226	5.30553	5.24021	5.28184	0.836783	-0.0653263	-0.0236894	-0.194115	0.188876	1
5829	12	4046	PXN	paxillin	5.20392	5.05767	5.47104	5.33504	6.11713	6.13785	6.1192	0.913213	0.0207221	0.00207332	-0.146246	0.267124	1
1337	12	548	COX6A1	cytochrome c oxidase subunit 6A1	6.60532	6.46313	6.70048	7.07319	7.76699	7.66115	7.64053	1.16167	-0.105839	-0.126459	-0.142188	0.0951617	1
8655	12	984	DYNLL1	dynein light chain LC8-type 1	6.08973	5.81358	6.64779	5.52309	7.97792	7.8088	7.64028	1.88819	-0.169119	-0.337642	-0.27615	0.558061	1
100506668	12	2166	NRAV	negative regulator of antiviral response (non-protein coding)	1.89382	1.45426	1.89323	1.25588	3.15674	3.1765	3.02924	1.26292	0.0197513	-0.127507	-0.439565	-0.000599337	1
51367	12	801	POP5	POP5 homolog, ribonuclease P/MRP subunit	3.00692	2.88228	3.41889	3.01619	5.02528	4.59161	4.60644	2.01835	-0.433668	-0.418833	-0.124646	0.411969	1
35	12	1917	ACADS	acyl-CoA dehydrogenase, C-2 to C-3 short chain	4.65192	4.62431	4.82049	5.00091	5.44206	5.38567	5.22407	0.790143	-0.056389	-0.217997	-0.0276081	0.168568	1
121665	12	3403	SPPL3	signal peptide peptidase like 3	4.62152	4.50003	4.82045	4.78298	5.85985	5.79025	5.62056	1.23833	-0.0696061	-0.239297	-0.12149	0.19893	1
64897	12	1920	C12orf43	chromosome 12 open reading frame 43	2.84872	2.87641	2.95596	3.21854	3.68184	3.55851	3.5362	0.833122	-0.123334	-0.145636	0.0276904	0.107242	1
5025	12	2028	P2RX4	purinergic receptor P2X 4	1.63565	1.66257	2.18175	2.14346	3.43988	3.32624	3.29594	1.80422	-0.113638	-0.143942	0.0269152	0.546092	1
10645	12	6261	CAMKK2	calcium/calmodulin dependent protein kinase kinase 2	2.35834	2.473	2.7954	2.93668	3.72398	3.71466	3.56636	1.36564	-0.00932281	-0.157616	0.114653	0.437055	1
51433	12	2732	ANAPC5	anaphase promoting complex subunit 5	4.97839	4.98513	5.09399	5.53977	5.91289	5.77627	5.76257	0.934493	-0.136613	-0.150319	0.00673748	0.115596	1
84678	12	5747	KDM2B	lysine demethylase 2B	2.59573	2.6754	3.05963	3.23932	3.88137	3.89449	3.68883	1.28564	0.0131199	-0.192541	0.0796723	0.463905	1
84876	12	1502	ORAI1	ORAI calcium release-activated calcium modulator 1	1.9547	1.69383	2.88539	2.27404	4.48322	4.74999	4.72917	2.52851	0.266773	0.245955	-0.260872	0.930688	1
144404	12	7510	TMEM120B	transmembrane protein 120B	3.84261	3.44626	3.80936	3.45037	4.84233	4.78022	4.92542	0.999717	-0.0621091	0.083093	-0.396351	-0.0332576	1
338799	12	1521	LINC01089	long intergenic non-protein coding RNA 1089	2.05124	1.85667	2.38383	2.34011	3.30639	3.5361	3.7073	1.25515	0.229707	0.400911	-0.194564	0.332594	1
5715	12	2343	PSMD9	proteasome 26S subunit, non-ATPase 9	4.40458	4.44757	4.44855	4.80838	5.15228	5.00994	4.99514	0.747699	-0.14234	-0.157135	0.0429928	0.0439658	1
8562	12	3061	DENR	density regulated re-initiation and release factor	3.8998	3.66861	3.94918	4.04182	5.06572	4.74153	4.69148	1.16592	-0.324193	-0.374246	-0.231182	0.0493812	1
9026	12	4473	HIP1R	huntingtin interacting protein 1 related	3.47039	3.55187	3.88742	3.77381	4.26918	4.35223	4.66822	0.798792	0.0830489	0.399035	0.0814776	0.41703	1
79720	12	2749	VPS37B	VPS37B, ESCRT-I subunit	5.3176	5.30999	5.55089	5.85182	6.00939	6.00071	5.9869	0.691789	-0.0086778	-0.0224892	-0.00761796	0.233283	1
23457	12	4021	ABCB9	ATP binding cassette subfamily B member 9	1.75465	1.62382	2.0447	2.00424	2.72387	2.91349	2.97366	0.969219	0.189619	0.24979	-0.130834	0.290045	1
79676	12	2080	OGFOD2	2-oxoglutarate and iron dependent oxygenase domain containing 2	2.92756	2.78476	3.02058	2.94591	3.59105	3.75877	3.94834	0.663486	0.167725	0.357297	-0.142799	0.0930185	1
10198	12	3611	MPHOSPH9	M-phase phosphoprotein 9	2.83275	2.76036	3.1963	3.20333	4.4453	4.12324	3.9644	1.61255	-0.322059	-0.480892	-0.0723923	0.36355	1
8099	12	1615	CDK2AP1	cyclin dependent kinase 2 associated protein 1	4.11944	4.0614	4.4637	4.35	5.33088	5.40432	5.50174	1.21144	0.0734447	0.170861	-0.0580385	0.344259	1
100293704	12	428	#N/A	#N/A	0.550521	1.09576	1.47055	0.664861	1.29036	1.62893	1.4362	0.739837	0.338569	0.145843	0.54524	0.920026	1
11066	12	1032	SNRNP35	small nuclear ribonucleoprotein U11/U12 subunit 35	3.95061	3.99827	4.23956	4.3916	5.08301	5.15078	5.27672	1.13239	0.0677704	0.19371	0.0476518	0.288949	1
1967	12	1870	EIF2B1	eukaryotic translation initiation factor 2B subunit alpha	4.52738	4.53694	4.6575	5.20589	5.41127	5.2576	5.19116	0.883886	-0.153673	-0.220111	0.00955342	0.13012	1
2967	12	1505	GTF2H3	general transcription factor IIH subunit 3	2.81302	2.67712	2.7386	2.97844	3.87066	3.53366	3.49179	1.05764	-0.336997	-0.378873	-0.135892	-0.074417	1
79867	12	2910	TCTN2	tectonic family member 2	1.45502	1.55458	2.08666	1.51881	3.64897	3.37925	3.33124	2.19395	-0.269718	-0.317728	0.0995593	0.631636	1
80212	12	1793	CCDC92	coiled-coil domain containing 92	5.11403	4.96793	5.34937	5.13901	6.14301	6.07915	6.08839	1.02898	-0.0638612	-0.0546266	-0.146102	0.235341	1
144348	12	5108	ZNF664	zinc finger protein 664	5.42452	5.36555	5.47498	5.81375	6.2838	6.05161	6.06396	0.859287	-0.232199	-0.219849	-0.0589671	0.0504602	1
9612	12	8877	NCOR2	nuclear receptor corepressor 2	5.44891	5.43273	5.77988	6.05144	6.15483	6.25991	6.27324	0.705916	0.105077	0.118412	-0.0161832	0.330968	1
949	12	2742	SCARB1	scavenger receptor class B member 1	2.55551	2.50435	3.52649	2.8689	5.01949	5.0872	5.29086	2.46398	0.0677039	0.271365	-0.051157	0.970982	1
65985	12	3321	AACS	acetoacetyl-CoA synthetase	3.89146	3.79191	4.06626	4.46432	5.3691	5.35994	5.03921	1.47764	-0.00916211	-0.329893	-0.0995458	0.174798	1
2054	12	3457	STX2	syntaxin 2	3.24527	3.17307	3.46575	3.3131	4.15806	3.82049	3.90627	0.912787	-0.33757	-0.251789	-0.0722028	0.220475	1
5426	12	7840	POLE	DNA polymerase epsilon, catalytic subunit	1.66738	1.57513	2.33965	2.46106	3.50625	3.54706	3.65485	1.83887	0.0408063	0.148599	-0.0922513	0.672267	1
5827	12	957	PXMP2	peroxisomal membrane protein 2	3.53301	3.10399	3.7694	3.29491	4.64491	4.77691	4.53746	1.1119	0.132003	-0.10745	-0.429018	0.236395	1
55743	12	3374	CHFR	checkpoint with forkhead and ring finger domains	3.93255	4.07402	4.05731	4.61566	4.63634	4.70938	4.61203	0.703787	0.0730422	-0.0243114	0.141472	0.12476	1
400099	13	1847	LOC400099	uncharacterized LOC400099	2.2252	2.07174	2.17059	2.55671	2.89951	2.71153	2.50962	0.674308	-0.187976	-0.389884	-0.153459	-0.0546089	1
2700	13	5206	GJA3	gap junction protein alpha 3	3.36431	3.54281	4.90254	4.28284	6.86576	6.73975	6.38597	3.50145	-0.12601	-0.479786	0.178499	1.53823	1
51084	13	1501	CRYL1	crystallin lambda 1	3.75707	3.68533	4.04006	4.0562	4.81516	4.71129	4.50519	1.05809	-0.103867	-0.309971	-0.0717317	0.282997	1
8100	13	3160	IFT88	intraflagellar transport 88	1.84555	1.81529	2.16224	2.02357	3.3824	3.1699	3.01892	1.53685	-0.212501	-0.363485	-0.0302624	0.316689	1
64328	13	9885	XPO4	exportin 4	3.25104	3.0697	5.21375	3.43759	7.36831	7.08539	6.73864	4.11728	-0.282921	-0.629677	-0.181337	1.96272	1
253832	13	1457	ZDHHC20	zinc finger DHHC-type containing 20	2.84144	2.57798	2.84581	2.83462	3.57553	3.62518	3.32495	0.734086	0.0496527	-0.250572	-0.26346	0.00437213	1
2254	13	4530	FGF9	fibroblast growth factor 9	1.33691	1.63152	1.97768	2.73155	2.17403	2.05788	2.2954	0.837111	-0.11615	0.121376	0.29461	0.640762	1
55504	13	4472	TNFRSF19	TNF receptor superfamily member 19	3.17805	2.64042	4.73129	2.00918	6.75895	6.48145	6.61246	3.5809	-0.277499	-0.146495	-0.537631	1.55324	1
100506717	13	672	#N/A	#N/A	3.02415	2.53043	4.45711	1.63823	6.49287	6.23833	6.49131	3.46872	-0.25454	-0.00156317	-0.493728	1.43295	1
221178	13	8457	SPATA13	spermatogenesis associated 13	1.37416	1.08963	1.57594	1.32257	2.72998	2.68639	2.58426	1.35582	-0.0435886	-0.14572	-0.28453	0.201777	1
143	13	5469	PARP4	poly(ADP-ribose) polymerase family member 4	3.20269	3.13749	3.90052	3.35388	5.14299	4.92552	4.73435	1.9403	-0.217469	-0.40864	-0.0652008	0.697826	1
55835	13	5173	CENPJ	centromere protein J	1.79871	1.84861	1.90779	2.65065	2.94791	2.48497	2.39779	1.1492	-0.46294	-0.550116	0.0499022	0.109073	1
10810	13	4718	WASF3	WAS protein family member 3	2.44559	2.22683	3.11465	2.41125	4.5081	4.49832	4.31758	2.0625	-0.00977312	-0.190515	-0.218765	0.669055	1
100506956	13	655	#N/A	#N/A	1.79605	1.74647	2.45202	1.60415	3.87106	3.8603	3.68312	2.075	-0.0107575	-0.18794	-0.0495801	0.655969	1
26771	13	72	SNORD102	small nucleolar RNA, C/D box 102	2.16988	2.69125	2.90105	2.99276	3.59105	2.3637	3.90157	1.42117	-1.22734	0.310524	0.521377	0.731169	1
619499	13	126	SNORA27	small nucleolar RNA, H/ACA box 27	2.11863	2.94211	3.27085	2.49569	3.52663	2.70691	3.65426	1.408	-0.819725	0.12763	0.823487	1.15222	1
387496	13	1543	RASL11A	RAS like family 11 member A	2.58614	1.9648	2.65624	1.66226	3.52885	3.25983	3.40367	0.942713	-0.269022	-0.125174	-0.621334	0.0701019	1
2971	13	1404	GTF3A	general transcription factor IIIA	5.78084	5.61559	5.97184	5.43017	6.49746	6.32646	6.81869	0.716619	-0.170993	0.321233	-0.165244	0.191003	1
222484	13	4804	LNX2	ligand of numb-protein X 2	3.715	3.67054	4.08366	4.0298	4.74715	4.60698	4.82093	1.03215	-0.14017	0.0737816	-0.0444582	0.368663	1
51082	13	2520	POLR1D	RNA polymerase I subunit D	5.19381	5.08216	5.37266	5.35533	5.9714	6.0043	5.79847	0.777584	0.0328981	-0.172924	-0.111657	0.17885	1
432369	13	368	ATP5EP2	ATP synthase, H+ transporting, mitochondrial F1 complex, epsilon subunit pseudogene 2	1.68056	2.02683	1.98524	1.6053	2.27612	2.6179	1.89853	0.595558	0.341781	-0.377588	0.346267	0.304676	1
23281	13	7196	MTUS2	microtubule associated tumor suppressor candidate 2	2.67259	2.09178	4.62276	2.04338	6.667	6.50795	6.51171	3.99441	-0.159049	-0.155289	-0.580809	1.95017	1
84056	13	7601	KATNAL1	katanin catalytic subunit A1 like 1	3.50505	3.37026	3.70611	3.65573	4.61163	4.47496	4.14499	1.10658	-0.136667	-0.46664	-0.134789	0.201062	1
3146	13	3428	HMGB1	high mobility group box 1	4.21241	4.04478	4.4978	4.29381	5.48926	5.23196	5.18004	1.27685	-0.257299	-0.309222	-0.167631	0.285393	1
145173	13	4215	B3GLCT	beta 3-glucosyltransferase	1.82048	1.8875	2.29144	2.63028	2.55752	2.45584	2.19997	0.737039	-0.101682	-0.357553	0.0670117	0.470957	1
10129	13	10717	FRY	FRY microtubule binding protein	4.23707	4.14101	4.48013	4.54444	5.80876	5.57937	5.53191	1.57169	-0.22939	-0.276848	-0.0960667	0.243055	1
23047	13	7498	PDS5B	PDS5 cohesin associated factor B	2.88723	2.62424	2.90109	2.80355	3.64473	3.47092	3.36462	0.757499	-0.173812	-0.28011	-0.262997	0.0138593	1
90627	13	6360	STARD13	StAR related lipid transfer domain containing 13	2.0164	1.62045	2.45454	1.88955	3.37996	3.33288	3.03387	1.36357	-0.0470802	-0.346091	-0.395952	0.438136	1
5983	13	2865	RFC3	replication factor C subunit 3	1.59934	1.36548	1.88668	1.88047	2.93249	2.67456	2.5854	1.33315	-0.257929	-0.347096	-0.233863	0.287343	1
11340	13	1411	EXOSC8	exosome component 8	4.35354	4.43521	4.33752	4.88701	5.07492	4.86161	4.88399	0.721385	-0.213307	-0.190935	0.0816776	-0.0160167	1
387921	13	3549	NHLRC3	NHL repeat containing 3	2.03504	1.97167	2.32938	2.14921	3.58619	3.30183	3.18608	1.55116	-0.284359	-0.400115	-0.0633698	0.294343	1
10186	13	2158	LHFP	lipoma HMGIC fusion partner	3.62489	3.53434	4.22178	3.67417	5.31006	5.24395	5.08348	1.68517	-0.0661083	-0.226578	-0.0905552	0.596891	1
693206	13	96	MIR621	microRNA 621	2.18006	2.04864	3.09185	2.41953	4.83929	4.69384	4.32305	2.65924	-0.14545	-0.516239	-0.131422	0.911789	1
84078	13	2992	KBTBD7	kelch repeat and BTB domain containing 7	1.54533	1.51608	1.92682	1.77759	2.82513	2.7416	2.23933	1.2798	-0.083523	-0.585796	-0.0292488	0.38149	1
23078	13	7414	VWA8	von Willebrand factor A domain containing 8	3.43343	3.13798	3.65325	3.26739	4.69142	4.3001	4.37398	1.25799	-0.391326	-0.317441	-0.295459	0.219818	1
160851	13	4248	DGKH	diacylglycerol kinase eta	3.13333	3.15948	3.46792	2.99276	4.56458	4.35704	4.40581	1.43125	-0.207538	-0.158767	0.0261551	0.334593	1
11215	13	9919	AKAP11	A-kinase anchoring protein 11	3.42332	3.41967	3.48533	3.80047	4.15023	3.73243	3.71359	0.726915	-0.417808	-0.43664	-0.00364854	0.0620075	1
29103	13	2776	DNAJC15	DnaJ heat shock protein family (Hsp40) member C15	3.93861	3.73054	4.31444	3.69424	5.44133	5.2301	5.13055	1.50271	-0.211226	-0.310774	-0.208072	0.375826	1
55068	13	3119	ENOX1	ecto-NOX disulfide-thiol exchanger 1	1.82681	2.17672	2.58136	1.89968	3.73964	3.7592	3.25918	1.91283	0.0195584	-0.480459	0.349907	0.754556	1
160857	13	2009	CCDC122	coiled-coil domain containing 122	2.32964	2.20946	2.17404	1.83895	2.92614	2.59767	2.01579	0.596495	-0.328471	-0.910349	-0.120186	-0.155599	1
55425	13	1393	GPALPP1	GPALPP motifs containing 1	3.39726	3.47697	3.58732	3.73239	4.30637	4.09386	3.8248	0.909105	-0.212504	-0.481564	0.0797051	0.190062	1
7178	13	829	TPT1	tumor protein, translationally-controlled 1	11.1312	11.0782	11.2377	11.4784	11.768	11.604	11.3187	0.636861	-0.164082	-0.449336	-0.0529513	0.106556	1
253512	13	3671	SLC25A30	solute carrier family 25 member 30	3.53029	3.29448	3.79277	3.7899	4.47668	4.28064	4.23856	0.946387	-0.196042	-0.238115	-0.23581	0.262477	1
2098	13	1192	ESD	esterase D	6.16831	6.17287	6.4158	6.38073	7.16687	6.88439	6.65937	0.998554	-0.282477	-0.507501	0.00455363	0.247482	1
8803	13	2164	SUCLA2	succinate-CoA ligase ADP-forming beta subunit	5.31984	5.08292	5.35949	5.07259	5.95784	5.53871	5.66353	0.638001	-0.419129	-0.294306	-0.236919	0.0396505	1
55270	13	2022	NUDT15	nudix hydrolase 15	2.43131	2.45854	2.65031	2.49216	3.72229	3.46482	3.60286	1.29099	-0.257473	-0.11943	0.0272294	0.219006	1
81617	13	3990	CAB39L	calcium binding protein 39 like	2.94795	3.08054	3.90601	3.16594	5.5068	5.40876	5.39053	2.55885	-0.098041	-0.116275	0.132588	0.958052	1
55213	13	4033	RCBTB1	RCC1 and BTB domain containing protein 1	3.1898	3.05731	3.51163	3.39306	4.42303	4.27687	4.06039	1.23323	-0.146167	-0.36264	-0.132492	0.321823	1
84650	13	978	EBPL	emopamil binding protein like	1.68256	1.31103	2.06686	1.34322	3.79036	3.46919	3.32953	2.1078	-0.321162	-0.460824	-0.37153	0.384301	1
10301	13	874	DLEU1	deleted in lymphocytic leukemia 1	2.75362	2.32479	2.75442	2.08714	4.02448	3.97175	4.16336	1.27085	-0.0527288	0.138882	-0.428833	0.00079519	1
220108	13	2104	FAM124A	family with sequence similarity 124 member A	2.63429	2.49695	3.08244	2.97587	4.30305	4.51736	4.41296	1.66876	0.214309	0.109909	-0.137336	0.448148	1
115825	13	3809	WDFY2	WD repeat and FYVE domain containing 2	1.98737	1.98916	2.28651	2.31924	3.24713	3.1481	2.87307	1.25976	-0.0990335	-0.374059	0.00178911	0.29914	1
79758	13	2682	DHRS12	dehydrogenase/reductase 12	1.32691	1.22337	1.60082	1.28242	2.34692	2.42729	2.54414	1.02001	0.0803743	0.197223	-0.103541	0.273914	1
4752	13	2395	NEK3	NIMA related kinase 3	2.62753	2.43068	3.05534	2.2738	4.60459	4.4365	4.04202	1.97706	-0.168088	-0.562567	-0.196854	0.427813	1
374500	13	3493	THSD1P1	thrombospondin type 1 domain containing 1 pseudogene 1	2.45546	2.26297	2.35432	2.32681	3.14088	3.17552	2.98159	0.68542	0.0346459	-0.159291	-0.192487	-0.101137	1
51028	13	4423	VPS36	vacuolar protein sorting 36 homolog	3.55419	3.46848	3.72551	3.87306	4.57446	4.4561	4.34452	1.02028	-0.118367	-0.22994	-0.0857019	0.171323	1
26586	13	3736	CKAP2	cytoskeleton associated protein 2	1.8447	1.44328	3.02808	1.45613	5.25723	5.11128	4.71355	3.41254	-0.145954	-0.543677	-0.401418	1.18339	1
144983	13	2365	HNRNPA1L2	heterogeneous nuclear ribonucleoprotein A1-like 2	1.86343	2.02376	2.07529	2.24591	2.87132	3.16247	2.92592	1.00789	0.291149	0.0545972	0.160326	0.211859	1
81550	13	3137	TDRD3	tudor domain containing 3	3.24859	3.29954	3.56757	3.47816	4.48659	4.22277	3.93965	1.238	-0.263815	-0.546941	0.0509502	0.31898	1
64881	13	4778	PCDH20	protocadherin 20	1.06958	1.38599	2.29668	1.43991	3.80047	3.58224	3.3677	2.7309	-0.218229	-0.432771	0.316417	1.22711	1
440145	13	2412	MZT1	mitotic spindle organizing protein 1	2.71476	2.74304	2.6601	2.96743	3.4262	3.391	2.9013	0.711449	-0.0352042	-0.524905	0.0282858	-0.0546559	1
79866	13	2773	BORA	bora, aurora kinase A activator	1.71024	1.45302	1.66743	2.22481	2.93793	2.52045	2.16641	1.22769	-0.41748	-0.771517	-0.257218	-0.0428019	1
11278	13	10909	KLF12	Kruppel like factor 12	1.44203	1.40585	2.25838	1.74762	3.75449	3.70012	3.57112	2.31245	-0.0543708	-0.183369	-0.0361804	0.816345	1
170622	13	1722	COMMD6	COMM domain containing 6	3.93369	3.64309	4.09848	3.9178	5.08138	5.03255	4.86784	1.14769	-0.0488252	-0.213544	-0.290597	0.164792	1
7347	13	844	UCHL3	ubiquitin C-terminal hydrolase L3	4.19168	4.34034	4.35838	4.60607	4.85635	4.41159	4.56746	0.664668	-0.444755	-0.288888	0.148658	0.166697	1
115207	13	6237	KCTD12	potassium channel tetramerization domain containing 12	1.7321	1.5585	2.67426	2.09787	4.55165	4.32804	4.27547	2.81955	-0.223613	-0.276183	-0.173601	0.942161	1
10253	13	2111	SPRY2	sprouty RTK signaling antagonist 2	3.304	3.2548	4.38968	3.72953	6.04155	6.27119	6.097	2.73755	0.229642	0.0554507	-0.0491985	1.08568	1
55757	13	4931	UGGT2	UDP-glucose glycoprotein glucosyltransferase 2	1.90738	1.75903	2.02288	1.99926	3.16643	2.88718	2.85559	1.25905	-0.279249	-0.310832	-0.148343	0.115507	1
5911	13	4358	RAP2A	RAP2A, member of RAS oncogene family	3.70027	3.57121	3.74241	3.73583	4.37421	4.09981	4.0679	0.673943	-0.274407	-0.306316	-0.129062	0.0421348	1
10160	13	5740	FARP1	FERM, ARH/RhoGEF and pleckstrin domain protein 1	2.99175	3.12637	4.3418	3.72491	6.09002	6.17795	5.85737	3.09826	0.0879355	-0.232652	0.134612	1.35005	1
8428	13	4937	STK24	serine/threonine kinase 24	4.5334	4.4767	4.80467	4.99964	5.47849	5.40279	5.21936	0.945085	-0.0756967	-0.259132	-0.0567065	0.271269	1
23348	13	8051	DOCK9	dedicator of cytokinesis 9	1.93623	2.05419	3.22002	2.57499	4.87378	4.72402	4.80293	2.93754	-0.149758	-0.0708453	0.117955	1.28378	1
100289373	13	1821	UBAC2-AS1	UBAC2 antisense RNA 1	1.0902	1.07594	1.35224	0.715545	2.39841	1.90023	2.0206	1.30821	-0.498182	-0.377805	-0.0142557	0.262047	1
337867	13	3311	UBAC2	UBA domain containing 2	4.22902	4.26781	4.37401	4.682	5.03329	5.02512	4.6945	0.804272	-0.0081729	-0.338791	0.0387903	0.144995	1
171425	13	5770	CLYBL	citrate lyase beta like	1.69447	1.53246	2.11222	1.63173	2.90028	2.7646	2.62592	1.20581	-0.135681	-0.274362	-0.162004	0.417755	1
100507636	13	1008	#N/A	#N/A	1.21747	0.952745	1.52948	0.995866	2.85339	2.79164	2.6443	1.63593	-0.0617591	-0.209092	-0.264723	0.312017	1
5095	13	2564	PCCA	propionyl-CoA carboxylase alpha subunit	3.45171	3.37373	3.84803	3.69539	5.04427	4.81418	4.73889	1.59256	-0.230087	-0.305377	-0.0779708	0.396328	1
54841	13	3885	BIVM	basic, immunoglobulin-like variable motif containing	3.61408	3.52444	3.77586	3.77666	4.22175	3.87578	3.96254	0.60767	-0.345975	-0.259212	-0.0896381	0.161778	1
55082	13	1751	ARGLU1	arginine and glutamate rich 1	5.52449	5.44589	5.62815	5.49266	6.41304	6.32	6.40546	0.888553	-0.0930418	-0.00757893	-0.0785972	0.103663	1
1282	13	6532	COL4A1	collagen type IV alpha 1 chain	6.11493	6.07777	6.5313	6.79773	7.97855	7.94576	7.79427	1.86362	-0.0327981	-0.184287	-0.0371585	0.416366	1
1284	13	6264	COL4A2	collagen type IV alpha 2 chain	6.32287	6.36694	7.36945	7.15663	9.14422	9.17538	9.13472	2.82135	0.0311587	-0.00950194	0.0440672	1.04658	1
79587	13	1862	CARS2	cysteinyl-tRNA synthetase 2, mitochondrial (putative)	4.02177	3.93749	4.17445	4.26386	5.04857	4.99766	5.02107	1.02681	-0.050916	-0.0275043	-0.0842816	0.152682	1
10426	13	3890	TUBGCP3	tubulin gamma complex associated protein 3	2.87631	3.04118	3.2802	3.5099	4.04434	3.89405	3.6915	1.16803	-0.150294	-0.35284	0.164868	0.403892	1
23250	13	8855	ATP11A	ATPase phospholipid transporting 11A	4.83777	4.86209	4.98535	5.51702	5.53437	5.51694	5.5897	0.696601	-0.0174329	0.0553277	0.0243208	0.147577	1
2159	13	1536	F10	coagulation factor X	2.98524	2.72192	3.54597	3.22862	4.95089	4.97813	5.04048	1.96565	0.0272423	0.0895912	-0.263326	0.56073	1
113622	13	2173	ADPRHL1	ADP-ribosylhydrolase like 1	5.89729	5.30304	6.15654	5.12037	7.07433	7.08429	6.89622	1.17705	0.00995065	-0.178116	-0.594245	0.25925	1
55002	13	3086	TMCO3	transmembrane and coiled-coil domains 3	4.27378	4.19885	4.35976	4.7217	5.24404	5.03133	5.06759	0.97026	-0.212716	-0.176453	-0.0749355	0.0859812	1
7027	13	2694	TFDP1	transcription factor Dp-1	4.11106	3.93896	4.48294	4.10291	5.59456	5.58139	5.41756	1.4835	-0.0131712	-0.177004	-0.172098	0.371883	1
65110	13	2359	UPF3A	UPF3 regulator of nonsense transcripts homolog A (yeast)	2.85354	2.80179	3.34765	3.26884	4.59456	4.56926	4.74874	1.74102	-0.0252912	0.15418	-0.0517428	0.494118	1
283489	13	3818	CHAMP1	chromosome alignment maintaining phosphoprotein 1	3.66995	3.45261	3.57003	3.74921	4.27169	4.39547	4.08488	0.601748	0.123773	-0.186818	-0.217336	-0.0999185	1
91875	14	1876	TTC5	tetratricopeptide repeat domain 5	2.21368	2.17844	2.44124	2.32389	3.47049	3.55699	3.09447	1.25682	0.0864962	-0.376024	-0.0352371	0.22756	1
10038	14	1887	PARP2	poly(ADP-ribose) polymerase 2	4.54967	4.30474	4.5929	4.7324	5.66146	5.4398	5.46106	1.1118	-0.221669	-0.200405	-0.244927	0.0432345	1
55644	14	1625	OSGEP	O-sialoglycoprotein endopeptidase	3.71617	3.67764	3.69878	4.29697	4.41227	4.44783	4.5526	0.696099	0.0355576	0.14033	-0.0385382	-0.0173932	1
328	14	1548	APEX1	apurinic/apyrimidinic endodeoxyribonuclease 1	5.80954	5.79149	6.24523	6.33815	7.2614	7.17495	7.10452	1.45185	-0.0864494	-0.156873	-0.0180483	0.435692	1
4860	14	2421	PNP	purine nucleoside phosphorylase	2.93513	3.30836	3.69595	4.28982	4.04609	3.5821	4.32204	1.11096	-0.463992	0.275947	0.373237	0.760819	1
64745	14	1786	METTL17	methyltransferase like 17	4.23688	4.28271	4.38825	4.80162	5.18359	5.08702	5.31431	0.946701	-0.0965699	0.130724	0.0458223	0.151361	1
6297	14	4913	SALL2	spalt like transcription factor 2	2.50233	2.21493	3.18815	2.32046	4.62424	4.60146	4.40941	2.12191	-0.0227848	-0.214831	-0.287403	0.685817	1
5018	14	1719	OXA1L	OXA1L, mitochondrial inner membrane protein	6.58285	6.37684	6.66008	6.71055	7.45276	7.38263	7.16772	0.869918	-0.0701319	-0.285048	-0.206003	0.0772316	1
122704	14	1301	MRPL52	mitochondrial ribosomal protein L52	3.95224	3.89074	4.13701	4.24602	4.68182	4.7431	4.67158	0.729584	0.0612772	-0.0102454	-0.0614957	0.184775	1
4323	14	3538	MMP14	matrix metallopeptidase 14	3.41368	3.49892	3.90073	4.18471	4.24534	4.44176	4.08704	0.83166	0.196416	-0.1583	0.0852346	0.487046	1
26020	14	3252	LRP10	LDL receptor related protein 10	5.93124	5.8137	6.10168	6.19566	6.51911	6.75193	6.49951	0.587865	0.232822	-0.0196023	-0.117544	0.170435	1
54930	14	1638	HAUS4	HAUS augmin like complex subunit 4	3.11121	3.13811	4.06624	3.18701	5.69001	5.44603	5.27726	2.5788	-0.243985	-0.412752	0.0268909	0.955023	1
84962	14	4747	AJUBA	ajuba LIM protein	2.08095	2.02362	3.65086	1.66978	5.44537	5.4988	5.5455	3.36442	0.0534304	0.100126	-0.0573293	1.56991	1
60686	14	2440	C14orf93	chromosome 14 open reading frame 93	1.31663	1.32399	2.0439	1.34501	3.43063	3.3122	3.08433	2.114	-0.118428	-0.346304	0.00735655	0.727268	1
23428	14	4359	SLC7A8	solute carrier family 7 member 8	1.31518	1.11257	2.01278	1.27373	3.37715	3.75861	3.60664	2.06197	0.38146	0.229488	-0.20261	0.697604	1
51310	14	2410	SLC22A17	solute carrier family 22 member 17	3.11179	2.82321	3.85656	2.7848	5.37879	5.33471	5.52929	2.26699	-0.0440762	0.150504	-0.288578	0.744765	1
116173	14	1200	CMTM5	CKLF like MARVEL transmembrane domain containing 5	3.02592	3.30096	4.58387	3.33878	5.84194	5.19627	6.00297	2.81602	-0.645672	0.161031	0.27504	1.55795	1
4625	14	6030	MYH7	myosin heavy chain 7	6.30228	5.07533	10.3526	5.97749	12.5387	12.2789	12.5072	6.23645	-0.259793	-0.0315224	-1.22694	4.05029	1
100126336	14	77	MIR208B	microRNA 208b	1.38747	0	2.38199	1.05982	2.75288	0	3.02012	1.36541	-2.75288	0.267234	-1.38747	0.994517	1
79178	14	2200	THTPA	thiamine triphosphatase	3.54862	3.2955	3.51775	3.55846	4.15031	4.14143	4.11312	0.601685	-0.00888156	-0.037188	-0.253121	-0.0308689	1
8906	14	2876	AP1G2	adaptor related protein complex 1 gamma 2 subunit	1.53432	1.42851	3.23164	1.70714	4.94421	4.92834	5.31406	3.40989	-0.0158733	0.369844	-0.10581	1.69732	1
55449	14	3380	DHRS4-AS1	DHRS4 antisense RNA 1	1.90971	1.76444	2.04087	1.46174	3.47537	3.07386	3.02311	1.56566	-0.401506	-0.452261	-0.145271	0.131165	1
10901	14	1278	DHRS4	dehydrogenase/reductase 4	2.683	2.61348	3.03527	2.46186	4.04398	4.05772	3.84354	1.36097	0.0137427	-0.200436	-0.0695223	0.352262	1
317749	14	1951	DHRS4L2	dehydrogenase/reductase 4 like 2	1.62867	1.28708	1.70628	1.70878	2.54806	2.45657	2.32866	0.919398	-0.0914928	-0.219401	-0.341584	0.0776128	1
5106	14	2570	PCK2	phosphoenolpyruvate carboxykinase 2, mitochondrial	2.22194	2.33931	2.61998	2.67686	4.34081	4.85406	4.30653	2.11888	0.513253	-0.0342771	0.117373	0.398043	1
80344	14	4472	DCAF11	DDB1 and CUL4 associated factor 11	4.16547	4.09485	4.52627	4.82486	5.77117	5.92441	5.54657	1.60569	0.153247	-0.224594	-0.0706284	0.360798	1
161247	14	1003	FITM1	fat storage inducing transmembrane protein 1	5.1418	4.55299	5.80115	4.25948	7.17134	7.27799	7.33564	2.02954	0.106645	0.164295	-0.588813	0.659351	1
5720	14	1170	PSME1	proteasome activator subunit 1	6.75715	6.918	7.01874	7.31587	7.76324	7.88856	7.43868	1.00608	0.125317	-0.32456	0.160848	0.261584	1
55072	14	3556	RNF31	ring finger protein 31	4.05706	3.90923	4.12328	4.46999	4.99333	5.34551	4.86707	0.936275	0.352172	-0.126262	-0.147833	0.0662169	1
10379	14	1678	IRF9	interferon regulatory factor 9	4.71522	4.78948	5.04783	4.94785	5.64073	7.28798	5.29624	0.925516	1.64725	-0.344489	0.0742645	0.332612	1
283629	14	1323	TSSK4	testis specific serine kinase 4	1.69189	1.26781	1.60976	1.89318	2.61948	2.463	2.7199	0.927599	-0.156482	0.100414	-0.424072	-0.0821268	1
145553	14	683	MDP1	magnesium dependent phosphatase 1	3.72944	3.4114	3.7724	3.77794	4.77638	4.5776	4.71467	1.04694	-0.198782	-0.0617129	-0.318043	0.0429613	1
4738	14	625	NEDD8	neural precursor cell expressed, developmentally down-regulated 8	6.61586	6.6683	7.09166	7.12766	8.10544	8.15606	7.98669	1.48959	0.0506145	-0.118753	0.0524454	0.475804	1
51292	14	2274	GMPR2	guanosine monophosphate reductase 2	3.5321	3.41612	3.83207	3.52869	5.0778	4.94099	4.80182	1.5457	-0.136807	-0.275981	-0.115979	0.299964	1
5875	14	2263	RABGGTA	Rab geranylgeranyltransferase alpha subunit	2.70544	2.71145	3.0794	2.94804	4.07893	4.12138	4.34195	1.37349	0.0424468	0.263019	0.00600194	0.373953	1
115817	14	1725	DHRS1	dehydrogenase/reductase 1	1.98186	2.14623	2.68026	2.18092	4.21159	4.16228	4.32544	2.22973	-0.049303	0.113848	0.16437	0.698402	1
29091	14	1970	STXBP6	syntaxin binding protein 6	3.73746	3.67281	3.99734	3.67649	5.29405	5.06325	5.07712	1.55659	-0.230791	-0.216928	-0.0646452	0.259881	1
55632	14	5581	G2E3	G2/M-phase specific E3 ubiquitin protein ligase	1.63593	1.45065	1.60518	1.78211	2.29183	2.17411	1.91849	0.655902	-0.117712	-0.373333	-0.185274	-0.0307408	1
11154	14	2308	AP4S1	adaptor related protein complex 4 sigma 1 subunit	1.51061	1.46428	1.53095	1.24799	2.12788	1.82546	1.64872	0.61727	-0.302423	-0.479164	-0.0463304	0.0203339	1
112487	14	2681	DTD2	D-tyrosyl-tRNA deacylase 2 (putative)	1.7833	1.6542	1.87806	1.58195	2.50651	2.41774	2.09367	0.723206	-0.0887675	-0.412837	-0.129103	0.0947584	1
80224	14	3059	NUBPL	nucleotide binding protein like	2.47703	2.28915	2.93258	2.39485	4.41588	4.16337	3.94597	1.93885	-0.252508	-0.469909	-0.187883	0.455547	1
84837	14	1281	ARHGAP5-AS1	ARHGAP5 antisense RNA 1 (head to head)	2.63188	2.47348	2.78464	2.55824	3.71658	3.76409	3.66511	1.08471	0.0475045	-0.0514782	-0.158395	0.152764	1
58533	14	3130	SNX6	sorting nexin 6	4.13771	4.12033	4.38498	4.40049	5.2415	4.95497	4.95045	1.10378	-0.286525	-0.29105	-0.017381	0.247264	1
9692	14	2611	KIAA0391	KIAA0391	3.02765	3.04708	3.37968	3.311	4.43656	4.20915	4.07347	1.40891	-0.227411	-0.363089	0.0194253	0.352029	1
51562	14	1648	MBIP	MAP3K12 binding inhibitory protein 1	2.96298	2.71407	3.06743	2.72801	3.83832	3.55456	3.48425	0.875347	-0.283768	-0.35407	-0.248906	0.104451	1
145282	14	2524	MIPOL1	mirror-image polydactyly 1	1.91707	1.82193	2.03079	2.27454	2.7386	2.46849	2.47418	0.821531	-0.270108	-0.264418	-0.0951417	0.113718	1
10484	14	3841	SEC23A	Sec23 homolog A, coat complex II component	5.94406	5.83257	5.9192	6.57085	6.77204	6.52398	6.45666	0.827982	-0.248061	-0.315379	-0.111488	-0.0248587	1
5411	14	3606	PNN	pinin, desmosome associated protein	5.14775	5.0268	5.31968	5.41896	6.00622	5.88571	6.00117	0.858471	-0.120509	-0.00504505	-0.120946	0.171931	1
254170	14	3849	FBXO33	F-box protein 33	2.76709	2.65186	2.85346	3.39586	3.46431	3.07843	3.18372	0.697218	-0.385873	-0.280588	-0.11523	0.0863742	1
2287	14	1347	FKBP3	FK506 binding protein 3	5.44931	5.32376	5.76899	5.49258	6.84634	6.47811	6.65457	1.39703	-0.368224	-0.191771	-0.125552	0.319681	1
55320	14	4777	MIS18BP1	MIS18 binding protein 1	1.53631	1.37367	1.74586	2.12907	2.97222	2.97352	2.6137	1.4359	0.00130075	-0.358516	-0.162643	0.209547	1
6235	14	829	RPS29	ribosomal protein S29	6.76819	6.83465	7.2938	7.41155	8.20149	8.30991	7.94239	1.4333	0.108419	-0.259103	0.0664688	0.525614	1
6029	14	299	RN7SL1	RNA, 7SL, cytoplasmic 1	4.80883	4.11956	5.26273	4.52776	6.89449	7.72134	5.63931	2.08566	0.826855	-1.25517	-0.689263	0.453904	1
23588	14	1806	KLHDC2	kelch domain containing 2	5.95326	5.82954	5.96702	6.02553	6.7975	6.52417	6.4357	0.844242	-0.273332	-0.36181	-0.123721	0.0137575	1
378706	14	299	RN7SL2	RNA, 7SL, cytoplasmic 2	6.63791	5.99868	6.68339	6.41544	7.97403	9.05143	6.6902	1.33613	1.0774	-1.28383	-0.639227	0.045481	1
79944	14	6095	L2HGDH	L-2-hydroxyglutarate dehydrogenase	1.60638	1.49662	1.99001	1.687	2.92317	2.61141	2.67945	1.31679	-0.311761	-0.243719	-0.109766	0.383624	1
27109	14	2201	ATP5S	ATP synthase, H+ transporting, mitochondrial Fo complex subunit s (factor B)	1.71043	1.67248	2.14065	2.06608	3.0196	2.99343	2.76676	1.30917	-0.0261711	-0.252838	-0.037947	0.430221	1
11183	14	4403	MAP4K5	mitogen-activated protein kinase kinase kinase kinase 5	3.6857	3.42159	3.80224	4.00721	5.10562	4.81145	4.61884	1.41993	-0.294172	-0.486786	-0.264108	0.116546	1
100506549	14	400	#N/A	#N/A	2.45778	2.89004	2.79381	3.0903	3.29874	3.38611	3.01325	0.840966	0.0873699	-0.285492	0.432263	0.336033	1
5836	14	2846	PYGL	phosphorylase, glycogen, liver	1.51822	1.44783	4.47306	1.41832	6.69404	6.56986	6.49079	5.17582	-0.124176	-0.203245	-0.0703916	2.95484	1
51637	14	1051	C14orf166	chromosome 14 open reading frame 166	7.0959	7.0884	7.16542	7.57386	7.75993	7.5453	7.44364	0.664036	-0.214632	-0.316297	-0.00750182	0.0695253	1
22795	14	5046	NID2	nidogen 2	2.32891	2.12899	4.85217	2.38423	7.19617	7.01262	6.82116	4.86726	-0.183545	-0.375008	-0.199924	2.52326	1
57544	14	4641	TXNDC16	thioredoxin domain containing 16	1.56687	1.51509	1.71698	1.62645	2.58275	2.31868	2.37	1.01588	-0.264071	-0.212745	-0.0517854	0.150114	1
30001	14	3310	ERO1A	endoplasmic reticulum oxidoreductase 1 alpha	2.95796	2.90734	3.0018	3.2825	3.58865	3.53406	3.32837	0.630687	-0.0545859	-0.260273	-0.0506225	0.0438364	1
10979	14	3441	FERMT2	fermitin family member 2	5.67204	5.61267	5.82801	6.04386	6.57346	6.39745	6.52163	0.901418	-0.176009	-0.0518282	-0.0593692	0.155963	1
1033	14	893	CDKN3	cyclin dependent kinase inhibitor 3	1.98733	1.99955	2.85312	2.45662	4.85881	5.05835	4.57248	2.87148	0.199543	-0.286329	0.0122168	0.865788	1
54916	14	4264	TMEM260	transmembrane protein 260	1.66803	1.5967	1.95075	1.92636	3.13338	2.86368	3.08248	1.46535	-0.2697	-0.0509038	-0.0713294	0.282723	1
145407	14	3082	C14orf37	chromosome 14 open reading frame 37	2.60596	2.23589	2.92095	2.325	4.22484	3.98094	3.76411	1.61888	-0.243901	-0.460728	-0.370071	0.31499	1
55860	14	2442	ACTR10	actin-related protein 10 homolog	5.28186	5.27016	5.36277	5.66473	5.88784	5.67033	5.55837	0.605988	-0.217519	-0.329473	-0.0116985	0.0809094	1
379025	14	2608	PSMA3-AS1	PSMA3 antisense RNA 1	2.4298	2.30718	2.75897	2.62946	3.73756	3.69853	3.61287	1.30776	-0.0390352	-0.124691	-0.12262	0.329162	1
26520	14	1078	TIMM9	translocase of inner mitochondrial membrane 9	4.79668	4.68631	4.82952	4.68453	5.64268	5.4172	5.13779	0.846001	-0.225486	-0.504895	-0.110372	0.0328402	1
9786	14	5591	KIAA0586	KIAA0586	2.26687	2.16083	2.34023	2.56793	3.21253	2.75863	2.80558	0.94566	-0.4539	-0.406949	-0.106037	0.0733601	1
51339	14	3862	DACT1	dishevelled binding antagonist of beta catenin 1	3.222	3.03347	3.76617	3.42089	5.08979	5.25792	4.67825	1.86779	0.168132	-0.41154	-0.188531	0.544175	1
23002	14	4256	DAAM1	dishevelled associated activator of morphogenesis 1	4.20184	4.01329	4.81587	4.41484	6.14513	5.86756	5.63592	1.94329	-0.277575	-0.50921	-0.188549	0.614026	1
51528	14	2374	JKAMP	JNK1/MAPK8-associated membrane protein	3.47093	3.34604	3.44608	3.27645	4.19505	4.00077	3.81872	0.724119	-0.194282	-0.376332	-0.124892	-0.0248485	1
5583	14	3506	PRKCH	protein kinase C eta	2.10338	1.89002	3.32284	2.28776	5.27979	5.17679	5.1453	3.17641	-0.102996	-0.134484	-0.213356	1.21946	1
3091	14	4059	HIF1A	hypoxia inducible factor 1 alpha subunit	6.48586	6.4576	6.49837	6.66204	7.22019	7.07813	6.88484	0.734327	-0.142057	-0.335343	-0.0282616	0.0125128	1
23224	14	22269	SYNE2	spectrin repeat containing nuclear envelope protein 2	4.03911	4.06194	4.2192	4.16578	5.04879	4.87257	4.74204	1.00968	-0.176214	-0.306746	0.0228273	0.180089	1
4522	14	3448	MTHFD1	methylenetetrahydrofolate dehydrogenase, cyclohydrolase and formyltetrahydrofolate synthetase 1	4.16187	3.99431	4.28929	4.53077	5.06546	4.97377	5.05267	0.903594	-0.0916961	-0.0127973	-0.167566	0.127423	1
7597	14	1577	ZBTB25	zinc finger and BTB domain containing 25	2.8381	2.7056	2.95316	2.78213	3.47128	3.26049	3.20458	0.633182	-0.210792	-0.266699	-0.132492	0.115062	1
26030	14	4400	PLEKHG3	pleckstrin homology and RhoGEF domain containing G3	3.70923	3.51533	3.92135	3.60871	4.49691	4.62806	4.55633	0.787685	0.131151	0.0594154	-0.1939	0.212125	1
376267	14	3391	RAB15	RAB15, member RAS oncogene family	3.88044	3.86385	4.08798	4.41076	5.12805	5.14201	4.97343	1.24761	0.0139573	-0.154622	-0.0165827	0.207546	1
2342	14	2819	FNTB	farnesyltransferase, CAAX box, beta	3.15077	3.01057	3.29893	3.60168	4.63425	4.64022	4.3638	1.48348	0.00596444	-0.270449	-0.140203	0.148158	1
51382	14	1669	ATP6V1D	ATPase H+ transporting V1 subunit D	5.68749	5.75921	5.93633	6.41142	6.3759	5.93612	6.05802	0.688411	-0.439773	-0.317882	0.0717214	0.248848	1
57475	14	6540	PLEKHH1	pleckstrin homology, MyTH4 and FERM domain containing H1	1.55857	1.57156	2.31083	1.93444	3.57559	3.49469	3.39865	2.01702	-0.0809008	-0.17694	0.0129905	0.752258	1
384	14	1981	ARG2	arginase 2	4.05896	4.06265	5.95783	4.3854	7.87501	7.87014	7.58483	3.81605	-0.00487514	-0.290188	0.00368784	1.89887	1
10490	14	1331	VTI1B	vesicle transport through interaction with t-SNAREs 1B	5.63537	5.663	5.77363	6.07444	6.36629	6.28436	6.2061	0.730915	-0.0819292	-0.160191	0.0276321	0.138254	1
51109	14	2568	RDH11	retinol dehydrogenase 11 (all-trans/9-cis/11-cis)	4.18821	3.93929	4.22537	4.18624	5.36611	5.29897	5.42309	1.17789	-0.0671375	0.0569814	-0.248922	0.0371552	1
677	14	3022	ZFP36L1	ZFP36 ring finger protein like 1	6.82224	6.68966	7.31214	6.7146	8.63325	8.43976	8.1824	1.81101	-0.193496	-0.450854	-0.132583	0.489899	1
87	14	3791	ACTN1	actinin alpha 1	4.96213	4.96176	6.21306	5.48393	8.05317	8.02898	8.06304	3.09104	-0.0241879	0.00986595	-0.000364117	1.25093	1
100289511	14	1431	LOC100289511	uncharacterized LOC100289511	5.50715	5.40026	5.59759	5.89294	6.24205	6.12196	6.16592	0.734894	-0.120086	-0.0761274	-0.106891	0.0904359	1
6430	14	1651	SRSF5	serine and arginine rich splicing factor 5	7.55622	7.54565	7.70547	8.03275	8.37399	8.14004	8.15844	0.817774	-0.233952	-0.215551	-0.0105626	0.149252	1
4293	14	5602	MAP3K9	mitogen-activated protein kinase kinase kinase 9	1.94722	1.86926	2.06112	2.58721	2.75367	2.72941	2.4629	0.806456	-0.0242617	-0.290772	-0.0779525	0.113903	1
26037	14	6007	SIPA1L1	signal induced proliferation associated 1 like 1	1.79509	1.99612	3.99295	2.50022	6.08948	6.10428	5.9153	4.29439	0.0147976	-0.174183	0.201022	2.19786	1
9628	14	5736	RGS6	regulator of G-protein signaling 6	1.60497	1.26814	2.12232	1.02418	3.06208	3.08378	2.97715	1.45711	0.0217002	-0.0849293	-0.33683	0.517355	1
8110	14	2271	DPF3	double PHD fingers 3	3.72241	3.45515	4.33869	3.23036	5.52968	5.59093	5.66096	1.80727	0.0612523	0.131281	-0.267257	0.616282	1
89932	14	5834	PAPLN	papilin, proteoglycan like sulfated glycoprotein	1.72735	1.70737	2.41603	1.11076	3.576	3.42506	3.33708	1.84865	-0.150942	-0.238919	-0.0199785	0.688681	1
641371	14	1603	ACOT1	acyl-CoA thioesterase 1	1.90226	1.89143	2.23275	2.29503	2.99076	3.30429	3.06096	1.08849	0.313526	0.0702006	-0.0108388	0.330489	1
10965	14	1767	ACOT2	acyl-CoA thioesterase 2	4.01592	3.77785	4.37667	4.33557	5.49274	5.46417	5.47218	1.47682	-0.0285752	-0.0205635	-0.238068	0.360748	1
122970	14	1632	ACOT4	acyl-CoA thioesterase 4	1.47066	1.51176	1.49974	1.34215	2.29286	2.01763	1.39062	0.822198	-0.275222	-0.902232	0.0410982	0.0290819	1
9240	14	2643	PNMA1	paraneoplastic Ma antigen 1	4.28335	4.27839	4.9557	4.23922	6.40696	6.31039	6.21562	2.12361	-0.0965653	-0.191335	-0.00495577	0.672359	1
100506476	14	984	LOC100506476	uncharacterized LOC100506476	1.84892	1.29766	1.95735	1.0133	2.6348	2.27604	2.79423	0.785881	-0.358763	0.159422	-0.551267	0.108432	1
957	14	2057	ENTPD5	ectonucleoside triphosphate diphosphohydrolase 5	1.79257	1.72439	2.26912	2.2059	3.69942	3.12787	3.29722	1.90686	-0.571557	-0.402204	-0.0681735	0.476548	1
80127	14	3106	BBOF1	basal body orientation factor 1	2.36639	2.10191	2.25082	2.38451	3.44693	3.36352	3.0304	1.08054	-0.0834108	-0.416531	-0.264478	-0.115572	1
100506517	14	1223	#N/A	#N/A	1.83892	1.56717	1.81702	1.39998	3.06577	3.20464	3.04252	1.22685	0.138869	-0.0232499	-0.271757	-0.0218996	1
4329	14	2183	ALDH6A1	aldehyde dehydrogenase 6 family member A1	3.29547	2.69435	3.43587	2.96534	5.03163	4.9263	4.56195	1.73616	-0.105335	-0.469689	-0.601117	0.140397	1
91750	14	1798	LIN52	lin-52 DREAM MuvB core complex component	2.46656	2.58314	2.76208	3.06794	3.45698	3.40274	3.41901	0.990415	-0.054232	-0.0379674	0.116574	0.295514	1
5826	14	3157	ABCD4	ATP binding cassette subfamily D member 4	3.43189	3.25789	3.84581	3.8833	5.13487	5.16965	5.2104	1.70298	0.0347834	0.075532	-0.174002	0.413925	1
10577	14	897	NPC2	NPC intracellular cholesterol transporter 2	4.71535	4.52463	5.91074	5.17029	7.76507	7.75508	7.55089	3.04972	-0.0099917	-0.214181	-0.190722	1.19539	1
122961	14	1061	ISCA2	iron-sulfur cluster assembly 2	4.38803	4.21598	4.49872	4.68024	5.34264	5.30914	5.11064	0.954609	-0.0334983	-0.232	-0.17205	0.110686	1
56252	14	8137	YLPM1	YLP motif containing 1	4.62084	4.62557	4.80088	5.30905	5.31146	5.1682	5.04501	0.690619	-0.143262	-0.266447	0.00473259	0.180039	1
97	14	690	ACYP1	acylphosphatase 1	3.67432	3.63635	4.09715	3.72523	5.19954	5.03901	5.01574	1.52522	-0.160532	-0.183804	-0.0379754	0.422828	1
2353	14	2158	FOS	Fos proto-oncogene, AP-1 transcription factor subunit	6.52492	5.87663	7.53721	6.53126	9.2133	7.26528	9.26764	2.68837	-1.94802	0.0543439	-0.648292	1.01229	1
100287415	14	555	#N/A	#N/A	6.7741	6.08161	7.76424	6.7264	9.50463	7.65196	9.54558	2.73053	-1.85267	0.0409469	-0.692495	0.990137	1
122953	14	4274	JDP2	Jun dimerization protein 2	1.60415	1.61644	2.22807	2.15032	2.41226	2.67862	2.32622	0.808111	0.266359	-0.0860359	0.01229	0.623927	1
11161	14	1540	C14orf1	chromosome 14 open reading frame 1	4.29886	3.98198	4.19112	4.08736	5.02308	5.18648	5.03162	0.724217	0.163404	0.00854271	-0.316881	-0.107743	1
23093	14	4757	TTLL5	tubulin tyrosine ligase like 5	2.53164	2.49224	3.13158	2.7901	4.46189	4.40813	4.19736	1.93024	-0.0537522	-0.264532	-0.039404	0.59994	1
7043	14	3183	TGFB3	transforming growth factor beta 3	1.66989	1.49232	2.00035	1.3345	2.59811	2.50052	1.99359	0.928217	-0.0975854	-0.604515	-0.177568	0.33046	1
112752	14	928	IFT43	intraflagellar transport 43	4.7862	4.70357	4.88009	5.00224	5.41059	5.49094	5.13058	0.624397	0.0803438	-0.280016	-0.0826266	0.0938905	1
64207	14	4149	IRF2BPL	interferon regulatory factor 2 binding protein like	4.14948	4.2331	5.38507	3.97961	6.91026	6.92698	6.69003	2.76078	0.0167226	-0.220225	0.0836213	1.23559	1
29954	14	4874	POMT2	protein O-mannosyltransferase 2	3.21168	3.30813	3.34953	4.1753	3.8896	3.95781	3.84133	0.677918	0.0682028	-0.0482771	0.0964419	0.13784	1
2954	14	1722	GSTZ1	glutathione S-transferase zeta 1	1.60596	1.67835	2.62227	1.89378	4.47268	4.36408	4.50666	2.86672	-0.108599	0.0339793	0.0723943	1.01631	1
63894	14	2969	VIPAS39	VPS33B interacting protein, apical-basolateral polarity regulator, spe-39 homolog	3.46676	3.48233	3.82678	3.9764	4.93254	4.84747	4.58284	1.46577	-0.08507	-0.349692	0.0155661	0.360018	1
9517	14	7234	SPTLC2	serine palmitoyltransferase long chain base subunit 2	2.17223	2.13217	2.3102	2.33368	3.54459	3.2102	3.10574	1.37236	-0.334381	-0.438849	-0.0400531	0.13797	1
57143	14	2234	ADCK1	aarF domain containing kinase 1	1.83166	1.60643	2.1638	1.80935	3.1433	3.08482	3.60336	1.31164	-0.0584746	0.460062	-0.225229	0.332148	1
2581	14	4245	GALC	galactosylceramidase	2.49611	2.378	2.86703	2.31449	4.13394	3.96407	3.97138	1.63782	-0.169865	-0.162559	-0.118115	0.370915	1
55812	14	2013	SPATA7	spermatogenesis associated 7	1.46009	1.66802	2.12591	1.63969	3.4321	3.31454	3.15947	1.97201	-0.117564	-0.272636	0.207931	0.665822	1
11099	14	6215	PTPN21	protein tyrosine phosphatase, non-receptor type 21	4.07668	4.08883	4.48097	4.77361	5.37742	5.38222	5.36341	1.30074	0.00480022	-0.014006	0.0121455	0.404286	1
123016	14	2203	TTC8	tetratricopeptide repeat domain 8	2.69991	2.41633	2.65185	2.55841	3.7136	3.63048	3.63637	1.01369	-0.0831193	-0.0772383	-0.283582	-0.0480557	1
90141	14	695	EFCAB11	EF-hand calcium binding domain 11	1.27174	1.10982	1.5621	1.05765	3.13082	2.655	2.14228	1.85909	-0.475819	-0.98854	-0.161915	0.290361	1
55775	14	3747	TDP1	tyrosyl-DNA phosphodiesterase 1	1.50996	1.54602	1.71497	1.98715	2.62458	2.47041	2.50513	1.11462	-0.154168	-0.119441	0.0360598	0.205007	1
145567	14	3434	TTC7B	tetratricopeptide repeat domain 7B	4.43316	4.41253	4.60274	4.96941	5.14334	5.16919	4.95707	0.710189	0.0258495	-0.186278	-0.020628	0.169587	1
80017	14	3520	C14orf159	chromosome 14 open reading frame 159	4.3996	4.10177	4.68965	3.97586	5.63513	5.67451	5.65602	1.23553	0.0393822	0.0208897	-0.297832	0.290054	1
79890	14	3849	RIN3	Ras and Rab interactor 3	2.09949	2.04505	2.60856	2.4458	3.48221	3.69733	3.24635	1.38272	0.215125	-0.235862	-0.054443	0.509069	1
3705	14	4985	ITPK1	inositol-tetrakisphosphate 1-kinase	3.96202	3.79238	4.22334	4.47862	4.72513	4.86743	4.94526	0.763107	0.142303	0.22013	-0.169641	0.261318	1
64112	14	2417	MOAP1	modulator of apoptosis 1	5.94284	5.9373	6.16575	6.65181	6.70904	6.63418	6.40595	0.766201	-0.0748578	-0.303082	-0.0055364	0.222912	1
51676	14	2742	ASB2	ankyrin repeat and SOCS box containing 2	3.11962	2.903	4.98712	3.14706	6.67578	6.81708	7.08727	3.55616	0.141297	0.411486	-0.216622	1.8675	1
100506919	14	723	#N/A	#N/A	3.16664	3.06934	4.9627	3.27259	6.43415	6.58677	7.1043	3.26751	0.152628	0.670158	-0.0973019	1.79606	1
122509	14	715	IFI27L1	interferon alpha inducible protein 27 like 1	3.54861	3.40584	4.41145	3.69094	6.15691	6.20009	6.05779	2.60831	0.0431785	-0.0991209	-0.14277	0.86284	1
83982	14	467	IFI27L2	interferon alpha inducible protein 27 like 2	4.7241	4.52962	5.29985	4.31884	6.84264	6.82958	6.71396	2.11854	-0.0130537	-0.128675	-0.194478	0.575756	1
7443	14	1703	VRK1	vaccinia related kinase 1	1.72536	1.7471	2.25579	1.80784	3.48216	3.26166	2.9844	1.7568	-0.220502	-0.497765	0.0217366	0.53043	1
317762	14	5671	CCDC85C	coiled-coil domain containing 85C	4.30961	4.04867	4.27618	4.16956	4.93563	5.11231	5.20838	0.62602	0.176673	0.272745	-0.260941	-0.0334352	1
2009	14	4522	EML1	echinoderm microtubule associated protein like 1	2.1554	2.00616	3.03072	2.53197	4.62613	4.46929	4.35032	2.47073	-0.156844	-0.275816	-0.149244	0.875319	1
51466	14	1842	EVL	Enah/Vasp-like	3.64426	3.37814	5.00616	3.19558	6.71693	6.75753	6.71574	3.07268	0.0405965	-0.00119192	-0.266119	1.3619	1
5527	14	5036	PPP2R5C	protein phosphatase 2 regulatory subunit B'gamma	5.32881	5.06732	5.27816	5.34707	5.96849	5.7428	5.70302	0.639675	-0.225689	-0.265469	-0.261489	-0.0506543	1
1778	14	14340	DYNC1H1	dynein cytoplasmic 1 heavy chain 1	6.59943	6.62156	6.68533	7.3171	7.22628	7.14588	6.96517	0.626844	-0.0803991	-0.261108	0.0221241	0.0858977	1
5891	14	1934	MOK	MOK protein kinase	2.19055	2.19142	2.38262	2.15535	3.19886	3.30783	3.28958	1.00831	0.10897	0.0907174	0.000873146	0.192075	1
55778	14	3319	ZNF839	zinc finger protein 839	2.63611	2.44744	2.75465	2.65178	3.8072	3.68647	3.66224	1.17109	-0.120732	-0.144957	-0.188667	0.118545	1
9578	14	6701	CDC42BPB	CDC42 binding protein kinase beta	5.53785	5.6122	5.7604	6.3735	6.32215	6.34872	6.21149	0.784297	0.0265728	-0.110663	0.0743475	0.222542	1
7517	14	2639	XRCC3	X-ray repair cross complementing 3	2.23868	2.34475	2.70119	2.71591	3.6154	3.69965	3.66959	1.37673	0.0842421	0.0541871	0.10607	0.462516	1
79038	14	1383	ZFYVE21	zinc finger FYVE-type containing 21	5.31734	5.50489	5.56622	5.92423	5.99052	6.00576	5.80674	0.673178	0.0152404	-0.183777	0.187545	0.248883	1
23368	14	4959	PPP1R13B	protein phosphatase 1 regulatory subunit 13B	5.50587	5.35985	5.85807	5.95541	6.69085	6.762	6.7479	1.18498	0.0711452	0.0570511	-0.146021	0.352202	1
400258	14	1847	C14orf180	chromosome 14 open reading frame 180	5.01586	4.23939	5.37465	3.89552	5.79736	5.85421	6.29711	0.781499	0.0568521	0.499751	-0.776474	0.358785	1
122622	14	2078	ADSSL1	adenylosuccinate synthase like 1	4.84264	4.53549	5.22852	4.46865	5.83257	5.62707	5.73644	0.98993	-0.205498	-0.0961293	-0.307157	0.385873	1
207	14	3249	AKT1	AKT serine/threonine kinase 1	5.38602	5.3444	5.82291	6.02027	6.66515	6.74627	6.73115	1.27913	0.0811172	0.065996	-0.0416202	0.436891	1
122616	14	1890	C14orf79	chromosome 14 open reading frame 79	2.16165	2.07597	2.14642	2.09426	3.18462	3.62313	3.00046	1.02297	0.438505	-0.184158	-0.0856801	-0.0152257	1
55038	14	2453	CDCA4	cell division cycle associated 4	1.44467	1.58609	2.44984	1.92293	4.15336	4.40911	4.09063	2.70869	0.25575	-0.0627387	0.141411	1.00516	1
3714	14	5077	JAG2	jagged 2	2.42578	2.63856	3.26891	3.24116	4.13706	4.21142	4.21169	1.71128	0.0743657	0.0746299	0.21278	0.843135	1
256281	14	865	NUDT14	nudix hydrolase 14	2.99551	2.88917	3.51619	3.46488	4.61511	4.51482	4.57881	1.6196	-0.100282	-0.0362942	-0.106337	0.520684	1
90135	14	1987	BTBD6	BTB domain containing 6	3.43898	3.29238	3.83731	3.75315	4.54717	4.7493	4.58027	1.10819	0.202131	0.0331002	-0.146606	0.398325	1
23241	14	6332	PACS2	phosphofurin acidic cluster sorting protein 2	3.3864	3.39597	3.98768	3.82815	5.25422	5.39367	5.50912	1.86782	0.139448	0.254903	0.00957144	0.601281	1
9112	14	2845	MTA1	metastasis associated 1	5.40004	5.31064	5.76647	5.67723	6.6546	6.61275	6.7689	1.25456	-0.0418541	0.114298	-0.0894047	0.366429	1
1396	14	480	CRIP1	cysteine rich protein 1	4.88012	4.26087	4.52123	3.22526	5.52744	5.61777	4.9912	0.647314	0.0903322	-0.536242	-0.619251	-0.358895	1
283643	14	1911	C14orf80	chromosome 14 open reading frame 80	1.60522	1.20462	1.58555	1.3138	2.67046	2.71646	3.1507	1.06524	0.0460018	0.480241	-0.400602	-0.019679	1
4692	15	1897	NDN	necdin, MAGE family member	3.68825	3.52584	4.18616	3.3997	5.68307	5.57572	5.58088	1.99482	-0.107347	-0.102189	-0.162419	0.497909	1
6638	15	1992	SNRPN	small nuclear ribonucleoprotein polypeptide N	7.28656	7.19176	7.49009	7.31272	7.93404	7.87698	7.79437	0.647485	-0.0570641	-0.139667	-0.0948	0.203533	1
347746	15	1797	PWARSN	Prader Willi/Angelman region RNA, SNRPN neighbor	2.55763	2.27478	2.46718	1.99079	3.60497	3.44808	3.22188	1.04734	-0.156887	-0.383083	-0.282852	-0.0904496	1
91380	15	75	SNORD107	small nucleolar RNA, C/D box 107	2.90411	2.55748	2.0243	1.69027	3.80386	3.83492	3.25081	0.899752	0.0310571	-0.553055	-0.346628	-0.879815	1
8123	15	3373	PWAR5	Prader Willi/Angelman region RNA 5	2.04061	1.95562	2.23547	2.28177	3.44027	3.17405	3.03052	1.39967	-0.266221	-0.409756	-0.0849837	0.194864	1
347686	15	67	SNORD64	small nucleolar RNA, C/D box 64	3.85712	3.81826	4.09707	3.45581	5.02979	5.19578	4.42188	1.17268	0.165986	-0.607917	-0.038852	0.239956	1
338427	15	69	SNORD108	small nucleolar RNA, C/D box 108	4.64131	4.28066	4.74676	5.2216	6.4189	5.46832	5.91951	1.77759	-0.950575	-0.499387	-0.360652	0.105447	1
100506948	15	3590	#N/A	#N/A	2.39469	2.26416	2.31822	2.18148	3.42319	3.20258	2.67583	1.0285	-0.220611	-0.747358	-0.130532	-0.0764728	1
100506965	15	4873	PWAR6	Prader Willi/Angelman region RNA 6	1.99122	1.81867	2.38138	1.66752	3.88457	3.70824	3.58436	1.89335	-0.176328	-0.300216	-0.172551	0.390164	1
338428	15	67	SNORD109A	small nucleolar RNA, C/D box 109A	2.90617	2.77287	2.77893	3.08395	4.6294	5.19578	4.59451	1.72323	0.566377	-0.0348941	-0.133307	-0.127239	1
100033413	15	94	SNORD116-1	small nucleolar RNA, C/D box 116-1	1.2861	1.96139	2.31398	3.16937	3.72534	2.65396	3.4209	2.43924	-1.07138	-0.304439	0.675293	1.02788	1
100033416	15	98	SNORD116-4	small nucleolar RNA, C/D box 116-4	4.18569	4.3608	4.68131	4.58559	6.04333	6.57664	5.94344	1.85764	0.533314	-0.0998838	0.175114	0.495624	1
100033425	15	94	SNORD116-13	small nucleolar RNA, C/D box 116-13	1.36616	0.648284	1.19178	0	3.09151	2.06224	0	1.72535	-1.02927	-3.09151	-0.717879	-0.174385	1
727708	15	93	SNORD116-19	small nucleolar RNA, C/D box 116-19	1.35294	0.458638	1.28295	0.924523	1.94553	0	2.97639	0.59259	-1.94553	1.03086	-0.894304	-0.0699937	1
100033431	15	94	SNORD116-20	small nucleolar RNA, C/D box 116-20	1.43692	2.1653	2.74855	1.47353	3.24251	3.07236	2.77105	1.80559	-0.170147	-0.471454	0.728381	1.31164	1
100033432	15	94	SNORD116-21	small nucleolar RNA, C/D box 116-21	2.31466	2.83456	3.00563	2.18714	4.1642	3.77667	4.60314	1.84954	-0.387531	0.438934	0.519904	0.690971	1
100033433	15	94	SNORD116-22	small nucleolar RNA, C/D box 116-22	1.55441	1.68083	2.44818	3.30525	4.23796	3.98395	2.54968	2.68356	-0.254016	-1.68828	0.126424	0.893776	1
100033434	15	94	SNORD116-23	small nucleolar RNA, C/D box 116-23	1.21129	0.223588	1.46333	1.47353	2.25155	2.65396	0.978936	1.04026	0.402407	-1.27262	-0.987699	0.252042	1
100033435	15	94	SNORD116-24	small nucleolar RNA, C/D box 116-24	0.849062	1.36581	1.79672	0.917243	2.51158	3.3963	2.77105	1.66251	0.884726	0.259477	0.516746	0.947654	1
100033438	15	98	SNORD116-26	small nucleolar RNA, C/D box 116-26	0.644983	0.86144	0.967273	0	1.88998	1.01119	2.24047	1.245	-0.878792	0.350491	0.216457	0.322289	1
100033439	15	94	SNORD116-27	small nucleolar RNA, C/D box 116-27	1.24351	0.677626	1.11382	0	2.73182	1.64042	0.978936	1.48831	-1.0914	-1.75288	-0.565881	-0.12969	1
3653	15	4498	IPW	imprinted in Prader-Willi syndrome (non-protein coding)	2.92339	2.75812	3.28598	2.93146	4.41698	4.01801	4.14407	1.49359	-0.398964	-0.272903	-0.165272	0.362593	1
8924	15	15334	HERC2	HECT and RLD domain containing E3 ubiquitin protein ligase 2	3.83366	3.80575	3.94461	4.42049	4.60069	4.51762	4.62033	0.767039	-0.0830724	0.0196306	-0.0279015	0.110959	1
79768	15	2740	KATNBL1	katanin regulatory subunit B1 like 1	2.02455	2.14301	2.26874	2.47825	3.07398	2.90725	2.94406	1.04943	-0.16673	-0.129921	0.11846	0.244196	1
9990	15	8295	SLC12A6	solute carrier family 12 member 6	3.02968	2.94916	3.49136	3.29722	4.41802	4.10716	4.43141	1.38834	-0.310867	0.0133824	-0.0805202	0.461679	1
55505	15	535	NOP10	NOP10 ribonucleoprotein	6.56809	6.65339	6.83735	7.01832	7.55249	7.48256	7.66654	0.9844	-0.0699282	0.114057	0.0853044	0.269264	1
254531	15	1908	LPCAT4	lysophosphatidylcholine acyltransferase 4	2.178	1.73602	4.95829	1.99153	7.13455	6.99369	7.66582	4.95655	-0.140864	0.531265	-0.441983	2.78029	1
23015	15	6558	GOLGA8A	golgin A8 family member A	2.16699	2.20695	2.54343	2.84843	3.40023	3.35647	3.7017	1.23324	-0.0437591	0.301468	0.0399515	0.376431	1
440270	15	6551	GOLGA8B	golgin A8 family member B	1.44396	1.36694	2.27304	1.88364	3.53693	3.29672	3.58916	2.09297	-0.240209	0.0522239	-0.0770248	0.82908	1
70	15	3693	ACTC1	actin, alpha, cardiac muscle 1	9.68573	9.09489	10.5921	9.14519	12.0876	12.0222	12.2847	2.40192	-0.0654851	0.19705	-0.590836	0.906402	1
723972	15	738	ANP32AP1	acidic nuclear phosphoprotein 32 family member A pseudogene 1	0.980959	0.938109	1.66683	1.092	2.12239	2.25581	1.98852	1.14143	0.133425	-0.133871	-0.0428499	0.685873	1
84529	15	2946	C15orf41	chromosome 15 open reading frame 41	2.90707	2.85803	4.68511	2.9431	6.61807	6.42	6.45076	3.71099	-0.19807	-0.167306	-0.0490381	1.77804	1
4212	15	4716	MEIS2	Meis homeobox 2	2.85707	2.56675	5.1683	2.71778	7.26208	7.0187	6.94058	4.405	-0.243375	-0.321492	-0.290325	2.31123	1
283742	15	1709	FAM98B	family with sequence similarity 98 member B	3.43312	3.42734	3.55287	3.86651	4.28299	4.15154	3.81061	0.849874	-0.131455	-0.472377	-0.00578014	0.11975	1
7057	15	5790	THBS1	thrombospondin 1	5.36324	6.49923	7.60035	7.52576	9.22121	9.27801	9.076	3.85798	0.0567926	-0.14521	1.13599	2.23711	1
11245	15	2816	GPR176	G protein-coupled receptor 176	1.28203	1.56545	1.9511	1.47484	2.69211	2.66375	2.22116	1.41008	-0.0283582	-0.470952	0.283415	0.669073	1
440275	15	5512	EIF2AK4	eukaryotic translation initiation factor 2 alpha kinase 4	3.55597	3.37787	3.91204	3.82141	5.2091	4.98209	4.91065	1.65313	-0.227012	-0.298457	-0.178103	0.356069	1
6727	15	1126	SRP14	signal recognition particle 14	6.8786	6.82165	7.66944	7.18991	9.22914	9.08081	8.97793	2.35054	-0.148331	-0.251205	-0.0569533	0.790843	1
100131089	15	2317	SRP14-AS1	SRP14 antisense RNA1 (head to head)	2.58379	2.42803	2.75401	2.18032	3.67694	3.39724	3.7745	1.09315	-0.279699	0.0975553	-0.15576	0.170216	1
90427	15	4768	BMF	Bcl2 modifying factor	2.82614	3.20338	3.95743	3.68468	4.97561	4.75757	4.70368	2.14947	-0.218039	-0.27193	0.377242	1.13129	1
56924	15	4141	PAK6	p21 (RAC1) activated kinase 6	1.98496	1.77622	2.75242	2.26661	3.92369	4.03403	3.43705	1.93872	0.110343	-0.486641	-0.208747	0.767456	1
100505573	15	828	INAFM2	InaF motif containing 2	5.08944	4.91642	6.1577	4.86505	7.92002	7.80717	8.09889	2.83058	-0.11285	0.178875	-0.173019	1.06827	1
388115	15	5327	C15orf52	chromosome 15 open reading frame 52	3.10798	3.19849	4.88171	3.18926	6.35675	6.27174	7.03962	3.24877	-0.0850033	0.682877	0.0905144	1.77374	1
90417	15	2033	KNSTRN	kinetochore localized astrin/SPAG5 binding protein	3.06452	3.03668	3.66512	3.7755	5.2465	5.22961	4.85875	2.18199	-0.016899	-0.387751	-0.0278416	0.600605	1
3712	15	4665	IVD	isovaleryl-CoA dehydrogenase	3.98428	3.69285	4.41656	4.00511	5.73567	5.65444	5.64026	1.75139	-0.0812293	-0.0954042	-0.291427	0.432278	1
113189	15	2198	CHST14	carbohydrate sulfotransferase 14	2.42812	2.2653	2.81407	2.70259	4.39438	4.38391	3.90635	1.96626	-0.0104717	-0.488029	-0.162815	0.385959	1
2644	15	713	GCHFR	GTP cyclohydrolase I feedback regulator	1.32005	1.12166	2.27531	0.434469	3.90795	4.3308	4.16173	2.5879	0.422856	0.253781	-0.19839	0.955257	1
55192	15	1018	DNAJC17	DnaJ heat shock protein family (Hsp40) member C17	2.97535	2.81019	3.15059	3.34891	4.16465	4.21706	4.18705	1.1893	0.0524147	0.0224004	-0.165155	0.175243	1
84936	15	2273	ZFYVE19	zinc finger FYVE-type containing 19	2.85488	2.74143	3.29716	3.16567	4.28064	4.39602	4.5612	1.42576	0.115386	0.280564	-0.113454	0.442277	1
729082	15	1894	OIP5-AS1	OIP5 antisense RNA 1	5.47543	5.19186	5.40867	5.52012	6.16327	6.04787	5.79579	0.687838	-0.115396	-0.367477	-0.283575	-0.0667594	1
11339	15	1236	OIP5	Opa interacting protein 5	1.4056	1.27467	1.46409	1.00977	3.19439	2.83182	2.62511	1.78879	-0.362574	-0.569285	-0.130928	0.058486	1
51203	15	2420	NUSAP1	nucleolar and spindle associated protein 1	2.15579	1.78562	3.41689	1.60227	5.7677	5.7705	5.15173	3.61191	0.00279757	-0.615977	-0.370168	1.26109	1
23168	15	5021	RTF1	RTF1 homolog, Paf1/RNA polymerase II complex component	4.83098	4.79967	4.86498	5.39299	5.56773	5.54686	5.27842	0.736752	-0.0208732	-0.289317	-0.0313146	0.0339986	1
26015	15	4672	RPAP1	RNA polymerase II associated protein 1	3.93425	3.90878	4.14066	4.31048	4.68653	4.66385	4.64108	0.752285	-0.0226848	-0.0454563	-0.0254637	0.206413	1
7301	15	3971	TYRO3	TYRO3 protein tyrosine kinase	2.67091	2.67	3.09217	3.15853	3.83478	3.84385	3.73305	1.16386	0.00907022	-0.101728	-0.000917127	0.421259	1
23005	15	7250	MAPKBP1	mitogen-activated protein kinase binding protein 1	3.03058	3.09105	3.63083	3.63013	4.59359	4.55625	5.04342	1.56302	-0.037341	0.449827	0.0604755	0.600256	1
8681	15	7221	JMJD7-PLA2G4B	JMJD7-PLA2G4B readthrough	1.96763	1.99664	2.83124	2.17508	4.22048	4.12457	4.48867	2.25285	-0.0959154	0.26819	0.0290033	0.863609	1
100137047	15	1422	JMJD7	jumonji domain containing 7	2.94398	2.94422	3.73118	2.98743	5.0774	5.06503	5.17179	2.13342	-0.0123706	0.0943921	0.000244511	0.787202	1
100137049	15	2735	PLA2G4B	phospholipase A2 group IVB	2.04028	2.04495	2.9182	2.33082	4.36375	4.17817	4.67218	2.32347	-0.185583	0.308435	0.0046742	0.877925	1
100289090	15	528	LOC100289090	uncharacterized LOC100289090	1.61648	1.23485	1.25537	0.707279	2.22761	1.43107	1.97775	0.611128	-0.796543	-0.249861	-0.381628	-0.361114	1
30844	15	2894	EHD4	EH domain containing 4	5.30686	5.4031	5.66645	6.03725	6.60282	6.67928	6.42889	1.29596	0.0764645	-0.173931	0.0962393	0.359594	1
23339	15	4832	VPS39	VPS39, HOPS complex subunit	5.11604	5.06144	5.24328	5.42051	6.1197	5.9871	5.84925	1.00365	-0.132601	-0.270443	-0.0546089	0.127239	1
825	15	4969	CAPN3	calpain 3	2.40639	2.24119	2.74554	2.02115	3.6836	3.48219	3.77922	1.2772	-0.201408	0.0956258	-0.165198	0.339152	1
8773	15	2307	SNAP23	synaptosome associated protein 23	3.81262	3.47305	3.74968	3.72249	4.64542	4.46851	4.57462	0.832797	-0.176901	-0.070791	-0.339569	-0.0629416	1
255252	15	2415	LRRC57	leucine rich repeat containing 57	3.62655	3.63692	3.73547	3.70049	4.32186	4.27037	3.96245	0.695305	-0.0514851	-0.35941	0.0103649	0.108922	1
57519	15	15584	STARD9	StAR related lipid transfer domain containing 9	1.64408	1.57751	2.18694	2.11731	2.97112	2.91816	3.34154	1.32704	-0.0529591	0.370419	-0.0665705	0.542853	1
146059	15	4730	CDAN1	codanin 1	3.03196	3.06569	3.26703	3.61236	3.64539	3.58552	3.78394	0.613435	-0.0598717	0.138552	0.0337308	0.235076	1
146057	15	5631	TTBK2	tau tubulin kinase 2	4.3244	4.15369	4.39051	4.60031	4.94992	4.63887	4.66464	0.625512	-0.311048	-0.28528	-0.170713	0.0661082	1
161823	15	3967	ADAL	adenosine deaminase like	2.64372	2.71173	2.95565	2.72252	3.7834	3.44425	3.26382	1.13968	-0.339155	-0.519584	0.0680128	0.311924	1
27229	15	3087	TUBGCP4	tubulin gamma complex associated protein 4	3.82022	3.8181	3.88057	4.20348	4.51055	4.34196	4.32492	0.690337	-0.168593	-0.185637	-0.00211966	0.0603477	1
4130	15	10275	MAP1A	microtubule associated protein 1A	4.42438	3.99502	4.74987	4.37857	5.87292	5.8571	5.74433	1.44854	-0.0158181	-0.128583	-0.429357	0.325488	1
9677	15	5927	PPIP5K1	diphosphoinositol pentakisphosphate kinase 1	2.48004	2.49177	2.71185	2.90614	3.32324	3.39059	3.09264	0.843201	0.0673456	-0.230607	0.0117297	0.231811	1
80237	15	2113	ELL3	elongation factor for RNA polymerase II 3	1.55479	1.61901	1.79166	1.78686	2.73298	2.84203	2.05428	1.17819	0.109058	-0.678693	0.0642284	0.236877	1
10169	15	2594	SERF2	small EDRK-rich factor 2	6.164	6.0631	6.31701	6.5102	6.95298	6.90247	6.76617	0.788981	-0.0505124	-0.186808	-0.1009	0.153014	1
100302254	15	101	MIR1282	microRNA 1282	9.54871	9.46297	9.80681	9.9561	10.4644	10.3861	10.3022	0.915699	-0.0783404	-0.162246	-0.0857415	0.258101	1
84978	15	2243	FRMD5	FERM domain containing 5	1.46717	1.48963	3.44636	1.65977	5.25725	5.23801	5.49542	3.79007	-0.0192353	0.238176	0.0224549	1.97918	1
113201	15	3961	CASC4	cancer susceptibility candidate 4	4.17307	4.08235	4.32057	4.68792	5.40833	5.12185	4.96287	1.23526	-0.286481	-0.445463	-0.0907173	0.147495	1
645212	15	1851	EIF3J-AS1	EIF3J antisense RNA 1 (head to head)	2.73009	2.66299	3.0488	2.99071	4.19671	4.00497	3.52397	1.46661	-0.191738	-0.672733	-0.0670978	0.318704	1
80208	15	7788	SPG11	spastic paraplegia 11 (autosomal recessive)	4.12401	4.03071	4.09749	4.34745	4.73323	4.61553	4.23106	0.609216	-0.117695	-0.502168	-0.0933026	-0.0265227	1
6652	15	2898	SORD	sorbitol dehydrogenase	2.35224	2.71895	3.95182	2.58154	5.55935	5.48612	5.85817	3.20711	-0.073227	0.298822	0.366714	1.59958	1
2628	15	2586	GATM	glycine amidinotransferase	2.81969	2.48179	2.97084	2.54708	3.57355	3.39843	3.07247	0.753856	-0.175114	-0.501077	-0.337897	0.151144	1
80031	15	6562	SEMA6D	semaphorin 6D	1.69651	1.58193	2.84136	2.14942	4.62317	4.51448	4.39818	2.92665	-0.10869	-0.224986	-0.114582	1.14485	1
283652	15	1617	SLC24A5	solute carrier family 24 member 5	1.4542	1.2999	1.7306	1.25977	2.66856	2.39147	2.52144	1.21435	-0.277085	-0.147113	-0.154307	0.276397	1
50804	15	5403	MYEF2	myelin expression factor 2	2.7583	2.5226	3.06472	3.10003	4.38633	3.98445	4.19101	1.62803	-0.401878	-0.195312	-0.235694	0.306426	1
1854	15	2246	DUT	deoxyuridine triphosphatase	3.53692	3.45049	3.94682	3.76617	4.91677	4.88012	4.70904	1.37985	-0.0366462	-0.207729	-0.0864335	0.409893	1
2585	15	3359	GALK2	galactokinase 2	2.72639	2.83873	2.8481	2.82614	3.41045	3.24849	3.28134	0.684052	-0.16196	-0.129101	0.112335	0.121708	1
196951	15	1996	FAM227B	family with sequence similarity 227 member B	1.71805	1.55001	1.79557	1.48505	2.40498	2.18277	2.08636	0.686923	-0.222208	-0.318615	-0.168047	0.0775153	1
23312	15	10599	DMXL2	Dmx like 2	1.96966	1.69856	2.33108	1.64505	3.85589	3.44712	3.47826	1.88623	-0.408764	-0.377623	-0.271098	0.361423	1
10681	15	3170	GNB5	G protein subunit beta 5	4.28272	4.08059	4.40691	4.0756	5.07523	5.01355	4.90249	0.792508	-0.0616816	-0.172743	-0.202133	0.124188	1
4644	15	12225	MYO5A	myosin VA	3.02257	2.98195	3.01698	3.54321	3.81799	3.56509	3.34816	0.795415	-0.252894	-0.469827	-0.0406262	-0.00559767	1
100506294	15	964	#N/A	#N/A	3.15699	3.04368	3.25008	3.40828	3.8002	3.68626	3.72402	0.643204	-0.113935	-0.0761813	-0.11331	0.0930871	1
9488	15	2197	PIGB	phosphatidylinositol glycan anchor biosynthesis class B	1.95856	1.86536	2.07771	1.88717	3.00753	3.07541	2.98122	1.04897	0.0678831	-0.0263153	-0.0932058	0.119148	1
145788	15	729	C15orf65	chromosome 15 open reading frame 65	1.60805	1.42229	1.90221	1.90674	2.6909	1.73157	2.28729	1.08285	-0.959322	-0.403607	-0.185756	0.294161	1
26108	15	1260	PYGO1	pygopus family PHD finger 1	2.35441	2.41878	2.66706	2.78647	3.22488	3.32261	2.8967	0.870463	0.0977276	-0.32818	0.0643617	0.312647	1
64864	15	7195	RFX7	regulatory factor X7	2.33135	2.2279	2.62625	2.31995	3.72928	3.56618	3.42529	1.39794	-0.163106	-0.30399	-0.103444	0.294908	1
54816	15	6052	ZNF280D	zinc finger protein 280D	2.45274	2.34113	2.60517	2.72008	3.50177	2.9771	2.92137	1.04903	-0.52467	-0.580403	-0.11161	0.152431	1
84952	15	7157	CGNL1	cingulin like 1	2.46531	2.70633	5.88159	3.87431	8.18253	8.1511	8.11278	5.71721	-0.031427	-0.0697504	0.241013	3.41627	1
145781	15	5623	GCOM1	GRINL1A complex locus 1	6.50767	6.26394	6.6055	6.29551	7.28181	7.12266	6.9855	0.774138	-0.159146	-0.296304	-0.243727	0.0978264	1
4643	15	4715	MYO1E	myosin IE	2.16603	2.5622	3.3496	3.12777	4.64925	4.69531	4.61933	2.48322	0.0460663	-0.0299187	0.396175	1.18357	1
100313886	15	80	MIR2116	microRNA 2116	0.781751	0.83949	1.47471	1.03139	1.68264	3.08141	1.09824	0.900887	1.39877	-0.584395	0.0577393	0.692955	1
302	15	1812	ANXA2	annexin A2	5.42591	5.75383	7.10809	6.40671	8.79284	8.81929	8.63529	3.36694	0.0264457	-0.157549	0.32792	1.68218	1
83660	15	11650	TLN2	talin 2	1.98692	1.90809	3.29017	2.2521	5.1419	5.04485	4.92915	3.15498	-0.0970486	-0.212748	-0.0788327	1.30325	1
7168	15	3350	TPM1	tropomyosin 1 (alpha)	9.96721	9.63841	10.5536	9.57204	11.8511	11.7892	11.8441	1.88387	-0.061912	-0.00696005	-0.328802	0.586423	1
100128979	15	3567	LOC100128979	uncharacterized LOC100128979	1.41288	1.52301	3.87644	1.47482	6.0693	6.56052	6.27917	4.65642	0.491217	0.209869	0.110135	2.46356	1
83464	15	4193	APH1B	aph-1 homolog B, gamma-secretase subunit	1.98901	2.0739	2.52037	2.38482	3.5882	3.19243	3.17861	1.5992	-0.395774	-0.409598	0.084894	0.53136	1
5479	15	1028	PPIB	peptidylprolyl isomerase B	7.39946	7.35643	6.91818	7.85633	8.06204	8.35176	7.71735	0.662581	0.289715	-0.344687	-0.0430353	-0.481282	1
53944	15	8163	CSNK1G1	casein kinase 1 gamma 1	3.25216	3.20715	3.2247	3.50646	3.88199	3.71628	3.29605	0.629829	-0.165712	-0.585938	-0.0450156	-0.0274602	1
9325	15	2045	TRIP4	thyroid hormone receptor interactor 4	4.1008	4.02389	4.07278	4.52182	4.81055	4.65187	4.52941	0.709755	-0.158683	-0.281138	-0.0769063	-0.0280184	1
23060	15	8618	ZNF609	zinc finger protein 609	4.11931	4.11781	4.54653	4.57955	5.38816	5.32274	5.34418	1.26885	-0.0654171	-0.0439827	-0.00150274	0.427225	1
4947	15	1915	OAZ2	ornithine decarboxylase antizyme 2	5.33528	4.98142	5.91078	5.02959	7.19442	7.27169	7.10586	1.85914	0.0772712	-0.0885536	-0.353856	0.575497	1
51324	15	1867	SPG21	spastic paraplegia 21 (autosomal recessive, Mast syndrome)	5.11387	5.10917	5.21246	4.80375	5.87699	5.90589	5.80103	0.76312	0.0289033	-0.0759516	-0.00469816	0.0985931	1
54956	15	2534	PARP16	poly(ADP-ribose) polymerase family member 16	2.76901	2.74862	2.92112	2.91818	3.59626	3.34917	3.24256	0.827246	-0.24709	-0.353697	-0.0203962	0.15211	1
57722	15	6485	IGDCC4	immunoglobulin superfamily DCC subclass member 4	1.54189	1.4286	2.26236	1.77451	3.70609	3.79294	3.73807	2.1642	0.0868545	0.0319879	-0.113286	0.720473	1
51495	15	3208	HACD3	3-hydroxyacyl-CoA dehydratase 3	3.46854	3.33658	3.77129	3.5676	5.08339	4.93824	4.69781	1.61485	-0.145144	-0.385577	-0.13196	0.302749	1
8766	15	2393	RAB11A	RAB11A, member RAS oncogene family	5.44493	5.48629	5.63831	5.83067	6.28795	6.07599	5.97073	0.843025	-0.211963	-0.317223	0.0413621	0.193382	1
115752	15	3839	DIS3L	DIS3 like exosome 3'-5' exoribonuclease	3.54254	3.30066	3.86746	3.71345	4.89206	4.87204	4.77438	1.34953	-0.0200218	-0.117685	-0.241876	0.324923	1
54962	15	1280	TIPIN	TIMELESS interacting protein	2.03315	2.23995	2.21136	2.35353	3.04475	2.83645	2.72974	1.0116	-0.208301	-0.315005	0.206803	0.178211	1
6124	15	1432	RPL4	ribosomal protein L4	9.06537	9.08209	9.4091	9.64791	10.2678	10.1996	9.99922	1.20244	-0.0682429	-0.268594	0.0167107	0.343729	1
55055	15	3278	ZWILCH	zwilch kinetochore protein	1.33258	1.41595	1.80385	1.50308	3.13211	3.09249	2.78724	1.79953	-0.0396195	-0.344874	0.0833635	0.471271	1
4091	15	3158	SMAD6	SMAD family member 6	0.871538	1.22372	2.87819	1.74579	4.5772	4.53523	4.85256	3.70567	-0.0419692	0.275354	0.352185	2.00665	1
5607	15	2364	MAP2K5	mitogen-activated protein kinase kinase 5	3.2758	3.37098	3.75078	3.72894	4.67001	4.63883	4.38168	1.39422	-0.031182	-0.288333	0.0951864	0.474979	1
54982	15	2242	CLN6	ceroid-lipofuscinosis, neuronal 6, late infantile, variant	2.8193	2.73908	2.61442	2.66153	3.82478	3.9349	3.50344	1.00549	0.110114	-0.321347	-0.08022	-0.204874	1
8125	15	2467	ANP32A	acidic nuclear phosphoprotein 32 family member A	5.44767	5.41507	6.03384	5.33894	7.35894	7.17452	6.95356	1.91128	-0.184428	-0.405379	-0.0326004	0.586172	1
26035	15	5043	GLCE	glucuronic acid epimerase	1.44544	1.29061	2.44726	1.33551	4.18426	3.96021	3.74784	2.73882	-0.224054	-0.436418	-0.154826	1.00182	1
6176	15	512	RPLP1	ribosomal protein lateral stalk subunit P1	9.87619	9.86575	10.2157	10.3588	10.9051	10.9856	10.7382	1.0289	0.0805135	-0.166892	-0.0104406	0.339516	1
55075	15	7262	UACA	uveal autoantigen with coiled-coil domains and ankyrin repeats	2.65627	2.52226	3.88111	2.61845	5.6696	5.41353	5.19407	3.01333	-0.256071	-0.475529	-0.13401	1.22484	1
79875	15	9145	THSD4	thrombospondin type 1 domain containing 4	4.50343	4.23158	4.67063	4.59786	5.63946	5.51848	5.51142	1.13603	-0.120982	-0.128041	-0.27185	0.167195	1
4649	15	8690	MYO9A	myosin IXA	3.54232	3.47947	3.60818	4.15224	4.36342	4.13711	4.14486	0.821098	-0.226306	-0.218558	-0.0628544	0.0658587	1
123228	15	2295	SENP8	SUMO/sentrin peptidase family member, NEDD8 specific	1.73348	1.65683	1.78862	2.00738	2.33477	2.18778	2.16988	0.60129	-0.146991	-0.164887	-0.0766531	0.0551386	1
5315	15	2841	PKM	pyruvate kinase, muscle	8.10296	7.885	8.62289	8.06017	9.63747	9.67035	9.65123	1.5345	0.0328815	0.0137608	-0.217966	0.519931	1
3073	15	2437	HEXA	hexosaminidase subunit alpha	4.82354	4.95067	5.27871	5.50294	6.36401	6.3016	6.1452	1.54047	-0.0624124	-0.218815	0.127127	0.455167	1
585	15	2492	BBS4	Bardet-Biedl syndrome 4	4.22191	4.24873	4.36101	4.78541	5.11547	4.88146	4.75713	0.893566	-0.234012	-0.358345	0.0268254	0.139102	1
4756	15	7088	NEO1	neogenin 1	3.39369	3.02433	3.55896	3.08045	4.87223	4.78631	4.45625	1.47854	-0.0859229	-0.41598	-0.369362	0.165268	1
10021	15	7228	HCN4	hyperpolarization activated cyclic nucleotide gated potassium channel 4	2.05217	1.92153	3.55649	1.92459	5.24556	5.13595	5.59935	3.19339	-0.109612	0.353795	-0.130633	1.50433	1
80381	15	3401	CD276	CD276 molecule	4.23612	4.02637	4.22845	4.56776	5.13143	5.25859	5.13824	0.895315	0.127157	0.0068111	-0.209746	-0.0076709	1
84993	15	1437	UBL7	ubiquitin like 7	4.88008	4.69582	4.99681	5.00426	5.83715	5.75074	5.44062	0.957076	-0.0864171	-0.396538	-0.18426	0.11673	1
1543	15	2608	CYP1A1	cytochrome P450 family 1 subfamily A member 1	1.95505	2.11384	2.30135	2.29483	3.60719	3.59298	4.26559	1.65214	-0.0142079	0.658398	0.158795	0.346303	1
25989	15	2635	ULK3	unc-51 like kinase 3	3.99771	3.98701	4.33936	4.33911	4.91595	4.86114	5.1156	0.918242	-0.0548097	0.199648	-0.0107019	0.341654	1
4351	15	1771	MPI	mannose phosphate isomerase	4.09943	3.97512	4.62456	3.94774	6.20908	6.23767	6.06432	2.10965	0.0285895	-0.144759	-0.124313	0.525122	1
57184	15	3550	FAM219B	family with sequence similarity 219 member B	4.95318	4.64291	5.06828	4.80658	5.72174	5.6649	5.88527	0.768561	-0.0568353	0.16353	-0.310264	0.115106	1
192683	15	3540	SCAMP5	secretory carrier membrane protein 5	2.11545	1.73307	2.45806	1.88347	3.50322	3.48976	3.29923	1.38776	-0.0134559	-0.203991	-0.382385	0.342603	1
56905	15	4427	C15orf39	chromosome 15 open reading frame 39	1.21922	1.13088	2.79031	2.1546	4.82469	5.39946	5.02711	3.60547	0.574775	0.202424	-0.0883349	1.5711	1
54939	15	925	COMMD4	COMM domain containing 4	4.12922	4.18685	4.49025	4.59183	5.47528	5.5952	5.47305	1.34606	0.119922	-0.00223147	0.0576287	0.361026	1
79661	15	1892	NEIL1	nei like DNA glycosylase 1	1.97067	2.03816	3.10358	2.0476	4.40183	4.37705	4.93189	2.43117	-0.024785	0.530064	0.0674942	1.13292	1
693216	15	75	MIR631	microRNA 631	2.45853	2.34435	3.73884	2.44741	5.62435	5.56819	5.97881	3.16582	-0.0561553	0.354465	-0.11418	1.28031	1
4123	15	3254	MAN2C1	mannosidase alpha class 2C member 1	4.83408	4.75209	5.21212	5.20986	6.24712	6.20841	6.54833	1.41304	-0.0387045	0.301216	-0.0819948	0.37804	1
5780	15	3938	PTPN9	protein tyrosine phosphatase, non-receptor type 9	3.00679	3.04211	3.69675	3.53659	5.13711	5.02642	4.71502	2.13032	-0.110691	-0.422095	0.0353203	0.689958	1
10073	15	1943	SNUPN	snurportin 1	3.40626	3.27359	3.53488	3.60087	4.03777	3.86025	3.93808	0.631501	-0.17752	-0.0996887	-0.13267	0.128619	1
1464	15	8290	CSPG4	chondroitin sulfate proteoglycan 4	3.23724	3.84918	4.41281	3.80074	4.99473	5.04259	4.89844	1.75749	0.047854	-0.0962885	0.611938	1.17557	1
92912	15	3545	UBE2Q2	ubiquitin conjugating enzyme E2 Q2	3.90703	3.79894	3.97195	4.13829	4.90223	4.76967	4.52445	0.995201	-0.13256	-0.377784	-0.108095	0.0649217	1
5955	15	2213	RCN2	reticulocalbin 2	2.78169	2.47826	3.1193	3.21768	4.65585	4.21603	4.16273	1.87416	-0.439821	-0.493123	-0.30343	0.337611	1
100506704	15	775	#N/A	#N/A	2.81502	2.44149	2.88014	2.98132	4.53169	4.01378	3.81485	1.71667	-0.517908	-0.716839	-0.373524	0.0651295	1
10099	15	3854	TSPAN3	tetraspanin 3	5.47557	5.46783	5.59426	5.91128	6.19082	6.08939	6.03371	0.715246	-0.101435	-0.157111	-0.00774789	0.118687	1
79834	15	11576	PEAK1	pseudopodium enriched atypical kinase 1	4.61309	4.56242	4.88015	5.04934	5.59815	5.4641	5.29431	0.985068	-0.134053	-0.303846	-0.0506633	0.267059	1
10363	15	3885	HMG20A	high mobility group 20A	4.46455	4.2604	4.49683	4.67407	5.14037	4.86055	4.72616	0.67582	-0.279823	-0.414208	-0.204149	0.0322764	1
84894	15	2932	LINGO1	leucine rich repeat and Ig domain containing 1	3.30722	3.14259	3.31878	2.16196	4.39168	4.39419	3.92262	1.08446	0.00250899	-0.469064	-0.164627	0.0115611	1
23102	15	6067	TBC1D2B	TBC1 domain family member 2B	2.2978	2.43759	2.73544	2.84419	3.40635	3.43646	2.99651	1.10856	0.0301064	-0.409849	0.139791	0.437642	1
10518	15	1547	CIB2	calcium and integrin binding family member 2	5.31706	5.13775	5.62773	5.20351	5.99299	6.0198	5.68499	0.675931	0.0268068	-0.308	-0.179308	0.310671	1
80349	15	1191	WDR61	WD repeat domain 61	4.89328	4.70464	4.97372	5.43815	5.51834	5.38184	5.43897	0.625059	-0.136502	-0.0793679	-0.188643	0.0804364	1
3658	15	6367	IREB2	iron responsive element binding protein 2	4.05027	3.92117	4.11712	4.42468	5.11797	4.80067	4.5975	1.0677	-0.317303	-0.520475	-0.129104	0.0668502	1
2184	15	1447	FAH	fumarylacetoacetate hydrolase	2.7781	2.70832	3.29145	3.1267	4.36967	4.45799	4.13148	1.59157	0.0883282	-0.238189	-0.0697833	0.513348	1
58489	15	2360	ABHD17C	abhydrolase domain containing 17C	2.02351	2.05076	2.1546	1.97722	2.81374	2.66808	2.50583	0.790233	-0.145664	-0.307909	0.0272464	0.131089	1
23184	15	4243	MESDC2	mesoderm development candidate 2	2.90159	3.0124	2.98395	3.33543	3.97934	3.95601	3.73154	1.07775	-0.0233252	-0.247797	0.110818	0.0823628	1
84206	15	3398	MEX3B	mex-3 RNA binding family member B	1.53461	1.27465	1.80405	1.94529	2.29353	2.39149	2.21821	0.758921	0.0979537	-0.0753243	-0.259961	0.269441	1
79631	15	3685	EFL1	elongation factor like GTPase 1	3.73736	3.74349	4.05449	4.15336	4.98787	4.80778	4.66944	1.25051	-0.180087	-0.318428	0.00613094	0.317127	1
123722	15	2493	FSD2	fibronectin type III and SPRY domain containing 2	2.7772	2.23094	3.71171	2.12107	5.2092	5.0915	5.42485	2.432	-0.117696	0.215653	-0.546253	0.934513	1
9455	15	1983	HOMER2	homer scaffolding protein 2	3.84041	3.62166	3.98018	4.15761	4.54169	4.45477	4.38117	0.70128	-0.0869272	-0.160523	-0.218754	0.13977	1
50810	15	1973	HDGFRP3	hepatoma-derived growth factor, related protein 3	3.97804	4.00422	4.45716	4.24722	5.61703	5.41844	5.31016	1.63899	-0.198584	-0.306865	0.0261775	0.479119	1
388152	15	3356	GOLGA2P7	golgin A2 pseudogene 7	1.86063	1.73668	1.84716	1.87297	2.898	2.73002	2.64992	1.03737	-0.167983	-0.248082	-0.123955	-0.0134713	1
388165	15	2150	UBE2Q2P1	ubiquitin conjugating enzyme E2 Q2 pseudogene 1	1.62578	1.58143	1.84243	2.03833	3.03489	2.62868	2.54589	1.40911	-0.406209	-0.488993	-0.0443422	0.216651	1
54993	15	4406	ZSCAN2	zinc finger and SCAN domain containing 2	2.16763	2.11389	2.39684	2.2774	3.20893	3.22268	3.19894	1.0413	0.013752	-0.00998949	-0.0537364	0.229217	1
23478	15	1383	SEC11A	SEC11 homolog A, signal peptidase complex subunit	5.88337	5.78831	5.88714	6.27076	6.60484	6.47358	6.23863	0.72148	-0.131261	-0.36622	-0.0950543	0.00377186	1
64410	15	3683	KLHL25	kelch like family member 25	3.09236	2.82796	3.41149	3.7495	4.22054	4.39767	4.50209	1.12818	0.177129	0.281544	-0.264393	0.319132	1
55070	15	2343	DET1	de-etiolated homolog 1 (Arabidopsis)	2.2453	2.27711	2.38332	2.28849	3.34608	3.25369	3.06398	1.10078	-0.0923888	-0.282102	0.0318133	0.138019	1
4240	15	1989	MFGE8	milk fat globule-EGF factor 8 protein	6.59659	6.35328	6.74062	6.14886	7.46334	7.4638	7.44298	0.866752	0.000452478	-0.0203604	-0.243312	0.144029	1
55215	15	4749	FANCI	Fanconi anemia complementation group I	2.63399	2.77724	3.41069	3.36504	4.77888	4.6143	4.48241	2.14489	-0.164586	-0.296471	0.143252	0.776697	1
374654	15	4558	KIF7	kinesin family member 7	1.64037	1.68008	2.30025	2.00183	3.54444	3.37398	3.39945	1.90407	-0.170463	-0.144993	0.0397091	0.65988	1
10239	15	6053	AP3S2	adaptor related protein complex 3 sigma 2 subunit	4.48717	4.45686	4.59447	4.67818	5.21861	5.15226	5.04036	0.731447	-0.0663556	-0.178256	-0.0303044	0.107304	1
100507010	15	883	#N/A	#N/A	1.0546	1.24754	2.16566	1.43432	3.32348	3.3879	2.96761	2.26888	0.0644178	-0.355876	0.192934	1.11106	1
348110	15	2031	ARPIN	actin-related protein 2/3 complex inhibitor	2.45585	2.33754	3.42024	2.14181	4.86174	4.77419	4.51641	2.40589	-0.0875463	-0.345333	-0.118307	0.964388	1
374655	15	4394	ZNF710	zinc finger protein 710	3.10092	2.96897	3.72912	3.29565	5.22016	4.99321	4.83304	2.11925	-0.226953	-0.387123	-0.131947	0.628205	1
3418	15	1733	IDH2	isocitrate dehydrogenase (NADP(+)) 2, mitochondrial	6.62197	6.31714	7.30822	6.49284	8.64026	8.62769	8.49435	2.01829	-0.0125739	-0.145915	-0.304828	0.686252	1
10509	15	3942	SEMA4B	semaphorin 4B	4.29831	4.23427	4.69029	4.24378	5.6019	5.77417	5.44179	1.30359	0.172272	-0.160107	-0.064045	0.391981	1
64784	15	5171	CRTC3	CREB regulated transcription coactivator 3	5.39602	5.31963	5.53712	5.77909	5.98801	6.01714	5.9783	0.591992	0.0291283	-0.00971569	-0.0763929	0.141101	1
55898	15	4047	UNC45A	unc-45 myosin chaperone A	3.11195	3.02023	3.4961	3.56996	4.53841	4.49775	4.37239	1.42646	-0.0406608	-0.166018	-0.0917244	0.384153	1
374659	15	1045	HDDC3	HD domain containing 3	2.98138	2.93096	3.5139	3.07601	4.26219	4.01285	3.98628	1.28081	-0.249339	-0.275907	-0.0504236	0.532521	1
100288997	15	1876	#N/A	#N/A	1.92269	1.52241	2.10223	2.298	2.89841	2.88093	2.72142	0.975725	-0.0174857	-0.176995	-0.400284	0.179537	1
91433	15	2767	RCCD1	RCC1 domain containing 1	2.73577	2.67797	3.00891	2.59472	3.46783	3.67376	3.51814	0.732065	0.205924	0.0503071	-0.0577978	0.273138	1
9055	15	3113	PRC1	protein regulator of cytokinesis 1	2.05983	2.24357	3.80322	2.59548	5.92552	5.8676	5.46179	3.86568	-0.0579192	-0.463727	0.183737	1.74338	1
100507118	15	887	PRC1-AS1	PRC1 antisense RNA 1	1.75681	1.90378	3.28835	2.19473	5.3979	5.40993	4.99417	3.64109	0.012021	-0.403736	0.146966	1.53154	1
26276	15	2639	VPS33B	VPS33B, late endosome and lysosome associated	2.43849	2.60436	2.86023	3.14547	3.48335	3.54509	3.43599	1.04486	0.0617369	-0.0473643	0.165872	0.42174	1
28232	15	5762	SLCO3A1	solute carrier organic anion transporter family member 3A1	4.57061	4.50314	4.72362	4.8524	5.32033	5.41429	5.00002	0.749715	0.0939662	-0.320301	-0.0674661	0.153009	1
64927	15	3808	TTC23	tetratricopeptide repeat domain 23	2.55452	2.45244	2.86302	2.89263	3.74136	3.65585	3.64998	1.18684	-0.0855105	-0.0913784	-0.102078	0.308506	1
123355	15	1450	LRRC28	leucine rich repeat containing 28	3.01439	2.76546	3.14756	3.07559	3.66745	3.6074	3.46881	0.653068	-0.0600578	-0.198645	-0.248922	0.133176	1
4205	15	5919	MEF2A	myocyte enhancer factor 2A	6.21725	6.08776	6.6007	6.49244	7.7687	7.64641	7.49669	1.55145	-0.122298	-0.272014	-0.129493	0.383446	1
145748	15	2885	LYSMD4	LysM domain containing 4	2.20783	2.2049	2.59305	2.61449	3.66392	3.78645	3.87766	1.45609	0.12253	0.21374	-0.00292944	0.385215	1
22856	15	4550	CHSY1	chondroitin sulfate synthase 1	3.1395	2.92981	3.27922	3.52811	4.23547	4.1484	3.89353	1.09597	-0.0870657	-0.341932	-0.209689	0.139724	1
123283	15	3294	TARSL2	threonyl-tRNA synthetase like 2	4.51	4.41101	4.58761	5.09549	5.65486	5.40577	5.16313	1.14486	-0.249085	-0.491727	-0.0989912	0.0776124	1
51728	16	824	POLR3K	RNA polymerase III subunit K	2.62468	2.62071	2.90007	2.36617	4.07713	3.83655	4.18344	1.45245	-0.240583	0.106311	-0.00396561	0.275395	1
79622	16	1086	SNRNP25	small nuclear ribonucleoprotein U11/U12 subunit 25	4.80993	4.59946	4.87359	4.57537	5.62749	5.74179	5.74226	0.81756	0.114307	0.114771	-0.210464	0.0636636	1
64285	16	2992	RHBDF1	rhomboid 5 homolog 1	2.54788	2.51161	3.02027	2.986	3.98484	3.97294	4.13463	1.43697	-0.0119064	0.149785	-0.0362676	0.472395	1
4350	16	1391	MPG	N-methylpurine DNA glycosylase	3.75564	3.68223	3.98801	4.0952	4.89679	4.9432	4.84582	1.14115	0.0464151	-0.05097	-0.0734089	0.232366	1
8131	16	2989	NPRL3	NPR3 like, GATOR1 complex subunit	3.78228	3.59414	3.8167	3.87693	4.68352	4.59544	4.55494	0.901242	-0.0880784	-0.128576	-0.188139	0.0344272	1
83986	16	2952	FAM234A	family with sequence similarity 234 member A	5.74857	5.73771	5.91735	6.16396	6.33487	6.34054	6.43193	0.586299	0.00566672	0.0970609	-0.010857	0.168776	1
8786	16	2376	RGS11	regulator of G-protein signaling 11	2.43997	2.51033	3.16043	2.98637	4.10623	4.16034	4.0394	1.66626	0.05411	-0.0668298	0.0703536	0.72046	1
10573	16	1099	MRPL28	mitochondrial ribosomal protein L28	5.76742	5.69286	5.98362	6.03888	6.72322	6.73597	6.59137	0.955798	0.0127538	-0.131842	-0.0745564	0.216205	1
58986	16	3656	TMEM8A	transmembrane protein 8A	3.96761	3.91226	4.40673	4.47098	5.51675	5.54724	5.57474	1.54914	0.0304904	0.0579939	-0.0553457	0.439121	1
4833	16	1007	NME4	NME/NM23 nucleoside diphosphate kinase 4	3.88938	3.44724	5.38318	3.57869	7.37698	7.38661	7.42963	3.48759	0.0096387	0.0526501	-0.442146	1.4938	1
26063	16	1583	DECR2	2,4-dienoyl-CoA reductase 2, peroxisomal	2.45571	2.27688	3.00262	2.45539	4.05634	4.00237	4.32807	1.60062	-0.053967	0.271732	-0.178829	0.546906	1
9727	16	4448	RAB11FIP3	RAB11 family interacting protein 3	3.34333	3.32027	3.95316	3.75144	5.34946	5.57177	5.36312	2.00613	0.222313	0.013661	-0.023053	0.609836	1
100507047	16	746	#N/A	#N/A	1.91748	2.01159	2.0261	2.77014	3.0407	3.33228	3.23914	1.12322	0.291587	0.198445	0.094114	0.108624	1
9091	16	2922	PIGQ	phosphatidylinositol glycan anchor biosynthesis class Q	3.19317	3.23744	3.60464	3.53658	4.47307	4.7304	4.75432	1.27989	0.257334	0.281251	0.0442664	0.411467	1
57799	16	2933	RAB40C	RAB40C, member RAS oncogene family	3.17992	2.95284	3.28787	3.39772	4.12327	4.36075	4.37798	0.943349	0.237473	0.254707	-0.227086	0.107945	1
84326	16	840	METTL26	methyltransferase like 26	4.17354	3.96107	4.60139	4.19381	5.75042	5.77899	5.77576	1.57688	0.0285721	0.0253459	-0.212471	0.427854	1
197335	16	5541	WDR90	WD repeat domain 90	1.75156	1.7304	2.48931	2.22118	3.74211	3.79291	3.98116	1.99055	0.0508048	0.239054	-0.0211561	0.737751	1
100507167	16	1597	#N/A	#N/A	1.29824	1.26012	1.67182	1.97404	2.49826	2.47233	2.93166	1.20002	-0.0259274	0.433403	-0.0381173	0.373583	1
89941	16	2489	RHOT2	ras homolog family member T2	5.18279	5.02744	5.446	5.56396	6.32245	6.36128	6.69395	1.13965	0.0388285	0.371501	-0.155357	0.263211	1
9028	16	1559	RHBDL1	rhomboid like 1	1.13599	0.995671	1.87733	0.668388	3.13238	3.3313	3.49131	1.99639	0.198921	0.358926	-0.140322	0.741339	1
10273	16	1602	STUB1	STIP1 homology and U-box containing protein 1	6.05668	5.97707	6.22341	6.31314	6.74605	6.90355	6.83339	0.689378	0.157497	0.0873389	-0.0796094	0.16673	1
339123	16	2042	JMJD8	jumonji domain containing 8	5.59435	5.44026	5.72745	5.75071	6.30485	6.39321	6.36295	0.710499	0.0883567	0.058097	-0.154094	0.133098	1
84219	16	3165	WDR24	WD repeat domain 24	2.9323	3.01585	3.20873	3.58861	4.0879	4.19834	4.15253	1.1556	0.110434	0.0646212	0.0835547	0.276431	1
79006	16	1092	METRN	meteorin, glial cell differentiation regulator	2.9772	2.78262	3.35001	2.93622	3.86798	4.19509	4.07734	0.890786	0.327107	0.209361	-0.194576	0.37281	1
65990	16	858	FAM173A	family with sequence similarity 173 member A	3.09685	3.05598	3.39152	3.28699	4.32638	4.40487	4.57724	1.22954	0.0784883	0.250862	-0.0408704	0.294671	1
84264	16	1847	HAGHL	hydroxyacylglutathione hydrolase-like	3.55524	3.66286	3.65288	3.64219	4.21833	4.18502	4.58074	0.663089	-0.0333069	0.362418	0.107627	0.097644	1
64428	16	2093	NARFL	nuclear prelamin A recognition factor like	4.24028	4.17062	4.45751	4.66797	4.89348	5.00231	5.10088	0.653191	0.108831	0.207408	-0.0696632	0.217226	1
113000	16	2050	RPUSD1	RNA pseudouridylate synthase domain containing 1	2.54147	2.40948	2.70361	2.66382	3.42575	3.72092	3.61644	0.884281	0.295162	0.190683	-0.131993	0.16214	1
8912	16	8088	CACNA1H	calcium voltage-gated channel subunit alpha1 H	3.61534	3.36054	3.73784	3.243	4.95693	4.92529	4.98981	1.34159	-0.031636	0.0328821	-0.254804	0.122497	1
25823	16	1105	TPSG1	tryptase gamma 1	1.43145	1.19803	1.49488	0.931303	2.47516	2.36265	2.47069	1.04371	-0.11251	-0.0044684	-0.233424	0.0634286	1
8938	16	4523	BAIAP3	BAI1 associated protein 3	2.16845	1.94005	2.25497	1.97673	3.12443	3.17498	3.21003	0.955979	0.0505521	0.0856032	-0.228394	0.0865222	1
115939	16	1204	TSR3	TSR3, acp transferase ribosome maturation factor	5.2174	4.95837	5.23161	5.0465	5.80727	5.9639	5.85064	0.589871	0.156628	0.043376	-0.259023	0.0142144	1
84572	16	1245	GNPTG	N-acetylglucosamine-1-phosphate transferase gamma subunit	4.46965	4.47404	4.67135	4.82971	5.10026	5.22083	5.32467	0.630613	0.120564	0.224401	0.00438816	0.201704	1
9894	16	3328	TELO2	telomere maintenance 2	3.29789	3.14825	3.55842	3.84308	4.70615	4.7733	5.00703	1.40827	0.0671449	0.300879	-0.149632	0.260531	1
9742	16	5268	IFT140	intraflagellar transport 140	2.49483	2.44454	2.99769	2.75934	4.19392	4.21343	4.21616	1.69909	0.0195146	0.0222406	-0.0502903	0.502859	1
4832	16	1014	NME3	NME/NM23 nucleoside diphosphate kinase 3	3.59226	3.48702	3.9462	3.25793	5.13654	4.77107	4.90182	1.54429	-0.365471	-0.234723	-0.105232	0.353943	1
197342	16	1335	EME2	essential meiotic structure-specific endonuclease subunit 2	1.65135	1.36985	2.23949	1.83391	3.12894	3.5979	4.13866	1.47759	0.468961	1.00972	-0.281499	0.588135	1
6187	16	942	RPS2	ribosomal protein S2	8.93282	8.83812	9.15891	9.39989	9.92155	10.0188	9.81764	0.988723	0.0972939	-0.103903	-0.0947004	0.226087	1
9143	16	2029	SYNGR3	synaptogyrin 3	2.0886	2.01863	2.36621	2.31985	3.30575	3.25323	2.95378	1.21715	-0.052523	-0.351968	-0.0699725	0.277614	1
9351	16	2175	SLC9A3R2	SLC9A3 regulator 2	2.84315	2.47913	3.00275	3.02544	3.87353	3.85331	4.39064	1.03038	-0.0202247	0.517106	-0.364021	0.1596	1
4913	16	1067	NTHL1	nth like DNA glycosylase 1	2.12166	1.58636	2.53834	1.80933	3.96184	3.80378	4.04294	1.84018	-0.158061	0.0810967	-0.535297	0.416677	1
7249	16	5632	TSC2	tuberous sclerosis 2	3.90755	3.84689	4.55097	4.57515	5.81186	5.93228	5.90747	1.90431	0.120422	0.0956107	-0.0606622	0.643425	1
100188847	16	90	MIR1225	microRNA 1225	2.54336	2.10873	2.56075	3.36176	3.67665	2.70691	3.92584	1.13329	-0.969748	0.249187	-0.434633	0.0173899	1
100507303	16	337	SNHG19	small nucleolar RNA host gene 19	1.94589	2.60347	2.75315	2.68981	3.55528	3.54	2.95813	1.60938	-0.0152707	-0.597148	0.65758	0.807258	1
84231	16	3667	TRAF7	TNF receptor associated factor 7	4.42297	4.57414	4.98378	5.07592	5.8804	6.00109	5.92157	1.45743	0.120683	0.041169	0.151173	0.560806	1
57524	16	5695	CASKIN1	CASK interacting protein 1	2.49401	2.65527	3.11256	2.95073	3.87997	4.07773	4.25752	1.38595	0.197758	0.377554	0.161252	0.618546	1
64223	16	1640	MLST8	MTOR associated protein, LST8 homolog	3.87081	3.72845	4.17102	4.0996	5.34223	5.45632	5.42693	1.47142	0.114089	0.0846992	-0.142358	0.300209	1
21	16	6623	ABCA3	ATP binding cassette subfamily A member 3	2.19754	2.15108	3.00906	2.72776	4.56389	4.67381	4.33119	2.36635	0.109918	-0.232707	-0.0464629	0.811518	1
899	16	4287	CCNF	cyclin F	1.54429	1.51734	2.26228	2.04845	3.56897	3.80504	3.36516	2.02468	0.236073	-0.203805	-0.026947	0.717997	1
51005	16	2283	AMDHD2	amidohydrolase domain containing 2	1.70401	1.6508	2.24967	2.02609	3.21519	3.45721	3.56981	1.51118	0.242025	0.354626	-0.0532104	0.545667	1
100507321	16	5576	ERVK13-1	endogenous retrovirus group K13 member 1	2.13986	1.96648	2.31263	2.56021	3.60427	3.25275	3.9159	1.46442	-0.351526	0.311624	-0.173379	0.172778	1
6923	16	990	TCEB2	transcription elongation factor B subunit 2	6.61342	6.51977	6.81898	6.76798	7.21972	7.41868	7.122	0.606306	0.198959	-0.0977183	-0.0936461	0.205567	1
114984	16	1027	FLYWCH2	FLYWCH family member 2	4.30989	4.42822	4.77716	4.53614	5.03404	5.00485	4.9436	0.724158	-0.0291906	-0.0904382	0.118334	0.46728	1
124222	16	2692	PAQR4	progestin and adipoQ receptor family member 4	1.37475	1.3781	2.04231	1.31568	3.19805	3.51422	3.10349	1.8233	0.316168	-0.0945651	0.00335025	0.66756	1
9074	16	1370	CLDN6	claudin 6	1.39649	0.332546	2.42764	0.512723	4.15723	4.26015	3.78574	2.76074	0.102921	-0.371485	-1.06394	1.03115	1
54985	16	1000	HCFC1R1	host cell factor C1 regulator 1	4.51313	4.21271	5.18843	4.72647	6.06883	6.03982	5.95566	1.5557	-0.0290092	-0.11317	-0.300418	0.675304	1
79228	16	1420	THOC6	THO complex 6	4.39065	4.41204	4.95818	5.13878	5.28455	5.04878	5.32254	0.893909	-0.235773	0.0379808	0.0213981	0.567531	1
100507419	16	2257	MMP25-AS1	MMP25 antisense RNA 1	1.58696	1.47608	1.76158	1.12707	2.46061	2.36319	2.92445	0.873651	-0.0974227	0.463842	-0.110884	0.174617	1
81854	16	1219	ZNF205-AS1	ZNF205 antisense RNA 1	2.46715	2.05529	2.30956	2.10054	3.08234	3.06144	3.18376	0.61519	-0.0208983	0.101416	-0.411861	-0.157595	1
7755	16	2060	ZNF205	zinc finger protein 205	2.80133	2.69006	3.11388	2.84862	4.16259	4.41221	4.31932	1.36126	0.249629	0.156738	-0.111267	0.312555	1
7727	16	2619	ZNF174	zinc finger protein 174	2.94022	2.96591	3.24875	3.14484	3.5485	3.51732	3.65995	0.608275	-0.0311748	0.111456	0.0256862	0.308526	1
23059	16	2821	CLUAP1	clusterin associated protein 1	3.18007	3.11087	3.41117	3.4408	4.22303	4.13311	4.05271	1.04296	-0.08992	-0.170317	-0.0691987	0.231102	1
84464	16	7293	SLX4	SLX4 structure-specific endonuclease subunit	1.40441	1.16089	1.77881	1.47252	2.82975	2.99026	3.0996	1.42533	0.160517	0.269859	-0.243522	0.374394	1
1773	16	3098	DNASE1	deoxyribonuclease 1	2.6513	2.49026	2.84595	2.79866	3.67644	3.75456	3.70925	1.02514	0.0781189	0.0328123	-0.161036	0.194647	1
115	16	7725	ADCY9	adenylate cyclase 9	4.13533	4.01293	4.44345	4.29725	5.16425	5.21033	5.21505	1.02893	0.0460764	0.0507933	-0.122394	0.308124	1
6345	16	4214	SRL	sarcalumenin	5.93849	5.60505	6.17604	5.6926	7.01864	6.95724	7.29457	1.08014	-0.0614036	0.275934	-0.333446	0.237544	1
100507501	16	2093	LINC01569	long intergenic non-protein coding RNA 1569	1.92555	1.4167	1.90451	1.52381	2.96356	2.75569	2.78394	1.038	-0.207867	-0.179616	-0.508855	-0.0210401	1
79585	16	3514	CORO7	coronin 7	2.84528	3.16412	3.41381	3.9068	4.1745	4.29128	4.52848	1.32922	0.116777	0.353972	0.31884	0.568529	1
114990	16	2806	VASN	vasorin	3.92159	3.74907	3.97012	4.47778	4.95097	5.24635	5.04759	1.02938	0.295387	0.0966213	-0.172515	0.0485332	1
57407	16	1362	NMRAL1	NmrA like redox sensor 1	3.46053	3.23595	3.82491	3.50631	5.28675	5.38204	5.01628	1.82623	0.0952829	-0.27047	-0.224577	0.364383	1
3163	16	2149	HMOX2	heme oxygenase 2	4.76151	4.62197	5.00987	4.5784	5.88477	5.82091	5.90166	1.12326	-0.0638557	0.0168949	-0.139536	0.248362	1
29965	16	2742	CDIP1	cell death inducing p53 target 1	5.62362	5.48916	5.68011	5.74507	6.27868	6.35525	6.04972	0.655059	0.076563	-0.228967	-0.134465	0.0564813	1
84309	16	1420	NUDT16L1	nudix hydrolase 16 like 1	3.72637	3.43892	4.21033	3.73892	5.33883	5.42569	5.62084	1.61245	0.0868672	0.282013	-0.287451	0.483959	1
124401	16	2662	ANKS3	ankyrin repeat and sterile alpha motif domain containing 3	2.86733	2.91876	2.77183	3.32258	3.63895	3.71709	3.7119	0.771617	0.0781477	0.0729561	0.0514304	-0.0955032	1
79641	16	1458	ROGDI	rogdi homolog	4.04094	3.5686	4.84198	3.6322	6.4406	6.58527	6.52198	2.39966	0.144664	0.0813791	-0.472339	0.80104	1
5493	16	6238	PPL	periplakin	1.46133	1.97396	2.68612	1.60174	3.87957	3.90154	3.67072	2.41824	0.0219663	-0.20885	0.512632	1.22479	1
18	16	5930	ABAT	4-aminobutyrate aminotransferase	1.97814	1.83631	2.49511	1.85023	4.20264	4.11102	4.07369	2.2245	-0.0916132	-0.12895	-0.141824	0.516971	1
23589	16	3054	CARHSP1	calcium regulated heat stable protein 1	2.51469	2.29501	3.45765	2.98031	5.3689	5.58768	5.45575	2.85422	0.218777	0.086847	-0.219683	0.942967	1
100505487	16	6675	#N/A	#N/A	3.42053	3.32249	3.48678	3.89492	4.54738	4.38063	4.09199	1.12685	-0.16675	-0.455387	-0.0980403	0.066245	1
100287628	16	563	#N/A	#N/A	2.04711	2.19474	2.82507	2.66459	3.8427	3.83373	3.85361	1.79559	-0.00896967	0.0109143	0.147624	0.777958	1
2013	16	5181	EMP2	epithelial membrane protein 2	4.36493	4.47487	5.15692	5.04786	6.32568	6.39636	5.98401	1.96076	0.0706775	-0.341673	0.109945	0.791995	1
57496	16	8634	MKL2	MKL1/myocardin like 2	3.1377	2.94152	3.24132	3.24983	4.02113	3.87492	3.63182	0.883426	-0.146207	-0.389304	-0.196177	0.103622	1
5073	16	3078	PARN	poly(A)-specific ribonuclease	4.29209	4.29473	4.45642	4.91371	4.98134	4.81231	4.5963	0.689246	-0.169028	-0.385033	0.00264285	0.164333	1
23420	16	4247	NOMO1	NODAL modulator 1	4.17173	3.78391	4.17967	4.3664	4.79109	4.67445	4.88254	0.619366	-0.116647	0.0914481	-0.387818	0.00794589	1
123803	16	1112	NTAN1	N-terminal asparagine amidase	3.76839	3.78526	4.43379	4.05505	5.82807	5.73764	5.75993	2.05968	-0.0904329	-0.0681461	0.0168642	0.665399	1
100288332	16	1537	NPIPA5	nuclear pore complex interacting protein family member A5	1.79088	2.15987	2.13221	2.19736	2.47091	2.51777	2.50879	0.680036	0.0468606	0.0378765	0.368995	0.341331	1
54820	16	4005	NDE1	nudE neurodevelopment protein 1	3.32117	3.2992	3.39824	3.91421	4.17673	4.31009	3.86847	0.855565	0.133356	-0.308265	-0.0219697	0.0770666	1
6210	16	543	RPS15A	ribosomal protein S15a	8.50939	8.4952	9.02691	8.96257	10.1401	10.0764	9.87105	1.63075	-0.0637855	-0.26909	-0.0141838	0.51752	1
23204	16	2264	ARL6IP1	ADP ribosylation factor like GTPase 6 interacting protein 1	4.83446	4.6471	4.8447	5.08817	6.00932	5.87361	5.27258	1.17485	-0.13571	-0.736736	-0.18736	0.0102379	1
57020	16	3550	C16orf62	chromosome 16 open reading frame 62	3.36433	3.26106	3.81088	3.42176	5.12487	5.15703	4.96872	1.76054	0.0321684	-0.156149	-0.103261	0.446557	1
400506	16	1950	KNOP1	lysine rich nucleolar protein 1	2.94356	3.06321	3.11458	2.9414	4.10688	3.79834	3.9199	1.16332	-0.308541	-0.186978	0.11965	0.171017	1
54988	16	2428	ACSM5	acyl-CoA synthetase medium-chain family member 5	0.0316259	0.608661	1.10047	1.22746	1.96823	1.9212	2.13203	1.9366	-0.0470309	0.163802	0.577035	1.06884	1
81691	16	2776	LOC81691	exonuclease NEF-sp	1.72208	1.84596	2.8608	1.87879	4.81257	4.75067	4.17773	3.09049	-0.0618996	-0.634838	0.123885	1.13872	1
51108	16	3195	METTL9	methyltransferase like 9	4.11701	4.06269	4.44417	4.46055	5.64715	5.45288	5.29472	1.53014	-0.194268	-0.352432	-0.0543235	0.327157	1
29904	16	7412	EEF2K	eukaryotic elongation factor 2 kinase	3.82481	3.38228	3.704	3.50817	4.5732	4.58425	4.47365	0.748391	0.011046	-0.099553	-0.442527	-0.120807	1
23062	16	5973	GGA2	golgi associated, gamma adaptin ear containing, ARF binding protein 2	5.21173	5.12895	5.3644	5.54263	5.80316	5.70194	5.63477	0.591423	-0.101216	-0.168386	-0.0827803	0.152665	1
100506587	16	2463	#N/A	#N/A	2.03574	2.01381	2.53529	2.53138	3.88938	3.85762	3.44063	1.85364	-0.0317567	-0.448749	-0.0219267	0.499555	1
51451	16	1370	LCMT1	leucine carboxyl methyltransferase 1	5.13869	5.10758	5.20984	5.61226	5.96869	6.09626	5.49948	0.829999	0.127573	-0.469211	-0.0311097	0.0711565	1
342357	16	7126	ZKSCAN2	zinc finger with KRAB and SCAN domains 2	2.3296	2.36782	2.63616	3.19124	3.3031	3.29057	3.07756	0.973505	-0.0125349	-0.225538	0.0382281	0.306563	1
3566	16	3862	IL4R	interleukin 4 receptor	1.10488	1.33091	1.56665	1.34224	2.88044	2.70943	2.33383	1.77556	-0.171005	-0.546605	0.226031	0.461768	1
2975	16	7107	GTF3C1	general transcription factor IIIC subunit 1	5.55364	5.5441	5.8267	6.23717	6.21948	6.12691	6.14492	0.665835	-0.0925638	-0.0745533	-0.00954101	0.27306	1
23214	16	4422	XPO6	exportin 6	4.52973	4.54903	4.63129	5.1789	5.34924	5.32776	5.15023	0.819509	-0.0214833	-0.199012	0.0192942	0.101554	1
1201	16	2097	CLN3	CLN3, battenin	3.10438	3.27178	3.51027	3.8261	4.03083	4.2325	3.99364	0.926444	0.201668	-0.0371924	0.167394	0.405884	1
6817	16	2182	SULT1A1	sulfotransferase family 1A member 1	1.44667	1.19996	2.28896	1.31776	3.93566	3.92461	3.42018	2.48899	-0.0110495	-0.515478	-0.24671	0.842291	1
25970	16	5126	SH2B1	SH2B adaptor protein 1	3.99265	3.71089	4.26444	4.11757	4.89147	4.96847	5.11569	0.898822	0.0769988	0.224219	-0.281751	0.271794	1
79874	16	2280	RABEP2	rabaptin, RAB GTPase binding effector protein 2	2.94454	2.89875	3.02199	3.41558	3.59105	3.92059	4.08858	0.646506	0.329543	0.497532	-0.0457874	0.0774472	1
84901	16	3877	NFATC2IP	nuclear factor of activated T-cells 2 interacting protein	4.44158	4.52872	4.59187	4.95258	5.27229	5.27847	5.13298	0.830705	0.00618177	-0.139308	0.0871366	0.150289	1
83985	16	2213	SPNS1	sphingolipid transporter 1 (putative)	4.38818	4.39289	4.65101	5.0691	5.48103	5.50283	5.57933	1.09285	0.021799	0.0983043	0.00470683	0.262828	1
552900	16	1011	BOLA2	bolA family member 2	3.03162	2.79859	2.84797	3.40365	3.74599	3.3159	2.94127	0.714371	-0.430095	-0.804725	-0.233028	-0.183649	1
23475	16	1555	QPRT	quinolinate phosphoribosyltransferase	4.31338	3.76055	5.50061	3.54035	7.33788	7.40696	7.50612	3.0245	0.0690771	0.168241	-0.552833	1.18723	1
3835	16	2096	KIF22	kinesin family member 22	4.03331	3.89919	4.18589	4.34807	5.10632	5.36356	4.94626	1.07301	0.257238	-0.160067	-0.134118	0.152578	1
4150	16	2779	MAZ	MYC associated zinc finger protein	5.26094	5.34214	5.99774	5.94318	6.99885	7.18779	7.0185	1.73792	0.188933	0.0196484	0.0812054	0.736802	1
79447	16	3825	PAGR1	PAXIP1 associated glutamate rich protein 1	3.24191	3.27658	3.60044	3.90443	4.83776	4.90371	4.92141	1.59586	0.0659482	0.0836461	0.0346719	0.358534	1
10423	16	1874	CDIPT	CDP-diacylglycerol--inositol 3-phosphatidyltransferase	5.64301	5.40954	5.72108	5.52816	6.39117	6.48348	6.21723	0.74816	0.0923039	-0.173945	-0.233475	0.0780634	1
124446	16	999	TMEM219	transmembrane protein 219	4.40337	4.15638	4.72536	4.16763	5.85774	5.85762	5.62448	1.45437	-0.000115222	-0.233263	-0.246992	0.321994	1
9344	16	6519	TAOK2	TAO kinase 2	4.20503	4.17498	4.30585	4.77703	4.86289	4.92475	4.81715	0.657861	0.0618597	-0.0457455	-0.0300482	0.100821	1
8479	16	2374	HIRIP3	HIRA interacting protein 3	3.99098	4.15709	4.26636	4.92486	4.63851	4.65236	4.37053	0.647534	0.0138475	-0.267979	0.166112	0.275388	1
283899	16	1185	INO80E	INO80 complex subunit E	5.01166	4.96289	5.20445	5.34626	5.76795	5.87528	5.78526	0.756288	0.107333	0.0173101	-0.0487666	0.192791	1
8448	16	2066	DOC2A	double C2 domain alpha	2.5695	2.52886	2.75357	2.77857	3.21745	3.13025	3.22496	0.647954	-0.0871988	0.00750799	-0.0406343	0.184072	1
100271831	16	411	#N/A	#N/A	4.41725	4.60751	4.74364	4.81916	5.38037	5.65534	5.31702	0.963126	0.274966	-0.063357	0.190259	0.326393	1
5595	16	1979	MAPK3	mitogen-activated protein kinase 3	4.45137	4.54345	4.84041	4.77488	5.63884	5.83731	5.60145	1.18747	0.198471	-0.0373928	0.0920868	0.38904	1
197407	16	2203	ZNF48	zinc finger protein 48	2.9955	2.95199	3.36428	3.30877	4.35777	4.48633	4.36439	1.36227	0.128566	0.00662519	-0.0435101	0.36878	1
51333	16	1455	ZNF771	zinc finger protein 771	1.56891	1.5044	1.92931	1.8867	2.62401	3.05642	3.04909	1.05509	0.432415	0.425086	-0.0645179	0.360391	1
146540	16	3183	ZNF785	zinc finger protein 785	2.36038	2.03692	1.93944	2.59405	2.99984	2.71494	3.07011	0.639463	-0.284899	0.0702625	-0.323461	-0.420944	1
5261	16	5510	PHKG2	phosphorylase kinase catalytic subunit gamma 2	2.7021	2.71741	2.98202	3.28706	3.45888	3.62355	3.37748	0.756776	0.164676	-0.0814011	0.0153051	0.279917	1
9274	16	858	BCL7C	BCL tumor suppressor 7C	4.11871	3.97178	4.47235	4.29221	5.45833	5.47193	5.24871	1.33962	0.0136041	-0.209619	-0.146931	0.353637	1
100313837	16	83	MIR762	microRNA 762	5.1323	4.64748	5.19018	5.29417	6.62924	6.25821	6.15746	1.49694	-0.371029	-0.471776	-0.484814	0.0578865	1
1489	16	1664	CTF1	cardiotrophin 1	1.98949	1.81788	2.47056	1.93007	3.62871	3.78028	3.6649	1.63923	0.151571	0.0361833	-0.171612	0.481077	1
54620	16	3796	FBXL19	F-box and leucine rich repeat protein 19	2.4424	2.38976	2.87045	2.98743	3.63633	3.86863	3.80077	1.19393	0.232297	0.164436	-0.0526389	0.428055	1
93129	16	2188	ORAI3	ORAI calcium release-activated calcium modulator 3	3.52121	3.32061	3.97033	3.12278	5.20158	5.24201	4.80901	1.68037	0.0404302	-0.392574	-0.2006	0.449124	1
80270	16	2378	HSD3B7	hydroxy-delta-5-steroid dehydrogenase, 3 beta- and steroid delta-isomerase 7	1.40032	1.17576	1.81936	1.11037	2.96408	3.028	2.65463	1.56377	0.0639198	-0.30945	-0.22456	0.419045	1
79001	16	998	VKORC1	vitamin K epoxide reductase complex subunit 1	4.30754	4.12308	4.63643	4.48156	5.65365	5.54763	5.5292	1.34611	-0.106023	-0.124449	-0.184465	0.328888	1
10295	16	2174	BCKDK	branched chain ketoacid dehydrogenase kinase	4.89227	4.67591	4.93153	4.49273	6.08348	6.1338	5.98043	1.19121	0.0503141	-0.103055	-0.216368	0.0392536	1
100507110	16	1679	#N/A	#N/A	1.42508	1.44659	1.80428	1.55581	2.95227	2.80466	2.8691	1.52719	-0.147612	-0.0831783	0.0215022	0.379196	1
7041	16	1866	TGFB1I1	transforming growth factor beta 1 induced transcript 1	3.62894	3.69026	5.4774	3.87736	7.24829	7.46202	7.59786	3.61935	0.213733	0.34957	0.0613257	1.84846	1
6524	16	2273	SLC5A2	solute carrier family 5 member 2	3.46055	3.30921	3.26691	3.82692	4.45705	4.53602	4.41678	0.996502	0.0789678	-0.04027	-0.15134	-0.193641	1
64755	16	2765	C16orf58	chromosome 16 open reading frame 58	4.62556	4.43544	4.54765	4.95253	5.81541	5.89897	5.65679	1.18985	0.0835612	-0.15862	-0.190117	-0.0779102	1
23594	16	1628	ORC6	origin recognition complex subunit 6	1.75159	1.61883	2.23984	2.14966	3.78254	3.95883	3.38115	2.03096	0.176284	-0.401391	-0.132754	0.488251	1
91807	16	7998	MYLK3	myosin light chain kinase 3	4.43631	4.0085	6.13257	3.5553	8.27833	8.18871	7.60899	3.84202	-0.0896241	-0.669343	-0.427815	1.69626	1
388272	16	1383	C16orf87	chromosome 16 open reading frame 87	3.76858	3.63167	4.05886	3.51696	5.43687	5.20312	5.28106	1.66829	-0.233748	-0.155807	-0.136914	0.29028	1
84706	16	4211	GPT2	glutamic--pyruvic transaminase 2	3.67336	3.69338	3.5759	4.68663	4.70878	4.74719	4.91113	1.03542	0.038407	0.20235	0.0200163	-0.0974601	1
81533	16	2234	ITFG1	integrin alpha FG-GAP repeat containing 1	4.10319	3.82035	4.50051	3.93369	6.02213	5.69329	5.65992	1.91894	-0.32884	-0.362211	-0.282848	0.397314	1
5257	16	5694	PHKB	phosphorylase kinase regulatory subunit beta	3.8823	3.68205	4.32344	3.91889	5.73669	5.59076	5.30919	1.85438	-0.145923	-0.427495	-0.200249	0.441141	1
55027	16	2625	HEATR3	HEAT repeat containing 3	1.96552	1.91568	2.27	2.43897	3.36862	3.10782	3.30257	1.40309	-0.260791	-0.066046	-0.049847	0.304473	1
29117	16	2312	BRD7	bromodomain containing 7	4.41376	4.33452	4.52228	4.8578	5.39856	5.30635	5.06059	0.984799	-0.0922054	-0.337965	-0.0792389	0.108518	1
5934	16	4886	RBL2	RB transcriptional corepressor like 2	3.44185	3.43325	3.94119	4.00689	5.16019	4.93724	4.84317	1.71834	-0.222957	-0.317022	-0.00859744	0.499346	1
64400	16	2222	AKTIP	AKT interacting protein	3.6441	3.56836	3.85675	3.60893	4.52368	4.4481	4.32034	0.879587	-0.075589	-0.203347	-0.0757421	0.212654	1
79068	16	4292	FTO	FTO, alpha-ketoglutarate dependent dioxygenase	4.55836	4.63859	4.75075	5.01998	5.38771	5.13383	5.14431	0.829352	-0.253878	-0.243402	0.0802339	0.192397	1
4313	16	3843	MMP2	matrix metallopeptidase 2	1.03165	0.65239	2.19637	1.10557	4.19734	4.18351	4.00096	3.16569	-0.0138262	-0.19638	-0.379261	1.16472	1
583	16	2814	BBS2	Bardet-Biedl syndrome 2	4.09115	4.09514	4.45048	4.38443	5.2719	5.0292	4.88952	1.18075	-0.2427	-0.382382	0.00399335	0.359332	1
4504	16	582	MT3	metallothionein 3	1.48861	0.609737	1.80822	0.364021	2.21586	2.0279	1.93468	0.727258	-0.187962	-0.281182	-0.878869	0.319612	1
9688	16	2737	NUP93	nucleoporin 93	4.48851	4.51499	4.80599	5.18334	5.93488	5.88706	5.86772	1.44637	-0.0478193	-0.0671575	0.0264838	0.31748	1
80011	16	2848	FAM192A	family with sequence similarity 192 member A	4.63582	4.57772	4.77611	4.91547	5.41368	5.13225	5.1826	0.77786	-0.281422	-0.231072	-0.0580926	0.140297	1
55715	16	2750	DOK4	docking protein 4	2.82954	2.76573	4.59115	2.96403	6.55414	6.69036	7.32508	3.7246	0.136225	0.770938	-0.0638102	1.76161	1
92922	16	2429	CCDC102A	coiled-coil domain containing 102A	3.18889	2.99226	3.34443	3.07502	3.87268	4.17681	3.9926	0.683791	0.304132	0.119922	-0.196625	0.155543	1
10300	16	2646	KATNB1	katanin regulatory subunit B1	1.75158	1.86312	2.44086	2.13007	3.76865	3.78934	3.90074	2.01707	0.0206883	0.132089	0.111537	0.689277	1
3801	16	3708	KIFC3	kinesin family member C3	3.39066	3.51642	4.02106	4.23566	4.33064	4.43924	4.34506	0.939985	0.108596	0.0144204	0.125759	0.630404	1
79650	16	2254	USB1	U6 snRNA biogenesis phosphodiesterase 1	4.2604	4.20065	4.60832	4.69282	5.47054	5.59761	5.46887	1.21014	0.127072	-0.00166586	-0.0597468	0.347925	1
4324	16	4438	MMP15	matrix metallopeptidase 15	3.60158	3.33311	6.08334	3.39282	8.21902	8.28913	8.3745	4.61744	0.0701111	0.155482	-0.268475	2.48176	1
29105	16	1292	CFAP20	cilia and flagella associated protein 20	5.13005	4.75639	5.44705	5.15054	6.56595	6.469	6.46118	1.43589	-0.0969452	-0.104763	-0.373661	0.316995	1
100505792	16	672	#N/A	#N/A	3.32	3.30342	3.55089	3.6928	4.22959	4.04884	4.01903	0.909598	-0.180758	-0.210559	-0.0165747	0.230897	1
29070	16	5272	CCDC113	coiled-coil domain containing 113	2.27938	2.25403	2.59655	2.50018	3.37254	3.20351	2.92201	1.09316	-0.169028	-0.450534	-0.0253452	0.317177	1
221191	16	1810	PRSS54	protease, serine 54	2.06096	1.90516	2.02718	2.1118	2.72616	2.53202	2.40228	0.665203	-0.194139	-0.323879	-0.155798	-0.0337771	1
1009	16	3648	CDH11	cadherin 11	1.21099	1.26178	2.47676	0.955072	4.56283	4.54667	4.1242	3.35183	-0.0161525	-0.438622	0.0507927	1.26576	1
146227	16	3298	BEAN1	brain expressed, associated with NEDD4, 1	1.04204	0.893582	1.29626	1.11431	2.87306	2.80223	2.53993	1.83102	-0.0708356	-0.333133	-0.148455	0.254222	1
7084	16	5114	TK2	thymidine kinase 2, mitochondrial	2.09542	2.09941	2.40677	2.39127	3.17055	3.12535	3.13744	1.07513	-0.0451972	-0.0331083	0.00398559	0.311348	1
51192	16	838	CKLF	chemokine like factor	1.70598	1.35329	2.31912	1.88399	4.12577	4.12016	3.73422	2.41979	-0.005608	-0.391548	-0.352694	0.613142	1
123920	16	2203	CMTM3	CKLF like MARVEL transmembrane domain containing 3	1.90633	2.15025	3.27925	2.7331	4.82825	4.97497	4.72009	2.92193	0.146711	-0.10817	0.243919	1.37292	1
146223	16	8117	CMTM4	CKLF like MARVEL transmembrane domain containing 4	3.73993	3.7945	4.0086	4.00389	4.6334	4.5508	4.4315	0.893475	-0.0826076	-0.201902	0.0545715	0.268675	1
283848	16	2623	CES4A	carboxylesterase 4A	1.63657	1.42885	2.50833	1.54125	3.98457	3.65223	4.04004	2.348	-0.332341	0.0554715	-0.207714	0.871764	1
84752	16	2705	B3GNT9	UDP-GlcNAc:betaGal beta-1,3-N-acetylglucosaminyltransferase 9	3.53569	3.31935	3.50893	3.75869	4.33751	4.23044	4.22613	0.801817	-0.10707	-0.11138	-0.216345	-0.0267667	1
653319	16	3400	KIAA0895L	KIAA0895 like	1.79487	1.85406	3.11217	2.36496	4.54927	4.59596	4.96973	2.7544	0.0466924	0.420461	0.0591951	1.31731	1
29800	16	2009	ZDHHC1	zinc finger DHHC-type containing 1	2.15666	2.02036	2.29553	2.16739	3.03083	3.29544	3.18382	0.874171	0.264615	0.152989	-0.136294	0.138873	1
100505942	16	1012	LOC100505942	uncharacterized LOC100505942	1.41751	1.08491	1.3863	0.868125	2.70122	2.70207	1.95835	1.28371	0.000849072	-0.742873	-0.3326	-0.031213	1
65057	16	2066	ACD	adrenocortical dysplasia homolog	2.91962	2.80807	3.08087	3.18991	3.5743	3.58297	3.34272	0.654684	0.00867267	-0.231579	-0.111545	0.161257	1
80152	16	2345	CENPT	centromere protein T	4.11109	4.04741	4.14073	4.38853	4.89004	5.02576	5.23369	0.778957	0.135718	0.343642	-0.0636779	0.0296373	1
10204	16	886	NUTF2	nuclear transport factor 2	5.8856	6.01479	6.34261	6.35544	7.15066	7.09008	7.02785	1.26506	-0.0605799	-0.122808	0.129193	0.457011	1
5681	16	3481	PSKH1	protein serine kinase H1	3.40393	3.17008	3.54	3.4695	4.64531	4.67095	4.66742	1.24138	0.0256415	0.0221083	-0.233852	0.136065	1
3931	16	1354	LCAT	lecithin-cholesterol acyltransferase	3.33289	3.47852	3.88222	3.43398	4.45673	4.45124	4.63987	1.12384	-0.00549153	0.183143	0.145632	0.549327	1
6560	16	5026	SLC12A4	solute carrier family 12 member 4	5.11937	5.30695	5.68539	5.70914	6.33196	6.28889	6.40525	1.21259	-0.043068	0.0732947	0.187587	0.566022	1
54920	16	1926	DUS2	dihydrouridine synthase 2	2.1406	2.17134	2.53967	2.45062	3.86204	3.86184	3.6457	1.72144	-0.000204725	-0.216338	0.030745	0.399067	1
80004	16	4021	ESRP2	epithelial splicing regulatory protein 2	1.4183	1.40376	1.59276	1.79565	2.32235	2.19817	1.71925	0.904043	-0.124179	-0.603095	-0.0145401	0.174453	1
54496	16	2465	PRMT7	protein arginine methyltransferase 7	3.107	2.71514	3.48802	3.02664	4.80025	4.80377	4.54629	1.69325	0.00351852	-0.253962	-0.391857	0.381024	1
146198	16	4384	ZFP90	ZFP90 zinc finger protein	2.65902	2.5299	3.0689	2.47331	4.47733	4.24641	4.0706	1.81831	-0.230923	-0.406735	-0.12912	0.409887	1
100506031	16	1397	LOC100506031	uncharacterized LOC100506031	3.48909	3.43909	3.40336	3.71549	4.22155	4.08997	3.99066	0.732462	-0.131587	-0.230899	-0.0500073	-0.0857284	1
84342	16	2495	COG8	component of oligomeric golgi complex 8	4.41219	4.40741	4.49273	4.68394	5.05041	5.10383	4.72784	0.638217	0.0534224	-0.322572	-0.00478534	0.0805336	1
80777	16	4286	CYB5B	cytochrome b5 type B	4.37425	4.24415	4.51319	4.42101	5.16758	5.13769	5.03259	0.793326	-0.0298837	-0.134986	-0.130101	0.138936	1
1728	16	2591	NQO1	NAD(P)H quinone dehydrogenase 1	2.88496	2.97897	3.6397	2.98739	5.03413	5.04259	4.8757	2.14917	0.00846498	-0.158431	0.0940154	0.754743	1
11060	16	6492	WWP2	WW domain containing E3 ubiquitin protein ligase 2	3.27857	3.50932	3.55045	3.83298	4.0055	4.10213	3.86608	0.726933	0.0966276	-0.139424	0.23075	0.271882	1
55066	16	7999	PDPR	pyruvate dehydrogenase phosphatase regulatory subunit	3.65555	3.61568	4.20188	4.8293	4.99206	4.9136	4.63575	1.33651	-0.0784603	-0.356303	-0.0398738	0.546329	1
11269	16	1815	DDX19B	DEAD-box helicase 19B	3.84363	3.84512	4.07718	4.00839	4.64181	4.72184	4.34776	0.798176	0.080037	-0.294045	0.00148744	0.233553	1
100506083	16	1499	LOC100506083	uncharacterized LOC100506083	2.51403	2.59114	2.68766	2.27633	3.35054	3.31662	2.77516	0.836509	-0.0339227	-0.575388	0.0771046	0.173629	1
6483	16	4450	ST3GAL2	ST3 beta-galactoside alpha-2,3-sialyltransferase 2	4.1856	4.12884	4.46048	4.39538	5.00588	5.09267	4.94018	0.820283	0.0867915	-0.0657024	-0.05676	0.274881	1
197258	16	3907	FUK	fucokinase	2.38335	2.3473	2.60853	2.66544	3.04279	3.23753	3.14942	0.659436	0.194745	0.106631	-0.0360538	0.225183	1
25839	16	2822	COG4	component of oligomeric golgi complex 4	4.41066	4.39884	4.66259	4.62161	5.19329	5.17076	5.07051	0.782631	-0.0225307	-0.122781	-0.0118257	0.251926	1
92154	16	4977	MTSS1L	MTSS1L, I-BAR domain containing	5.53116	5.29767	5.62179	6.02949	6.53299	6.64278	6.81288	1.00183	0.109796	0.279895	-0.233484	0.09063	1
55697	16	3096	VAC14	Vac14, PIKFYVE complex component	3.71918	3.81333	4.02956	4.44797	4.70911	4.8974	4.68235	0.989932	0.188285	-0.0267601	0.0941433	0.310382	1
55565	16	1822	ZNF821	zinc finger protein 821	2.46765	2.36257	2.91297	2.58412	3.83252	4.00687	3.89982	1.36487	0.174351	0.0673081	-0.105075	0.445325	1
463	16	16170	ZFHX3	zinc finger homeobox 3	2.76343	2.42269	2.61907	2.5874	3.35301	3.34375	3.00498	0.589579	-0.00926309	-0.348034	-0.340741	-0.144368	1
2734	16	9439	GLG1	golgi glycoprotein 1	5.12089	5.14286	5.33736	5.80784	6.30856	6.16958	6.15506	1.18767	-0.138984	-0.1535	0.0219657	0.216465	1
79726	16	3663	WDR59	WD repeat domain 59	4.28199	4.2886	4.51708	4.86474	5.30888	5.39419	5.30918	1.02689	0.0853163	0.00029787	0.00660832	0.235085	1
84937	16	4633	ZNRF1	zinc and ring finger 1	2.73153	2.86347	3.33775	3.15605	4.04724	4.05088	4.2648	1.3157	0.00364608	0.217561	0.131936	0.606214	1
197257	16	2067	LDHD	lactate dehydrogenase D	3.21784	2.69735	3.1854	2.53812	3.94211	3.95803	3.82815	0.724274	0.0159147	-0.11396	-0.520494	-0.0324413	1
162239	16	3288	ZFP1	ZFP1 zinc finger protein	2.13584	2.13173	2.32841	2.07058	2.88212	2.77441	2.78348	0.746281	-0.107702	-0.0986332	-0.0041091	0.19258	1
1504	16	872	CTRB1	chymotrypsinogen B1	1.18459	0.945436	1.28928	0.969226	1.94062	2.3204	1.62922	0.756037	0.37978	-0.311401	-0.23915	0.10469	1
100506281	16	728	LOC100506281	uncharacterized LOC100506281	1.37371	1.43946	1.3391	1.17758	2.21509	2.49778	1.81047	0.84138	0.282699	-0.40462	0.0657516	-0.0346089	1
10428	16	1279	CFDP1	craniofacial development protein 1	4.95233	5.06093	5.28115	5.57758	6.51428	6.3188	6.26014	1.56196	-0.195483	-0.254141	0.108601	0.328824	1
124491	16	1060	TMEM170A	transmembrane protein 170A	2.7595	2.66891	2.61244	3.15043	3.38189	3.24036	3.0713	0.622386	-0.141532	-0.310586	-0.0905964	-0.147064	1
79583	16	3111	TMEM231	transmembrane protein 231	1.70734	1.58895	1.7574	1.81704	2.65205	2.701	2.11926	0.944709	0.0489561	-0.532792	-0.118386	0.0500599	1
23536	16	3603	ADAT1	adenosine deaminase, tRNA specific 1	2.59213	2.31253	2.6817	2.79373	3.56623	3.58091	3.3535	0.974107	0.0146753	-0.212736	-0.279596	0.0895741	1
51741	16	2648	WWOX	WW domain containing oxidoreductase	1.16313	1.06041	1.42222	1.23649	2.04903	2.26186	1.94896	0.885895	0.212836	-0.100067	-0.102722	0.259087	1
80790	16	4503	CMIP	c-Maf inducing protein	2.3728	2.33348	3.40102	2.43182	5.03756	4.98841	4.82497	2.66477	-0.0491521	-0.212592	-0.0393225	1.02822	1
5336	16	4241	PLCG2	phospholipase C gamma 2	1.56479	1.28253	1.98356	1.65378	2.55529	2.28455	2.32902	0.990495	-0.270733	-0.226272	-0.282266	0.418763	1
10200	16	1101	MPHOSPH6	M-phase phosphoprotein 6	2.23778	1.79819	2.05457	1.86988	2.89213	2.39193	2.51738	0.654347	-0.5002	-0.374753	-0.4396	-0.183213	1
3281	16	1891	HSBP1	heat shock factor binding protein 1	5.14678	5.033	5.37703	5.46581	6.13033	5.97365	6.01708	0.983551	-0.156682	-0.113252	-0.113784	0.230251	1
83693	16	3668	HSDL1	hydroxysteroid dehydrogenase like 1	4.17595	4.12454	4.29737	4.39956	5.34766	5.28793	5.74898	1.17171	-0.0597366	0.401315	-0.0514103	0.121417	1
9013	16	3924	TAF1C	TATA-box binding protein associated factor, RNA polymerase I subunit C	3.34725	3.31295	3.65622	3.78351	4.62913	4.66817	5.0528	1.28188	0.03904	0.423671	-0.0342987	0.308975	1
57707	16	5031	TLDC1	TBC/LysM-associated domain containing 1	1.98226	1.88731	2.3281	1.89629	3.83283	3.80909	3.46847	1.85058	-0.0237408	-0.364367	-0.0949443	0.345847	1
23406	16	1827	COTL1	coactosin like F-actin binding protein 1	2.09945	1.74723	2.47668	1.81322	3.8532	3.74047	3.99889	1.75374	-0.112722	0.145693	-0.352226	0.377232	1
55625	16	3274	ZDHHC7	zinc finger DHHC-type containing 7	5.17052	5.02726	4.99962	5.14828	5.81716	5.74716	5.66493	0.646636	-0.0699996	-0.15223	-0.143264	-0.170907	1
23199	16	7504	GSE1	Gse1 coiled-coil protein	4.30792	4.16043	4.86975	4.42785	5.68435	5.62246	5.73582	1.37643	-0.0618859	0.0514681	-0.14749	0.561828	1
54758	16	1930	KLHDC4	kelch domain containing 4	3.05196	3.11996	2.98742	3.64012	3.92163	3.9724	3.67	0.869678	0.0507635	-0.251632	0.0680007	-0.0645372	1
[truncated: 10,596 more rows]

## Sheet: GO_hPCM_up
ID	Description	GeneRatio	BgRatio	pvalue	p.adjust	qvalue	geneID	Count
GO:0042254	ribosome biogenesis	81/1919	322/16672	4.89219e-12	2.62662e-08	2.39717e-08	MRTO4/GNL2/UTP11/WDR3/DIEXF/TFB2M/GTPBP4/WDR37/SIRT1/DDX21/NOLC1/CCDC86/WDR74/ORAOV1/NOP2/DDX47/CCDC59/UTP20/DHX37/DIS3/NGDN/RSL24D1/ISG20/RPL3L/RSL1D1/RRN3/UTP4/NOB1/MRM3/UTP6/MRM1/AATF/DDX52/UTP18/NOL11/EIF4A3/RIOK3/PPAN/MPV17L2/WDR43/PNO1/MPHOSPH10/IMP4/WDR75/NOP58/FASTKD2/MTG2/PWP2/PES1/RRP9/GNL3/SHQ1/LSG1/NOP14/UTP3/GAR1/ABCE1/NAF1/FRG1/BRIX1/UTP15/RIOK2/WDR36/SRFBP1/FBLL1/NOP16/RIOK1/WDR46/…	81
GO:0030522	intracellular receptor signaling pathway	65/1919	260/16672	8.24553e-10	1.47567e-06	1.34677e-06	RORC/SIRT1/NODAL/IRF7/ARNTL/CRY2/ESRRA/RELA/RBM14/STARD10/MED17/BIRC3/BIRC2/GRIP1/CNOT2/CRY1/UBC/STRN3/NFKBIA/SNW1/UBE3A/ALDH1A2/RORA/PML/NR2F2/NOD2/CYLD/TRIM16/NR1D1/STAT3/MED13/PLIN5/SAFB2/SAFB/CCNE1/NR1H2/PUM2/NCOA1/NR4A2/IFIH1/CASP8/PMEPA1/NRIP1/IRAK2/PPARG/NR1D2/RNF4/OTULIN/CDK7/NR2F1/HSPA1A/HSPA1B/TNFAIP3/AHR/NKX3-1/RIPK2/UBR5/DNAJA1/RORB/NR4A3/RXRA/TAB3/AR/IRAK1/IKBKG	65
GO:0034612	response to tumor necrosis factor	66/1919	268/16672	1.19676e-09	1.56584e-06	1.42906e-06	TNFRSF18/TNFRSF9/TNFRSF1B/PSMA5/HIPK1/SIRT1/FAS/ANKRD1/RELA/IL18BP/RELT/BIRC3/BIRC2/TNFRSF1A/LTBR/YBX3/GPD1/UBC/PSME2/GCH1/PSMA3/TRAF3/RORA/CYLD/PSMB10/PSMD7/INPP5K/CCL2/RFFL/PSME3/MAP3K14/NGFR/RPS6KB1/PSMD12/SPHK1/CD70/ICAM1/HAMP/ZFP36/ZFP36L2/PSME4/TANK/NFE2L2/CASP8/HDAC4/CD40/CLDN18/CXCL8/OTULIN/CD14/RIPK1/UBD/LTA/HSPA1A/HSPA1B/PSMB8/PSMB9/FOXO3/TNFAIP3/TAX1BP1/NUB1/NKX3-1/TNFRSF11B/TRAF1/TRAF…	66
GO:0034470	ncRNA processing	88/1919	402/16672	1.45822e-09	1.56584e-06	1.42906e-06	MRTO4/AGO3/YRDC/UTP11/TRIT1/SARS/WDR3/DIEXF/TFB2M/GTPBP4/WDR37/SIRT1/DDX21/NOLC1/CLP1/CCDC86/TUT1/NOP2/DDX47/METTL1/CCDC59/UTP20/DHX37/PUS1/INTS6/DIS3/NGDN/TRMT61A/RPUSD2/ISG20/RPL3L/RSL1D1/UTP4/NOB1/AARS/CTU2/MRM3/UTP6/MRM1/DDX52/UTP18/INTS2/NOL11/EIF4A3/RIOK3/CTU1/WDR43/THUMPD2/PNO1/MPHOSPH10/IMP4/WDR75/NOP58/WDR4/PWP2/PES1/RRP9/SHQ1/TRMT10C/QTRT2/NOP14/TRMT44/UTP3/GAR1/NAF1/FRG1/NSUN2/UTP15/RI…	88
GO:0035666	TRIF-dependent toll-like receptor signaling pathway	16/1919	27/16672	3.35818e-09	2.57573e-06	2.35073e-06	UBE2D1/IRF7/BIRC3/BIRC2/TBK1/UBC/TRAF3/TICAM1/TANK/CASP8/UBE2D3/TLR3/TICAM2/CD14/RIPK1/IKBKG	16
GO:0071356	cellular response to tumor necrosis factor	61/1919	250/16672	7.36754e-09	4.94454e-06	4.51262e-06	TNFRSF18/TNFRSF9/TNFRSF1B/PSMA5/HIPK1/SIRT1/FAS/ANKRD1/RELA/IL18BP/RELT/BIRC3/BIRC2/TNFRSF1A/LTBR/YBX3/GPD1/UBC/PSME2/PSMA3/TRAF3/RORA/CYLD/PSMB10/PSMD7/INPP5K/CCL2/RFFL/PSME3/MAP3K14/NGFR/PSMD12/SPHK1/CD70/ICAM1/HAMP/ZFP36/ZFP36L2/PSME4/TANK/NFE2L2/CASP8/HDAC4/CD40/CLDN18/CXCL8/OTULIN/RIPK1/LTA/HSPA1A/HSPA1B/PSMB8/PSMB9/FOXO3/TNFAIP3/TAX1BP1/NKX3-1/TNFRSF11B/TRAF1/TRAF2/IKBKG	61
GO:0033209	tumor necrosis factor-mediated signaling pathway	43/1919	154/16672	1.91759e-08	1.02955e-05	9.39618e-06	TNFRSF18/TNFRSF9/TNFRSF1B/PSMA5/HIPK1/FAS/RELT/BIRC3/BIRC2/TNFRSF1A/LTBR/UBC/PSME2/PSMA3/TRAF3/CYLD/PSMB10/PSMD7/RFFL/PSME3/MAP3K14/NGFR/PSMD12/SPHK1/CD70/PSME4/CASP8/CD40/CLDN18/OTULIN/RIPK1/LTA/HSPA1A/HSPA1B/PSMB8/PSMB9/FOXO3/TNFAIP3/TAX1BP1/TNFRSF11B/TRAF1/TRAF2/IKBKG	43
GO:0006986	response to unfolded protein	45/1919	166/16672	2.42354e-08	1.18291e-05	1.07958e-05	FBXO6/DNAJB4/HSPA6/EDEM3/PPP1R15B/SRPRA/HSPH1/DNAJC3/EIF2S1/HSP90AA1/CHAC1/SELENOS/AMFR/HERPUD1/AARS/DERL2/CCL2/ERN1/GSK3A/PPP1R15A/PREB/EIF2AK3/NFE2L2/RHBDD1/XBP1/ATF4/SRPRB/NCK1/SERP1/DNAJB11/TMEM33/CXCL8/CREBRF/STC2/FAF2/HSPA1A/HERPUD2/SEC61G/TBL2/BHLHA15/DNAJB9/DNAJA1/CREB3/SEC61B/TSPYL2	45
GO:0071396	cellular response to lipid	97/1919	490/16672	4.86815e-08	1.95722e-05	1.78625e-05	TNFRSF1B/NR0B2/PTAFR/RORC/ATP1A2/CD55/SIRT1/NODAL/ANKRD1/CTR9/ARNTL/CRY2/ESRRA/RELA/RBM14/CPT1A/MED17/PGR/GRIP1/CNOT2/CRY1/EDNRB/STRN3/NFKBIA/SNW1/UBE3A/B2M/ALDH1A2/RORA/ABHD2/NR2F2/SELENOS/SSTR5/CCL2/NR1D1/MED13/YES1/NPC1/SBNO2/TICAM1/SAFB2/SAFB/ICAM1/CCNE1/HAMP/NFKBIB/ZFP36/ATP1A3/NR1H2/OSR1/NCOA1/ZFP36L2/DDX18/NR4A2/FZD7/CD40/CEBPB/PMEPA1/NRIP1/XBP1/IRAK2/PPARG/NR1D2/TWF2/PAQR9/IL12A/RNF4/CXCL…	97
GO:0070266	necroptotic process	15/1919	28/16672	6.76713e-08	2.13722e-05	1.95053e-05	PPIF/FAS/BIRC3/BIRC2/YBX3/TRPM7/CYLD/TICAM1/SIRT2/CFLAR/TLR3/TICAM2/CD14/RIPK1/CAV1	15
GO:0032479	regulation of type I interferon production	33/1919	109/16672	1.04437e-07	2.90237e-05	2.64884e-05	NFKB2/IRF7/TRIM21/RELA/TBK1/UBC/TRAF3/CREBBP/POLR3E/CYLD/TICAM1/RELB/REL/NMI/IFIH1/IFNAR1/TLR9/ZBTB20/HERC5/NFKB1/TLR3/IRF1/CD14/TRIM38/POLR1C/TNFAIP3/TAX1BP1/TRIM56/IRF5/POLR3D/RIPK2/DDX3X/IRAK1	33
GO:0032608	interferon-beta production	19/1919	44/16672	1.08116e-07	2.90237e-05	2.64884e-05	IRF7/TBK1/TRAF3/TICAM1/RELB/REL/NMI/IFIH1/IFNAR1/TLR9/ZBTB20/TLR3/IRF1/TRIM38/TRIM56/IRF5/POLR3D/RIPK2/DDX3X	19
GO:0071383	cellular response to steroid hormone stimulus	54/1919	232/16672	2.76983e-07	4.95708e-05	4.52406e-05	NR0B2/RORC/ATP1A2/SIRT1/NODAL/ARNTL/CRY2/ESRRA/RBM14/MED17/PGR/GRIP1/CNOT2/CRY1/STRN3/UBE3A/RORA/ABHD2/NR2F2/SSTR5/CCL2/NR1D1/MED13/NPC1/SAFB2/SAFB/CCNE1/ZFP36/ATP1A3/NR1H2/NCOA1/ZFP36L2/NR4A2/PMEPA1/NRIP1/PPARG/NR1D2/PAQR9/RNF4/MGARP/CDK7/NR2F1/CREBRF/FOXO3/EGFR/NKX3-1/UBR5/FBXO32/DNAJA1/KLF9/RORB/NR4A3/RXRA/AR	54
GO:1903320	regulation of protein modification by small protein conjugation or removal	59/1919	266/16672	4.58233e-07	7.38944e-05	6.74395e-05	MUL1/PSMA5/GTPBP4/UBE2D1/TOLLIP/TRIM21/CTR9/BIRC3/BIRC2/USP44/CRY1/SART3/UBC/DCUN1D2/PSME2/PSMA3/HSP90AA1/BAG5/UBE3A/NSMCE3/RNF111/FEM1B/PML/ARRDC4/AXIN1/HERPUD1/PSMB10/PSMD7/PSME3/PSMD12/SPHK1/FEM1A/TICAM1/UBXN2A/PSME4/PELI1/NMI/TANK/PER2/HDAC4/WDR48/KLHL40/GNL3/RNF4/RCHY1/HSPA1A/HSPA1B/PSMB8/PSMB9/TNFAIP3/SMURF1/CAV1/CUL1/PINX1/RIPK2/TSPYL5/UBR5/TOPORS/DNAJA1	59
GO:0034976	response to endoplasmic reticulum stress	58/1919	260/16672	4.67947e-07	7.38944e-05	6.74395e-05	TARDBP/FBXO6/EDEM3/FAM129A/PPP1R15B/NRBF2/SIRT1/SVIP/SRPRA/DNAJC3/EIF2S1/SEL1L/CHAC1/PML/SELENOS/TXNDC11/AMFR/HERPUD1/AARS/DERL2/SDF2/CCL2/CCDC47/ERN1/BCL2/GSK3A/PPP1R15A/PREB/RNF103/EIF2AK3/NFE2L2/RHBDD1/HM13/CEBPB/XBP1/ATF4/SRPRB/NCK1/SERP1/DNAJB11/TMEM33/CXCL8/COL4A3BP/STC2/FAF2/TXNDC5/HSPA1A/GET4/SEC61G/TBL2/BHLHA15/DNAJB9/CAV1/GRINA/CREB3/SEC61B/TRAF2/TSPYL2	58
GO:0002474	antigen processing and presentation of peptide antigen via MHC class I	28/1919	91/16672	6.56242e-07	9.72284e-05	8.87352e-05	PSMA5/MR1/TAPBPL/PSME2/PSMA3/B2M/PSMB10/PSMD7/PSME3/PSMD12/IFI30/PSME4/SEC24B/ERAP1/SEC24A/HLA-F/HLA-G/HLA-H/HLA-A/HLA-E/HLA-C/HLA-B/TAP2/PSMB8/TAP1/PSMB9/TAPBP/CD36	28
GO:0034620	cellular response to unfolded protein	35/1919	128/16672	6.75741e-07	9.72284e-05	8.87352e-05	EDEM3/PPP1R15B/SRPRA/DNAJC3/EIF2S1/SELENOS/AMFR/HERPUD1/AARS/DERL2/CCL2/ERN1/GSK3A/PPP1R15A/PREB/EIF2AK3/NFE2L2/RHBDD1/XBP1/ATF4/SRPRB/NCK1/SERP1/DNAJB11/TMEM33/CXCL8/STC2/HSPA1A/SEC61G/TBL2/BHLHA15/DNAJB9/CREB3/SEC61B/TSPYL2	35
GO:0030968	endoplasmic reticulum unfolded protein response	34/1919	125/16672	1.1078e-06	0.000145068	0.000132395	EDEM3/PPP1R15B/SRPRA/DNAJC3/EIF2S1/SELENOS/AMFR/HERPUD1/AARS/DERL2/CCL2/ERN1/GSK3A/PPP1R15A/PREB/EIF2AK3/NFE2L2/XBP1/ATF4/SRPRB/NCK1/SERP1/DNAJB11/TMEM33/CXCL8/STC2/HSPA1A/SEC61G/TBL2/BHLHA15/DNAJB9/CREB3/SEC61B/TSPYL2	34
GO:0006979	response to oxidative stress	75/1919	376/16672	1.18718e-06	0.000151762	0.000138505	SFPQ/ADPRHL2/MTF1/GCLM/TXNIP/PPP1R15B/SIRT1/PPIF/ANKRD2/ABCC2/ARNTL/RELA/FOSL1/IL18BP/UCP3/KCNA5/BTG1/TXNRD1/DIABLO/HSPH1/GCH1/BAG5/PML/SELENOS/STX4/GNAO1/HP/KDM6B/CYGB/BCL2/GPX4/C19orf12/SIRT2/UCN/EPAS1/NR4A2/NFE2L2/SRXN1/PRNP/OSER1/TXNRD2/HMOX1/MB/ATF4/OXSR1/GPX1/PRKCD/ARL6IP5/KPNA4/CPEB2/SOD3/SLC7A11/ETFDH/GPX3/STC2/RIPK1/HSPA1A/HSPA1B/FOXO3/TNFAIP3/SOD2/CYCS/EGFR/CD36/MET/AKR1B1/PXDNL/CA3/RRM…	75
GO:0051090	regulation of sequence-specific DNA binding transcription factor activity	72/1919	362/16672	2.15409e-06	0.00025142	0.000229458	NR0B2/PLPP3/CRTC2/DDR2/TAF3/CAMK1D/ARID5B/SIRT1/NODAL/PPRC1/NFKB2/TRIM21/RELA/FOSL1/BRMS1/PLA2G1B/UBC/RGCC/NFKBIA/SAV1/TRAF3/USP7/PLA2G10/NOD2/CYLD/TERF2IP/MED13/SPHK1/TICAM1/ICAM1/KEAP1/CEBPG/NFKBIB/NLRC4/PELI1/CFLAR/SP100/HDAC4/PRNP/CD40/RIPK4/HMOX1/MAPK11/BHLHE40/IRAK2/PPARG/TLR9/NFKB1/TLR3/OTULIN/JMY/MSX2/RIPK1/TRIM38/TRIM26/HSPA1A/HSPA1B/TNFAIP3/TAX1BP1/HIPK2/SGK3/RIPK2/MTDH/ABRA/KLF4/TRAF1/…	72
GO:0048545	response to steroid hormone	73/1919	369/16672	2.25191e-06	0.000257245	0.000234774	ALPL/TRIM63/NR0B2/PTAFR/PTPRU/TXNIP/RORC/ATP1A2/ACTA1/SIRT1/NODAL/FAS/ABCC2/ADM/ARNTL/CRY2/ESRRA/RELA/FOSL1/RBM14/UCP3/MED17/PGR/GRIP1/CNOT2/CRY1/STRN3/UBE3A/RORA/ABHD2/NR2F2/SSTR5/CCL2/NR1D1/RPS6KB1/MED13/NPC1/BCL2/SAFB2/SAFB/CCNE1/ZFP36/ATP1A3/NR1H2/NCOA1/UCN/ZFP36L2/NR4A2/PMEPA1/NRIP1/PPARG/NR1D2/PAQR9/RNF4/MGARP/CDK7/NR2F1/CREBRF/BMP6/FOXO3/EGFR/CAV1/NKX3-1/CA2/UBR5/FBXO32/DNAJA1/KLF9/RORB/NR…	73
GO:0002237	response to molecule of bacterial origin	64/1919	311/16672	2.40428e-06	0.000268929	0.000245437	TNFRSF18/TNFRSF9/TNFRSF1B/ALPL/PTAFR/S100A14/CD55/DUSP10/FAS/ANKRD1/NFKB2/ADM/CTR9/RELA/IL18BP/RELT/TNFRSF1A/LTBR/EDNRB/NFKBIA/GCH1/B2M/SELENOS/NOD2/CCL2/NR1D1/NGFR/RPS6KB1/SBNO2/TICAM1/ICAM1/JUNB/HAMP/SIRT2/NFKBIB/ZFP36/PELI1/CASP8/FZD5/CD40/CEBPB/IFNAR1/COMT/XBP1/IRAK2/TLR9/IL12A/CXCL8/NFKB1/NOCT/TICAM2/CD14/BMP6/LTA/C4B/AKIRIN2/TNFAIP3/CD36/IRF5/RIPK2/MTDH/TNFRSF11B/PTGES/IRAK1	64
GO:0032922	circadian regulation of gene expression	20/1919	57/16672	2.67928e-06	0.000293573	0.000267928	RORC/SIRT1/ARNTL/CRY2/KMT2A/BHLHE41/CRY1/RORA/PML/NR1D1/NGFR/RELB/PER2/TOP1/NRIP1/ATF4/BHLHE40/NOCT/AHR/NAMPT	20
GO:0010608	posttranscriptional regulation of gene expression	85/1919	459/16672	5.53209e-06	0.000495548	0.00045226	TARDBP/TNFRSF1B/PTAFR/YTHDF2/AGO3/SNIP1/YRDC/MAGOH/PSMA5/FAM129A/PPP1R15B/CPEB3/CLP1/RBM4/DDX6/YBX3/CNOT2/C12orf65/UBC/DIS3/DNAJC3/NGDN/PSME2/SAMD4A/ATG14/PSMA3/EIF2S1/EIF5/EIF3J/PATL2/SECISBP2L/MAP2K1/PSMB10/AARS/PSMD7/EIF5A/FXR2/STAT3/PSME3/RPS6KB1/PSMD12/EIF4A3/MPV17L2/ZFP36/BCL3/PPP1R15A/PUM2/UCN/ZFP36L2/PSME4/EIF2AK3/EIF5B/GIGYF2/PER2/MTG2/YTHDF1/ATF4/PRKCD/DCP1A/EIF4E3/NCK1/XRN1/SERP1/CPEB2…	85
GO:0000209	protein polyubiquitination	53/1919	248/16672	5.53788e-06	0.000495548	0.00045226	SPSB1/FBXO6/RNF19B/PSMA5/RNF115/UBE2D1/MARCH5/TRIM21/BIRC2/UBC/PSME2/PSMA3/UBE3A/TRIM69/RNF111/UNKL/RBBP6/AMFR/PSMB10/PSMD7/FBXO31/RFFL/PSME3/PSMD12/UBE2O/C18orf25/NEDD4L/BCL2/PSME4/PELI1/NMI/CUL3/RNF114/CBLB/DTX3L/RNF4/HERC5/UBE2D3/UBE2B/TRIM38/PSMB8/PSMB9/UBR2/TNFAIP3/SMURF1/TRIM56/CUL1/LONRF1/UBE2W/UBR5/TOPORS/TRAF2/RLIM	53
GO:0031349	positive regulation of defense response	75/1919	396/16672	8.59892e-06	0.000744638	0.000679592	PSMA5/S100A14/UBE2D1/IRF7/RELA/PDE2A/BIRC3/BIRC2/TNFRSF1A/CLEC4A/TBK1/UBC/PSME2/NFKBIA/PSMA3/TRAF3/CREBBP/GPRC5B/NOD2/CYLD/PSMB10/AP1G1/PSMD7/CCL2/NR1D1/PSME3/PSMD12/TICAM1/PVR/RELB/PUM2/UCN/NLRC4/PSME4/PELI1/TANK/IFIH1/CASP8/IL17RA/IRAK2/TLR9/PRKCD/AGTR1/IL12A/EREG/NFKB1/UBE2D3/IL15/TLR3/KLKB1/OTULIN/OSMR/TICAM2/IRF1/CD14/TNIP1/IRF4/RIPK1/HLA-E/LTA/HSPA1A/HSPA1B/PSMB8/PSMB9/TNFAIP3/EGFR/CD36/CAV…	75
GO:0071216	cellular response to biotic stimulus	40/1919	172/16672	9.53914e-06	0.000812946	0.000741933	TNFRSF1B/PTAFR/TXNIP/PPP1R15B/CD55/ANKRD1/CTR9/RELA/TIGAR/EDNRB/NFKBIA/B2M/SELENOS/CCL2/NR1D1/CCDC47/SBNO2/TICAM1/ICAM1/HAMP/SIRT2/NFKBIB/ZFP36/EIF2AK3/FZD5/CD40/CEBPB/XBP1/IRAK2/IL12A/CXCL8/NFKB1/TICAM2/CD14/BMP6/TNFAIP3/CD36/RIPK2/MTDH/IRAK1	40
GO:0043161	proteasome-mediated ubiquitin-dependent protein catabolic process	71/1919	371/16672	1.02798e-05	0.000862376	0.000787045	FBXO6/RNF19B/PSMA5/RNF115/EDEM3/UBE2D1/SIRT1/FBXL15/ARNTL/SVIP/ABTB2/BIRC2/USP44/UBC/FBXL3/CUL4A/PSME2/PSMA3/SEL1L/BAG5/RNF111/PML/SELENOS/AXIN1/AMFR/HERPUD1/PSMB10/PSMD7/FBXO31/DERL2/SDF2/RFFL/PSME3/CCDC47/PSMD12/C18orf25/NEDD4L/KEAP1/SIRT2/GSK3A/UBXN2A/PSME4/RNF103/NFE2L2/CUL3/RNF114/KLHL40/FBXO45/MAEA/RNF4/RCHY1/UBE2D3/PLK2/UBE2B/FAF2/TRIM38/PSMB8/PSMB9/BTBD9/UBR2/ZFAND2A/SMURF1/DNAJB9/CAV1/CU…	71
GO:0046685	response to arsenic-containing substance	12/1919	26/16672	1.06889e-05	0.000869525	0.000793569	PPIF/ABCC2/GSTO2/RBM4/HMOX1/ATF4/RNF4/CPEB2/ZFAND2A/SRRT/TNFRSF11B/DDX3X	12
GO:0071496	cellular response to external stimulus	53/1919	254/16672	1.13976e-05	0.00091334	0.000833557	NPPA/RRAGC/PRKAA2/GADD45A/WNT2B/ATP1A2/NUAK2/SIRT1/FAS/ANKRD1/BAG3/FOSL1/PDE2A/TNFRSF1A/LTBR/GABARAPL1/ATG14/MAX/EIF2S1/SNW1/MAP1LC3B/MAP3K14/PPM1D/DSC2/BCL2/ICAM1/NCOA1/EIF2AK3/NR4A2/NFE2L2/CASP8/HDAC4/CD40/COMT/XBP1/MTMR3/HMOX1/ATF4/PPARG/NFKB1/IL15/TLR3/FNIP1/IRF1/CPEB4/BMP6/EGFR/TBL2/PDK4/BHLHA15/RB1CC1/KLF10/CDKN2B	53
GO:0060759	regulation of response to cytokine stimulus	35/1919	146/16672	1.68627e-05	0.00125744	0.0011476	MUL1/JAK1/CSF1/HIPK1/IRF7/BIRC3/BIRC2/TNFRSF1A/UBC/CYLD/RFFL/SPHK1/NR1H2/CASP8/IFNAR1/IRAK2/PPARG/OTULIN/TICAM2/CD74/CREBRF/RIPK1/HSPA1A/HSPA1B/IFNGR1/TNFAIP3/TAX1BP1/CAV1/RIPK2/KLF4/TRAF1/AGPAT2/TRAF2/IRAK1/IKBKG	35
GO:0007623	circadian rhythm	42/1919	190/16672	2.16072e-05	0.00156769	0.00143074	SFPQ/PRKAA2/RORC/SIRT1/FAS/ARNTL/CRY2/RBM4/CPT1A/KMT2A/BHLHE41/ARNTL2/CRY1/PSPC1/FBXL3/UBE3A/RORA/PML/NR1D1/NGFR/UTS2R/PHLPP1/RELB/PER2/TOP1/NRIP1/DYRK1A/ATF4/BHLHE40/PPARG/NR1D2/NOCT/BTBD9/AHR/EGFR/NAMPT/KLF10/KLF9/RORB/NFIL3/SETX/PTGDS	42
GO:0010035	response to inorganic substance	82/1919	455/16672	2.26468e-05	0.00162121	0.00147959	ADPRHL2/MTF1/SLC30A7/CASQ2/TXNIP/ADCY10/PPP1R15B/SLC30A1/ACTA1/SIRT1/PPIF/FAS/KCNIP2/RELA/FOSL1/IL18BP/UCP3/KMT2A/TIGAR/KCNA5/ATF1/HVCN1/HSPH1/LIG4/GCH1/EIF2S1/B2M/GNAO1/MT2A/MT1X/HP/KDM6B/EIF4A3/NPC1/NEDD4L/BCL2/FSTL3/ICAM1/JUNB/HAMP/KCNK3/EIF2AK3/NFE2L2/SLC40A1/CASP8/PRNP/OSER1/TXNRD2/HMOX1/MB/ATF4/SCN5A/GPX1/PRKCD/KPNA4/KCNMB2/SOD3/CD14/RIPK1/BMP6/FOXO3/TNFAIP3/SOD2/PGAM2/EGFR/CD36/CAV1/MET/AK…	82
GO:0042542	response to hydrogen peroxide	30/1919	119/16672	2.36902e-05	0.00167359	0.0015274	TXNIP/PPP1R15B/SIRT1/PPIF/RELA/FOSL1/IL18BP/KCNA5/HSPH1/GNAO1/HP/KDM6B/BCL2/NFE2L2/OSER1/HMOX1/MB/GPX1/PRKCD/KPNA4/RIPK1/FOXO3/TNFAIP3/MET/AKR1B1/FXN/NR4A3/KLF4/TXN/SETX	30
GO:0010939	regulation of necrotic cell death	11/1919	24/16672	2.72444e-05	0.00189968	0.00173374	PPIF/BIRC3/BIRC2/YBX3/UBC/UCN/CFLAR/CASP8/RIPK1/CAV1/TRAF2	11
GO:0042149	cellular response to glucose starvation	12/1919	29/16672	4.12453e-05	0.0027339	0.00249508	PRKAA2/NUAK2/ATG14/BCL2/EIF2AK3/NFE2L2/XBP1/MTMR3/ATF4/CPEB4/TBL2/BHLHA15	12
GO:0042026	protein refolding	10/1919	22/16672	6.95865e-05	0.00429437	0.00391924	HSPA6/PTGES3/HSP90AA1/BAG5/B2M/DNAJA4/DNAJA2/HSPA1A/HSPA1B/BAG1	10
GO:0034248	regulation of cellular amide metabolic process	67/1919	366/16672	7.59888e-05	0.00463618	0.00423119	PTAFR/YTHDF2/AGO3/SNIP1/YRDC/MAGOH/FAM129A/PPP1R15B/SAMD8/CPEB3/RBM4/DDX6/TIGAR/TNFRSF1A/YBX3/CNOT2/C12orf65/DNAJC3/NGDN/SAMD4A/EIF2S1/EIF5/EIF3J/PATL2/SECISBP2L/MAP2K1/AARS/EIF5A/FXR2/STAT3/RPS6KB1/EIF4A3/MPV17L2/ZFP36/BCL3/PPP1R15A/PUM2/UCN/ZFP36L2/EIF2AK3/EIF5B/NFE2L2/GIGYF2/PER2/MTG2/YTHDF1/ATF4/PRKCD/EIF4E3/NCK1/SERP1/CPEB2/ETF1/PURA/EIF4EBP3/CPEB4/FOXO3/PGAM2/EGFR/SRRT/PIWIL2/ZNF706/AGO2/PU…	67
GO:0045351	type I interferon biosynthetic process	7/1919	12/16672	0.00012395	0.00700512	0.0063932	IRF7/TBK1/TICAM1/NMI/IFNAR1/TLR9/TLR3	7
GO:0071243	cellular response to arsenic-containing substance	7/1919	12/16672	0.00012395	0.00700512	0.0063932	PPIF/GSTO2/HMOX1/ATF4/CPEB2/ZFAND2A/DDX3X	7
GO:0009266	response to temperature stimulus	42/1919	207/16672	0.000170555	0.00934397	0.00852774	DNAJB4/HSPA6/CD34/SIRT1/ABCC2/ADRB1/BAG3/NUP98/ADM/UCP3/CHORDC1/YBX3/PTGES3/HSPB8/HSPH1/DNAJC3/NFKBIA/EIF2S1/HSP90AA1/BAG5/DNAJA4/CREBBP/DNAJA2/CCL2/RPS6KB1/EIF2AK3/RANBP2/CASP8/HMOX1/PPARG/CD14/SLU7/NUP153/MICA/HSPA1A/HSPA1B/DNAJC2/DNAJB6/LPL/DNAJA1/BAG1/IRAK1	42
GO:0006417	regulation of translation	61/1919	335/16672	0.000181487	0.00974401	0.00889284	PTAFR/YTHDF2/AGO3/SNIP1/YRDC/MAGOH/FAM129A/PPP1R15B/CPEB3/RBM4/DDX6/YBX3/CNOT2/C12orf65/DNAJC3/NGDN/SAMD4A/EIF2S1/EIF5/EIF3J/PATL2/SECISBP2L/MAP2K1/AARS/EIF5A/FXR2/STAT3/RPS6KB1/EIF4A3/MPV17L2/ZFP36/BCL3/PPP1R15A/PUM2/UCN/ZFP36L2/EIF2AK3/EIF5B/GIGYF2/PER2/MTG2/YTHDF1/ATF4/EIF4E3/NCK1/SERP1/CPEB2/ETF1/PURA/EIF4EBP3/CPEB4/FOXO3/EGFR/SRRT/PIWIL2/ZNF706/AGO2/PUM3/SECISBP2/RXRA/DDX3X	61
GO:0006914	autophagy	74/1919	428/16672	0.000214458	0.0111789	0.0102024	RRAGC/PRKAA2/EXOC8/OPTN/NRBF2/SIRT1/TBC1D12/TOLLIP/CTSD/TRIM21/SVIP/AMBRA1/VPS37C/TIGAR/GABARAPL1/ATG101/TBK1/DRAM1/UBC/ATG14/HSP90AA1/TECPR2/DAPK2/TMEM208/MAP1LC3B/EMC6/CDK5R1/PLEKHM1/MAPT/CALCOCO2/ERN1/USP36/NPC1/BCL2/VPS4B/TICAM1/ATG4D/PLEKHF1/C19orf12/SIRT2/GSK3A/RAB1A/WDR75/FZD5/CHMP4B/TP53INP2/XBP1/MTMR3/HMOX1/RAB5A/CHMP2B/TOMM70/FAM134B/PLK2/ATP6V0E1/BNIP1/SQSTM1/TFEB/EPM2A/SMURF1/MET/RHEB…	74
GO:0090114	COPII-coated vesicle budding	18/1919	64/16672	0.000227932	0.011767	0.0107391	SEC22B/F5/SEC23IP/STX5/PPP6R3/TRAPPC4/TMED2/VAPA/PREB/MCFD2/RAB1A/CUL3/TRAPPC10/SEC24B/SEC24A/INSIG1/PPP6C/SEC16A	18
GO:0042752	regulation of circadian rhythm	24/1919	99/16672	0.000283591	0.0137327	0.0125331	SFPQ/PRKAA2/RORC/ARNTL/CRY2/RBM4/ARNTL2/CRY1/PSPC1/FBXL3/UBE3A/RORA/PML/NR1D1/UTS2R/PHLPP1/PER2/BHLHE40/PPARG/NR1D2/NOCT/KLF10/RORB/PTGDS	24
GO:0071453	cellular response to oxygen levels	32/1919	148/16672	0.000300535	0.0144069	0.0131484	CD34/UBE2D1/SIRT1/FAS/ANKRD1/TIGAR/UBC/RGCC/EGLN3/SLC8A3/RORA/CREBBP/BCL2/ICAM1/SIRT2/KCNK3/EPAS1/NFE2L2/BACH1/HMOX1/PPARG/CPEB2/UBE2D3/MGARP/STC2/CPEB4/FOXO3/TBL2/CAV1/HIPK2/NKX3-1/IRAK1	32
GO:0034599	cellular response to oxidative stress	43/1919	220/16672	0.000337632	0.016042	0.0146407	SFPQ/ADPRHL2/SIRT1/PPIF/ANKRD2/ARNTL/RELA/IL18BP/DIABLO/HSPH1/GCH1/BAG5/PML/SELENOS/KDM6B/BCL2/SIRT2/EPAS1/NR4A2/NFE2L2/OSER1/HMOX1/ATF4/GPX1/PRKCD/ARL6IP5/CPEB2/SOD3/RIPK1/HSPA1A/HSPA1B/FOXO3/TNFAIP3/SOD2/CD36/MET/AKR1B1/FXN/NR4A3/KLF4/TXN/SETX/TRAF2	43
GO:0055076	transition metal ion homeostasis	26/1919	113/16672	0.000391287	0.018268	0.0166722	SLC30A7/HFE2/SLC30A1/SLC25A28/FTH1/ISCU/B2M/MT2A/MT1X/SMAD4/HAMP/FTL/EPAS1/STEAP3/SLC40A1/PRNP/HMOX1/SLC39A8/BMP6/BTBD9/STEAP4/STEAP2/SLC39A14/MYC/FXN/SLC31A2	26
GO:0055001	muscle cell development	31/1919	145/16672	0.000455079	0.0203004	0.0185271	NPPA/CASQ2/ACTA1/MYPN/ANKRD1/ADM/TBX3/SGCG/MYH6/SIX4/AXIN1/MYH11/MYH3/TCAP/SMAD4/BCL2/HAMP/GSK3A/TRIM54/KLHL41/CFLAR/DNER/HDAC4/NFATC2/KLHL40/GPX1/CACNA2D2/LMOD3/PITX2/SGCD/LMOD2	31
GO:0006900	membrane budding	24/1919	103/16672	0.000529896	0.0225795	0.0206071	SEC22B/F5/SEC23IP/VPS37C/STX5/PPP6R3/TRAPPC4/TMED2/VAPA/CHMP1B/VPS4B/PREB/MCFD2/RAB1A/CUL3/CHMP4B/TRAPPC10/CHMP2B/SEC24B/SEC24A/INSIG1/VPS37A/PPP6C/SEC16A	24
GO:2000377	regulation of reactive oxygen species metabolic process	31/1919	147/16672	0.000582369	0.0242383	0.022121	SLC25A33/GADD45A/CD34/BIRC2/TIGAR/GCH1/HSP90AA1/SELENOS/HP/AATF/STAT3/BCL2/PLIN5/TICAM1/ICAM1/SIRT2/NFE2L2/HDAC4/PRKCD/ARF4/AGTR1/NQO2/RIPK1/FOXO3/STK17A/EGFR/CD36/CAV1/KLF4/ACE2/GLA	31
GO:0051051	negative regulation of transport	72/1919	430/16672	0.000668631	0.027102	0.0247346	TNFRSF9/RSC1A1/YRDC/CASQ2/ATP1A2/CD34/SLC30A1/PPIF/ANO9/SVIP/FAM89B/PDE2A/SLN/KCNA5/RAP1B/CRY1/RGCC/KCNRG/NFKBIA/PPM1A/PML/SELENOS/PLA2G10/CYLD/GNAO1/INPP5K/DERL2/MAPT/SLC9A3R1/RHBDF2/UTS2R/NEDD4L/BCL2/VPS4B/ICAM1/KEAP1/ANKRD27/HAMP/GSK3A/NR1H2/VSNL1/OSR1/SLC35F6/UCN/PKDCC/RAB11FIP5/INHA/SP100/CAB39/MMP9/COMT/HMOX1/ATF4/PIM3/OXSR1/TLR9/ARL6IP5/NFKB1/PDE8B/CD74/NUP153/BTN2A2/HSPA1A/NFKBIE/ENPP1/GR…	72
GO:0010506	regulation of autophagy	48/1919	261/16672	0.000671367	0.027102	0.0247346	RRAGC/PRKAA2/EXOC8/NRBF2/SIRT1/TBC1D12/TRIM21/SVIP/AMBRA1/TIGAR/TBK1/DRAM1/ATG14/DAPK2/MAP1LC3B/CDK5R1/MAPT/CALCOCO2/ERN1/USP36/NPC1/BCL2/TICAM1/PLEKHF1/SIRT2/GSK3A/WDR75/FZD5/CHMP4B/TP53INP2/XBP1/MTMR3/HMOX1/RAB5A/PLK2/ATP6V0E1/SQSTM1/TFEB/EPM2A/MET/ATP6V1B2/RIPK2/MTDH/ATP6V1C1/ATP6V1G1/TAB3/RAB33A/MTM1	48
GO:0006352	DNA-templated transcription, initiation	43/1919	228/16672	0.000734913	0.0292277	0.0266746	NPPA/NR0B2/TAF13/RORC/TAF1A/TFB2M/TAF3/NRBF2/TAF5/ESRRA/FOSL1/MED17/PGR/MED6/SNW1/RORA/CREBBP/RRN3/NR1D1/MED13/TAF4B/MED26/NR1H2/TAF1B/NR4A2/PPARG/NR1D2/MED10/CDK7/NR2F1/HIST1H4E/HIST1H4H/HIST1H4K/POLR1C/ZNF451/BCLAF1/TWISTNB/BRF2/RORB/NR4A3/SETX/RXRA/AR	43
GO:0071260	cellular response to mechanical stimulus	18/1919	70/16672	0.000749086	0.0293565	0.0267921	NPPA/GADD45A/ATP1A2/FAS/ANKRD1/BAG3/PDE2A/TNFRSF1A/LTBR/MAP3K14/CASP8/HDAC4/CD40/NFKB1/TLR3/IRF1/BMP6/EGFR	18
GO:1901653	cellular response to peptide	54/1919	304/16672	0.000761512	0.0296272	0.0270392	SLC25A33/SIRT1/IDE/SORBS1/PTPRE/ESRRA/RELA/SIK2/RAP1B/PLA2G1B/KLF5/MAX/ZNF106/SELENOS/NOD2/INPP5K/CCL2/STAT5A/STAT3/NGFR/RPS6KB1/BAIAP2/GSK3A/GNG8/KLF11/RAB10/NR4A2/NCOA5/XBP1/PPARG/PRKCD/AGTR1/CPEB2/NFKB1/MGARP/ATP6V0E1/GLP1R/FOXO3/ENPP1/GRB10/POR/YWHAG/PDK4/CAV1/AKR1B1/RARRES2/ATP6V1B2/CA2/RIPK2/KLF10/ATP6V1C1/NR4A3/KLF4/ATP6V1G1	54
GO:0070301	cellular response to hydrogen peroxide	19/1919	76/16672	0.000786944	0.0303964	0.0277412	SIRT1/PPIF/RELA/IL18BP/HSPH1/KDM6B/NFE2L2/OSER1/PRKCD/RIPK1/FOXO3/TNFAIP3/MET/AKR1B1/FXN/NR4A3/KLF4/TXN/SETX	19
GO:1903573	negative regulation of response to endoplasmic reticulum stress	12/1919	38/16672	0.000801204	0.0307262	0.0280421	PPP1R15B/SVIP/DNAJC3/SELENOS/HERPUD1/DERL2/PPP1R15A/XBP1/NCK1/HSPA1A/GRINA/CREB3	12
GO:0048199	vesicle targeting, to, from or within Golgi	17/1919	65/16672	0.000845157	0.0321819	0.0293707	SEC22B/F5/SEC23IP/STX5/PPP6R3/TRAPPC4/TMED2/GOSR1/PREB/MCFD2/RAB1A/CUL3/TRAPPC10/SEC24B/SEC24A/PPP6C/SEC16A	17
GO:0010743	regulation of macrophage derived foam cell differentiation	10/1919	29/16672	0.00101078	0.0369174	0.0336925	CSF1/NFKBIA/PLA2G10/ABCA5/NR1H2/PPARG/AGTR1/NFKB1/CD36/LPL	10
GO:0045444	fat cell differentiation	38/1919	198/16672	0.00103649	0.0371658	0.0339193	SDF4/FNDC5/LRRC8C/RORC/DUSP10/ARID5B/SIRT1/NOC3L/ADRB1/ARNTL/KLF5/SAV1/RORA/AXIN1/NR1D1/SIRT2/ZFP36/ZFP36L2/NR4A2/PER2/PLCB1/CEBPB/XBP1/MB/PPARG/GPX1/NOCT/NIPBL/ERAP1/MSX2/PSMB8/ENPP1/STEAP4/RARRES2/INSIG1/CEBPD/NR4A3/KLF4	38
GO:0070570	regulation of neuron projection regeneration	8/1919	20/16672	0.00106602	0.0374082	0.0341405	PRRX1/CNTF/MAP2K1/RGMA/NDEL1/EPHA4/BRAF/KLF4	8
GO:0048660	regulation of smooth muscle cell proliferation	24/1919	108/16672	0.00108564	0.0376053	0.0343204	PTAFR/IL6R/SF1/NDRG4/CDH13/RPS6KB1/ERN1/HDAC4/MMP9/COMT/HMOX1/PPARG/IL12A/EREG/IL15/HBEGF/NQO2/TNFAIP3/EGFR/NAMPT/AKR1B1/NR4A3/KLF4/IRAK1	24
GO:0035690	cellular response to drug	17/1919	67/16672	0.00122054	0.0414752	0.0378522	PRKAA2/ANKRD1/PDE2A/KMT2A/RAP1B/MT2A/CCL2/PPM1E/NCOA1/RNF149/NFE2L2/PRNP/TLR3/EGFR/BRAF/NKX3-1/MYC	17
GO:0048659	smooth muscle cell proliferation	24/1919	110/16672	0.00142003	0.0470127	0.042906	PTAFR/IL6R/SF1/NDRG4/CDH13/RPS6KB1/ERN1/HDAC4/MMP9/COMT/HMOX1/PPARG/IL12A/EREG/IL15/HBEGF/NQO2/TNFAIP3/EGFR/NAMPT/AKR1B1/NR4A3/KLF4/IRAK1	24

## Sheet: GO_hiPCS-CM_up
ID	Description	GeneRatio	BgRatio	pvalue	p.adjust	qvalue	geneID	Count
GO:0006614	SRP-dependent cotranslational protein targeting to membrane	78/4095	93/16672	2.05074e-33	1.16318e-29	9.82842e-30	RPL22/RPL11/RPS8/RPL5/RPS27/RPS24/RPLP2/RPL27A/RPS13/RPS3/RPS25/RPL41/RPL6/RPLP0/RPS29/SRP14/RPL4/RPLP1/RPS2/RPS15A/RPL13/RPL26/RPL23A/RPL23/RPL19/RPL27/RPL38/RPL17/RPS15/RPL36/RPS28/RPL18A/UBA52/RPS16/RPS19/RPL18/RPL13A/RPS11/RPS9/RPL28/RPS5/RPS7/RPL31/RPL37A/RPS21/RPL3/RPL32/RPL15/RPSA/RPL14/RPL29/RPL24/SSR3/RPL35A/RPL9/RPL34/RPS3A/RPL37/RPS23/RPS14/RPL26L1/RPS18/RPS10/RPL10A/RPS12/RPS20/RPL7/R…	78
GO:0072599	establishment of protein localization to endoplasmic reticulum	78/4095	103/16672	9.63675e-28	1.36649e-24	1.15464e-24	RPL22/RPL11/RPS8/RPL5/RPS27/RPS24/RPLP2/RPL27A/RPS13/RPS3/RPS25/RPL41/RPL6/RPLP0/RPS29/SRP14/RPL4/RPLP1/RPS2/RPS15A/RPL13/RPL26/RPL23A/RPL23/RPL19/RPL27/RPL38/RPL17/RPS15/RPL36/RPS28/RPL18A/UBA52/RPS16/RPS19/RPL18/RPL13A/RPS11/RPS9/RPL28/RPS5/RPS7/RPL31/RPL37A/RPS21/RPL3/RPL32/RPL15/RPSA/RPL14/RPL29/RPL24/SSR3/RPL35A/RPL9/RPL34/RPS3A/RPL37/RPS23/RPS14/RPL26L1/RPS18/RPS10/RPL10A/RPS12/RPS20/RPL7/R…	78
GO:0000184	nuclear-transcribed mRNA catabolic process, nonsense-mediated decay	85/4095	120/16672	1.24278e-26	1.40981e-23	1.19123e-23	RPL22/EXOSC10/RPL11/RPS8/RPL5/RPS27/RPS24/RPLP2/RPL27A/RPS13/RPS3/RPS25/PYM1/RPL41/RPL6/RPLP0/UPF3A/RPS29/RPL4/RPLP1/RPS2/PARN/RPS15A/RPL13/RPL26/RPL23A/RPL23/RPL19/CASC3/RPL27/RPL38/CTIF/RPL17/RPS15/RPL36/RPS28/RPL18A/UBA52/RPS16/RPS19/RPL18/RPL13A/RPS11/RPS9/RPL28/RPS5/RPS7/NBAS/RPL31/RPL37A/RPS21/RPL3/RPL32/RPL15/RPSA/RPL14/RPL29/RPL24/RPL35A/RPL9/RPL34/RPS3A/RPL37/RPS23/RPS14/RPL26L1/RPS18/RP…	85
GO:0019080	viral gene expression	113/4095	189/16672	4.69477e-25	3.8041e-22	3.21433e-22	RPL22/RPL11/HDAC1/RPS8/NDC1/RPL5/RPS27/USF1/TPR/NUCKS1/NUP133/RPS24/IFITM3/RPLP2/POLR2L/EIF3F/RPL27A/RPS13/POLR2G/RPS3/RPS25/AAAS/PCBP2/TARBP2/RPL41/RPL6/RPLP0/RPS29/EIF2AK4/RPL4/RPLP1/RPS2/RPS15A/NUP93/RPL13/PFN1/RPL26/RPL23A/RPL23/RPL19/RPL27/RPL38/RPL17/PTBP1/RPS15/RPL36/GTF2F1/RPS28/EIF3G/SMARCA4/RPL18A/UBA52/USF2/RPS16/RPS19/RPL18/RPL13A/RPS11/NUP62/RPS9/RPL28/RPS5/RPS7/RPL31/RPL37A/NELFCD/R…	113
GO:0019083	viral transcription	107/4095	178/16672	4.61774e-24	2.61918e-21	2.21311e-21	RPL22/RPL11/HDAC1/RPS8/NDC1/RPL5/RPS27/USF1/TPR/NUCKS1/NUP133/RPS24/IFITM3/RPLP2/POLR2L/RPL27A/RPS13/POLR2G/RPS3/RPS25/AAAS/TARBP2/RPL41/RPL6/RPLP0/RPS29/RPL4/RPLP1/RPS2/RPS15A/NUP93/RPL13/PFN1/RPL26/RPL23A/RPL23/RPL19/RPL27/RPL38/RPL17/RPS15/RPL36/GTF2F1/RPS28/SMARCA4/RPL18A/UBA52/USF2/RPS16/RPS19/RPL18/RPL13A/RPS11/NUP62/RPS9/RPL28/RPS5/RPS7/RPL31/RPL37A/NELFCD/RPS21/SMARCB1/POLR2F/RPL3/RPL32/N…	107
GO:0044033	multi-organism metabolic process	118/4095	213/16672	3.66962e-22	1.73451e-19	1.46559e-19	RPL22/RPL11/HDAC1/RPS8/NDC1/RPL5/RPS27/USF1/TPR/NUCKS1/NUP133/RPS24/IFITM3/RPLP2/POLR2L/EIF3F/RPL27A/RPS13/POLR2G/ATG16L2/RPS3/RPS25/AAAS/PCBP2/TARBP2/RPL41/RPL6/RPLP0/RPS29/EIF2AK4/RPL4/RPLP1/RPS2/RPS15A/NUP93/RPL13/PFN1/RPL26/RPL23A/RPL23/RPL19/RPL27/RPL38/RPL17/PTBP1/RPS15/MAP2K2/RPL36/GTF2F1/RPS28/EIF3G/SMARCA4/RPL18A/UBA52/USF2/RPS16/RPS19/RPL18/RPL13A/RPS11/NUP62/RPS9/RPL28/RPS5/RPS7/RPL31/…	118
GO:0006413	translational initiation	103/4095	192/16672	3.62493e-18	1.28504e-15	1.08581e-15	RPL22/EIF4G3/RPL11/KHDRBS1/RPS8/RPL5/RPS27/TPR/EIF2D/RPS24/RPLP2/EIF3F/RPL27A/RPS13/EIF3M/POLR2G/PPP1CA/RPS3/RPS25/EIF4B/PCBP2/RPL41/RPL6/RPLP0/DENR/EIF2B1/RPS29/EIF2AK4/RPL4/RPLP1/KLHL25/RPS2/RPS15A/RPL13/RPL26/RPL23A/RPL23/RPL19/RPL27/RPL38/IMPACT/CTIF/RPL17/PTBP1/RPS15/RPL36/RPS28/EIF3G/RPL18A/UBA52/RPS16/RPS19/RPL18/RPL13A/RPS11/RPS9/RPL28/RPS5/RPS7/RPL31/RPL37A/EIF4E2/RPS21/EIF3L/RPL3/RPL32/…	103
GO:0046700	heterocycle catabolic process	173/4095	396/16672	2.99324e-17	9.98687e-15	8.43854e-15	RPL22/DFFA/EXOSC10/HNRNPR/RPL11/AGO1/RPS8/RPL5/RPS27/BTG2/FBXO18/NUDT5/RPS24/EXOSC1/RNH1/RPLP2/RPL27A/PDE3B/RPS13/CAT/TNKS1BP1/POLR2G/MUS81/RPS3/ATM/RPS25/DCPS/DERA/EIF4B/SMUG1/PYM1/RPL41/PAN2/NUDT4/UNG/RPL6/RPLP0/HMGB1/EXOSC8/NUDT15/UPF3A/PNP/RPS29/ZFP36L1/ALDH6A1/ADAL/DUT/DIS3L/RPL4/RPLP1/CYP1A1/NEIL1/RPS2/NTHL1/DNASE1/HMOX2/PARN/RPS15A/RPL13/RPL26/NT5M/MAPK7/RPL23A/RPL23/RPL19/CASC3/NT5C3B/RPL…	173
GO:0019439	aromatic compound catabolic process	175/4095	406/16672	9.70252e-17	3.05737e-14	2.58337e-14	RPL22/DFFA/EXOSC10/HNRNPR/RPL11/AGO1/RPS8/RPL5/RPS27/BTG2/FBXO18/NUDT5/RPS24/EXOSC1/RNH1/RPLP2/RPL27A/PDE3B/RPS13/CAT/TNKS1BP1/POLR2G/MUS81/LRTOMT/RPS3/ATM/RPS25/DCPS/DERA/EIF4B/SMUG1/PYM1/RPL41/PAN2/NUDT4/UNG/RPL6/RPLP0/HMGB1/EXOSC8/NUDT15/UPF3A/PNP/RPS29/ZFP36L1/GSTZ1/ADAL/DUT/DIS3L/RPL4/RPLP1/CYP1A1/NEIL1/FAH/RPS2/NTHL1/DNASE1/HMOX2/PARN/RPS15A/RPL13/RPL26/NT5M/MAPK7/RPL23A/RPL23/RPL19/CASC3/N…	175
GO:1901361	organic cyclic compound catabolic process	182/4095	429/16672	1.59257e-16	4.75425e-14	4.01716e-14	RPL22/DFFA/EXOSC10/HNRNPR/RPL11/AGO1/RPS8/RPL5/RPS27/BTG2/FBXO18/NUDT5/RPS24/EXOSC1/RNH1/RPLP2/RPL27A/PDE3B/RPS13/CAT/TNKS1BP1/POLR2G/MUS81/LRTOMT/RPS3/ATM/RPS25/DCPS/DERA/EIF4B/SMUG1/PYM1/RPL41/PAN2/NUDT4/UNG/RPL6/RPLP0/SCARB1/HMGB1/EXOSC8/NUDT15/UPF3A/PNP/RPS29/ZFP36L1/ALDH6A1/GSTZ1/ADAL/DUT/DIS3L/RPL4/RPLP1/CYP1A1/NEIL1/FAH/RPS2/NTHL1/DNASE1/HMOX2/PARN/RPS15A/MT3/RPL13/RPL26/NT5M/MAPK7/RPL23A/…	182
GO:0044270	cellular nitrogen compound catabolic process	173/4095	403/16672	2.34171e-16	6.64108e-14	5.61147e-14	RPL22/DFFA/EXOSC10/HNRNPR/RPL11/AGO1/RPS8/RPL5/RPS27/BTG2/FBXO18/NUDT5/RPS24/EXOSC1/RNH1/RPLP2/RPL27A/PDE3B/RPS13/CAT/TNKS1BP1/POLR2G/MUS81/RPS3/ATM/RPS25/DCPS/DERA/EIF4B/SMUG1/PYM1/RPL41/PAN2/NUDT4/UNG/RPL6/RPLP0/HMGB1/EXOSC8/NUDT15/UPF3A/PNP/RPS29/ZFP36L1/ALDH6A1/ADAL/DUT/DIS3L/RPL4/RPLP1/NEIL1/RPS2/NTHL1/DNASE1/HMOX2/PARN/RPS15A/RPL13/RPL26/NT5M/MAPK7/RPL23A/RPL23/RPL19/CASC3/NT5C3B/RPL27/KPNB…	173
GO:0019058	viral life cycle	181/4095	444/16672	1.89205e-14	4.87804e-12	4.12177e-12	ISG15/RPL22/RPL11/HDAC1/PPIH/RPS8/EPS15/NDC1/NFIA/RPL5/RPS27/IFI16/F11R/USF1/XPR1/TPR/NUCKS1/PROX1/NUP133/USP6NL/ITGB1/RPS24/IFIT1/IFITM2/IFITM3/RPLP2/POLR2L/EIF3F/RPL27A/RPS13/FAM111A/DDB1/POLR2G/ATG16L2/RPS3/NCAM1/RPS25/NECTIN1/AAAS/PCBP2/TARBP2/ITGA5/RPL41/RPL6/RPLP0/VPS37B/SCARB1/RPS29/EIF2AK4/TYRO3/PPIB/HACD3/RPL4/RPLP1/RPS2/THOC6/RPS15A/NUP93/WWP2/RPL13/PFN1/RPL26/RPL23A/RPL23/RPL19/RPL27/I…	181
GO:0051186	cofactor metabolic process	152/4095	368/16672	6.99716e-13	1.72556e-10	1.45804e-10	NADK/KCNAB2/ACOT7/ENO1/MTHFR/AKR7A2/ATPIF1/PPT1/PPCS/UROD/ACOT11/PGM1/ARNT/THEM4/PMVK/PPOX/PFKFB2/PFKP/AKR1C1/AKR1C3/DHTKD1/HACD1/PDSS1/OGDHL/HK1/PCBD1/DDIT4/PANK1/PGAM1/MMS19/COX15/SCD/UROS/LDHA/HSD17B12/NADSYN1/DLAT/HMBS/GAPDH/TPI1/ENO2/DERA/PFKM/SHMT2/ACACB/MVK/SUCLA2/PCCA/PNP/THTPA/PCK2/HIF1A/MTHFD1/ACOT1/ACOT2/ACOT4/ENTPD5/ISCA2/PKM/CYP1A1/NARFL/HMOX2/QPRT/VKORC1/PDPR/MVD/ACSF3/SHPK/ENO3/PEM…	152
GO:0007507	heart development	187/4095	493/16672	1.60319e-11	3.78888e-09	3.20146e-09	RNF207/UBE4B/DHRS3/ECE1/ID3/ARID1A/HSPB11/NEXN/GNG5/CYR61/LMO4/S1PR1/NOTCH2/GJA5/SHC1/VANGL2/TNNT2/TNNI1/PROX1/TGFB2/AGT/ACTN2/NEBL/ITGB1/NRP1/BICC1/BMPR1A/PLCE1/SUFU/RBM20/ILK/DCHS1/MICAL2/PARVA/MYBPC3/VEGFB/YAP1/ATM/ADIPOR2/CACNA1C/LRP6/KCNJ8/PKP2/PRICKLE1/LRRC10/DUSP6/ACACB/MYL2/FGF9/MYH7/HIF1A/MTHFD1/ZFP36L1/CRIP1/ACTC1/TPM1/SMAD6/MAP2K5/BBS4/MEF2A/NPRL3/IFT140/TSC2/MAPK3/MYLK3/PSKH1/ZFPM1/TC…	187
GO:1901657	glycosyl compound metabolic process	159/4095	408/16672	5.06497e-11	1.14914e-08	9.70982e-09	NADK/ACOT7/ENO1/AKR7A2/FUCA1/ATPIF1/NDUFS5/CTPS1/PPCS/PGM1/AK4/MAGI3/ARNT/NDUFS2/SDHC/ATP1B1/NME7/PFKFB2/BPNT1/PARP1/GUK1/ADSS/PFKP/AKR1C1/AKR1C3/DHTKD1/NUDT5/OGDHL/HK1/DDIT4/ADK/PANK1/PGAM1/COX15/NDUFB8/LDHA/ATP5L/GAPDH/TPI1/ENO2/DERA/DNM1L/PFKM/ATP5G2/NUDT4/COX6A1/ATP5EP2/DNAJC15/PNP/MYH7/GMPR2/ATP5S/HIF1A/ENTPD5/ADSSL1/ADAL/DUT/PKM/HDDC3/NME4/NME3/SULT1A1/TK2/VPS9D1/CTNS/ENO3/DLG4/NT5M/PEMT/PR…	159
GO:0044282	small molecule catabolic process	135/4095	335/16672	1.04378e-10	2.27704e-08	1.92401e-08	ENO1/ALDH4A1/GALE/AKR1A1/ECHDC2/SCP2/CPT2/PGM1/CTH/DDAH1/ABCD3/DBT/ATP2B4/PFKFB2/PFKP/AKR1C3/NUDT5/HK1/TYSND1/PCBD1/GLUD1/PGAM1/INPP5A/PDDC1/ASRGL1/CARNS1/MTMR2/ACAD8/GAPDH/TPI1/ENO2/PFKM/GLS2/ACACB/ACAD10/ACADS/SCARB1/CRYL1/ESD/NUDT15/PCCA/DTD2/ACOT4/ALDH6A1/GSTZ1/AKT1/IVD/SORD/PKM/CYP1A1/FAH/AMDHD2/ABAT/QPRT/BCKDK/GPT2/MT3/ACSF3/ENO3/SHMT1/ALDH3A2/ALDOC/BLMH/GALK1/AFMID/ENOSF1/GCDH/GPI/GAPDHS/A…	135
GO:0009116	nucleoside metabolic process	151/4095	386/16672	1.12093e-10	2.35478e-08	1.98971e-08	NADK/ACOT7/ENO1/ATPIF1/NDUFS5/CTPS1/PPCS/PGM1/AK4/MAGI3/ARNT/NDUFS2/SDHC/ATP1B1/NME7/PFKFB2/BPNT1/PARP1/GUK1/ADSS/PFKP/DHTKD1/NUDT5/OGDHL/HK1/DDIT4/ADK/PANK1/PGAM1/COX15/NDUFB8/LDHA/ATP5L/GAPDH/TPI1/ENO2/DERA/DNM1L/PFKM/ATP5G2/NUDT4/COX6A1/ATP5EP2/DNAJC15/PNP/MYH7/GMPR2/ATP5S/HIF1A/ENTPD5/ADSSL1/ADAL/DUT/PKM/HDDC3/NME4/NME3/SULT1A1/TK2/VPS9D1/CTNS/ENO3/DLG4/NT5M/PEMT/PRPSAP2/ALDOC/MPP3/DCAKD/NME1…	151
GO:0021915	neural tube development	72/4095	155/16672	2.24972e-09	4.37892e-07	3.70002e-07	EPHA2/ARID1A/PHACTR4/SSBP3/LMO4/GLMN/PHGDH/VANGL2/PROX1/TGFB2/NUP133/SUFU/DEAF1/DCHS1/LRP6/PRICKLE1/RARG/TCTN1/KDM2B/SALL2/DACT1/HIF1A/MTHFD1/ZFP36L1/ITPK1/BBS4/IFT140/TSC2/PFN1/DVL2/NF1/KAT2A/MKS1/MIB1/ZNF358/FKBP8/SPINT2/VASP/ARHGAP35/TEAD2/FUZ/RPS7/IFT172/SEMA4C/IFT52/BMP7/CECR2/CELSR1/PLXNB2/IFT122/NPHP3/DVL3/WDR19/SHROOM3/PKD2/INTU/TCF7/SOX4/PTK7/BMP5/MTHFD1L/FZD1/PLOD3/SMO/DLC1/FZD3/SFRP1/F…	72
GO:0031032	actomyosin structure organization	72/4095	155/16672	2.24972e-09	4.37892e-07	3.70002e-07	ASAP3/LURAP1/CNN3/S1PR1/S100A10/CASQ1/F11R/LMOD1/PROX1/ACTN2/NEBL/ITGB1/MYOZ1/LDB3/ARAP1/ARRB1/PAK1/APOA1/RACGAP1/KRT8/MYL2/TGFB3/EVL/CDC42BPB/ACTC1/CAPN3/FRMD5/TPM1/BBS4/MEF2A/MYLK3/PFN1/MYH10/TNFAIP1/MYO18A/ACTG1/FHOD3/CNN2/CNN1/ITGB1BP1/EPB41L5/TTN/OBSL1/EPB41L1/SRC/PPM1F/CLASP2/RHOA/PHLDB2/ITGB5/PFN2/WDR1/MYOZ2/PIK3R1/MEF2C/EPB41L4A/NKX2-5/PHACTR1/CARMIL1/SRF/EPB41L2/CTGF/LIMK1/PPP1R9A/ALKBH4…	72
GO:0044772	mitotic cell cycle phase transition	166/4095	450/16672	2.48491e-09	4.54659e-07	3.8417e-07	MIIP/PDPN/KHDRBS1/CDKN2C/NES/PBX1/TPR/CDC73/PPP1R12B/BTG2/SDCCAG8/ITGB1/CCNY/CAMK2G/ACTR1A/PIDD1/WEE1/CKAP5/TNKS1BP1/DDB1/POLA2/ANAPC15/MRE11A/CEP57/ATM/RDX/CEP164/CHEK1/CCND2/PHB2/EPS8/TUBA1A/ACVR1B/ZNF385A/CDK2/DCTN2/CEP290/CRADD/DYNLL1/POLE/CENPJ/BORA/TFDP1/APEX1/HAUS4/AJUBA/PSME1/CDKN3/DACT1/ZFP36L1/DYNC1H1/XRCC3/AKT1/RAB11A/CYP1A1/FANCI/NDE1/LCMT1/ORC6/BRD7/RBL2/CDK10/CTC1/CRLF3/CDC6/TUBG1/C…	166
GO:0034470	ncRNA processing	151/4095	402/16672	3.19565e-09	5.66429e-07	4.78612e-07	CPSF3L/RPL22/EXOSC10/RPL11/AGO1/ERI3/RPS8/TYW3/RPL5/INTS3/RPS27/RRNAD1/INTS7/RPS24/EXOSC1/NPM3/TRUB1/RPLP2/RPL27A/RPS13/METTL15/TRPT1/TRMT112/RPS3/INTS4/RPS25/RPUSD4/TARBP2/RPL41/RPL6/RPLP0/POP5/EXOSC8/OSGEP/KIAA0391/RPS29/C14orf166/NOP10/FAM98B/DIS3L/RPL4/RPLP1/RPUSD1/TSR3/RPS2/RPS15A/USB1/DUS2/ADAT1/MPHOSPH6/RPL13/RPL26/ELAC2/RPL23A/RPL23/RPL19/RPL27/RPL38/TSEN54/RPL17/WDR18/RPS15/RPL36/RPS28/Q…	151
GO:0000226	microtubule cytoskeleton organization	150/4095	407/16672	1.56052e-08	2.20123e-06	1.85995e-06	PRKCZ/CROCC/STMN1/DOCK7/SSX2IP/GPSM2/SLC16A1/ARHGEF2/ARPC5/TPR/RGS2/NAV1/SRGAP2/MARK1/TBCE/SDCCAG8/LZTS2/TUBGCP2/WEE1/CKAP5/EML3/ARL2/NUMA1/RPS3/MAP6/CEP57/DIXDC1/PHLDB1/CHEK1/GAPDH/BICD1/TUBA1B/NCKAP5L/RACGAP1/CDK2/MDM1/CENPJ/KATNAL1/CKAP2/MZT1/SPRY2/TUBGCP3/HAUS4/TTLL5/EML1/DYNC1H1/XRCC3/KNSTRN/NUSAP1/STARD9/TUBGCP4/MAP1A/RAB11A/BBS4/HDGFRP3/PRC1/CCNF/NDE1/BBS2/KATNB1/CHD3/CNTROB/LLGL1/SPAG5/TU…	150
GO:0034330	cell junction organization	100/4095	246/16672	1.59115e-08	2.20123e-06	1.85995e-06	FBLIM1/COL16A1/MACF1/RHOC/GJA5/S100A10/RAB13/F11R/LAMC1/TGFB2/AGT/GNPAT/ACTN2/MPP7/PARD3/VCL/DLG5/LDB1/ILK/PLEKHA7/PTPRJ/CTNND1/ARL2/CTTN/RDX/CADM1/NECTIN1/CD9/PKP2/HDAC7/ITGA5/CORO1C/MMP14/AJUBA/FERMT2/PRKCH/ACTN1/TGFB3/THBS1/TLN2/CLDN6/TAOK2/KIFC3/CDH11/MYO1C/NLGN2/JUP/CNTNAP1/ITGB3/BCAS3/PRKCA/ACTG1/TBCD/CDH2/PARD6G/CAMSAP3/LSR/ACTN4/NECTIN2/VASP/ITGB1BP1/WDPCP/NPHP1/EPB41L5/LIMS2/ITGA6/SRC/PA…	100
GO:0022604	regulation of cell morphogenesis	164/4095	460/16672	4.71958e-08	5.81945e-06	4.91722e-06	PDPN/FBLIM1/CAPZB/EPHB2/ZMYM4/MACF1/LRP8/LPAR3/STRIP1/PLEKHO1/CDC42SE1/SEMA6C/S100A10/CRABP2/NET1/BAMBI/NRP1/CXCL12/SEMA4G/DOCK1/ILK/PARVA/GAS2/CAPRIN1/CFL1/SSH3/CORO1B/CTTN/ARAP1/RDX/APOA1/EPS8/CAPRIN2/FMNL3/FGD6/CORO1C/TCHP/FBXW8/IFT88/CENPJ/WASF3/RAP2A/FERMT2/SIPA1L1/VRK1/TTBK2/SEMA6D/TPM1/CSNK1G1/RAB11A/BBS4/LINGO1/ARPIN/SEMA4B/METRN/IFT140/EEF2K/TAOK2/MT3/CFDP1/MYH10/ULK2/IFT20/FMNL1/UNC13D/…	164
GO:0046386	deoxyribose phosphate catabolic process	16/4095	19/16672	7.58571e-08	8.78085e-06	7.41949e-06	DERA/SMUG1/UNG/NUDT15/DUT/NEIL1/NTHL1/NT5M/NT5C/SAMHD1/ADA/OGG1/NUDT16/PGM2/NUDT1/NUDT18	16
GO:1901565	organonitrogen compound catabolic process	130/4095	350/16672	8.37317e-08	9.49852e-06	8.0259e-06	AGRN/ALDH4A1/ECE1/HSPG2/FUCA1/SDC3/PPT1/CTH/CTBS/DDAH1/DBT/GBA/RNPEP/ATP2B4/SGPL1/PCBD1/GLUD1/XPNPEP1/CHID1/TPP1/PDE3B/CAT/CD44/ASRGL1/CARNS1/LRTOMT/NEU3/ACAD8/DERA/SMUG1/GLS2/GNS/NUDT4/LTA4H/UNG/NUDT15/PNP/DTD2/ALDH6A1/GSTZ1/GALC/IVD/ADAL/DUT/HEXA/NEIL1/CSPG4/FAH/NTHL1/HMOX2/ABAT/BCKDK/GPT2/GALNS/NT5M/SHMT1/MAPK7/BLMH/LOC440434/NT5C/AFMID/SGSH/ENOSF1/CNDP2/DHPS/GCDH/BCAT2/IL4I1/PCYOX1/TET3/HIBCH…	130
GO:0044724	single-organism carbohydrate catabolic process	62/4095	137/16672	9.439e-08	1.04976e-05	8.87012e-06	ENO1/GALE/PGM1/CTBS/AGL/ARNT/PFKFB2/PFKP/DHTKD1/NUDT5/OGDHL/HK1/DDIT4/PGAM1/LDHA/PYGM/PPP1CA/NEU3/GAPDH/TPI1/ENO2/PFKM/PYGL/HIF1A/ENTPD5/SORD/PKM/MAN2C1/PHKG2/PHKB/ENO3/ALDOC/GALK1/GAA/MAN2B1/GPI/GAPDHS/CALM3/GALM/CALM2/HK2/RPE/PYGB/PPP1R3D/PFKL/GLB1/PFKFB4/GYG1/MAN2B2/PGM2/STBD1/MANBA/HEXB/GM2A/PPP1R3B/FUT10/GALT/IDNK/PHKA2/OGT/PHKA1/PGK1	62
GO:0010927	cellular component assembly involved in morphogenesis	114/4095	299/16672	1.06941e-07	1.14447e-05	9.67036e-06	RSG1/SSX2IP/FNBP1L/CASQ1/VANGL2/LMOD1/PROX1/GNPAT/ACTN2/NEBL/ITGB1/MYOZ1/LDB3/BBIP1/ILK/EHD1/BBS1/MTMR2/CEP164/PHLDB1/CD9/KRT8/CEP290/POC1B/CEP83/TCHP/IFT81/MYL2/TCTN2/IFT88/CENPJ/KIAA0586/ATP6V1D/BBOF1/TTLL5/TTC8/ACTC1/CAPN3/TTBK2/TPM1/BBS4/MEF2A/IFT140/CLUAP1/MYLK3/BBS2/CCDC113/TMEM231/MYH10/B9D1/IFT20/CNTNAP1/MKS1/SEPT9/ACTG1/FHOD3/EVI5L/RAB8A/CEP89/NECTIN2/ERCC2/ARHGAP35/FUZ/WDR35/IFT172/EHD3…	114
GO:0046395	carboxylic acid catabolic process	81/4095	195/16672	1.20139e-07	1.23896e-05	1.04688e-05	ALDH4A1/AKR1A1/ECHDC2/SCP2/CPT2/DDAH1/ABCD3/ATP2B4/TYSND1/PCBD1/GLUD1/ASRGL1/CARNS1/ACAD8/GLS2/ACACB/ACAD10/ACADS/CRYL1/PCCA/DTD2/ACOT4/ALDH6A1/GSTZ1/AKT1/IVD/SORD/FAH/AMDHD2/ABAT/QPRT/BCKDK/GPT2/ACSF3/SHMT1/ALDH3A2/ENOSF1/GCDH/AKT2/LIPE/IL4I1/NAGK/HIBCH/IRS1/DTD1/LPIN3/ACOT8/CBS/GCAT/HACL1/AMT/ACOX2/ACAD9/ACAD11/PCCB/MCCC1/EHHADH/QDPR/GNPDA2/BDH2/HADH/AMACR/MCCC2/ALDH7A1/PHYKPL/ECI2/ALDH5A1/DDAH…	81
GO:0005980	glycogen catabolic process	19/4095	26/16672	2.6118e-07	2.39411e-05	2.02294e-05	PGM1/AGL/PYGM/PPP1CA/PFKM/PYGL/PHKG2/PHKB/GAA/CALM3/CALM2/PYGB/PPP1R3D/GYG1/PGM2/STBD1/PPP1R3B/PHKA2/PHKA1	19
GO:0051493	regulation of cytoskeleton organization	144/4095	404/16672	3.12946e-07	2.77348e-05	2.34349e-05	CAPZB/ASAP3/CLIC4/STMN1/SH3BGRL3/NEXN/S1PR1/S100A10/ARHGEF2/NES/VANGL2/F11R/ARPC5/TPR/RGS2/LMOD1/PROX1/TGFB2/CAPN2/ACTN2/CXCL12/SYNPO2L/ILK/ARL2/SSH3/CORO1B/CTTN/ARAP1/RPS3/PAK1/RDX/DIXDC1/APOA1/PHLDB1/CHEK1/EPS8/LRP1/MDM1/ARPC3/CENPJ/CKAP2/TGFB3/EVL/XRCC3/TPM1/BBS4/HDGFRP3/ARPIN/MLST8/CCNF/MAPK3/MYLK3/KATNB1/MYO1C/PFN1/TRIM37/SKA2/BCAS3/CEP131/TBCD/FHOD3/CAMSAP3/CLIP3/VASP/EML2/ARHGAP35/ATF5/MYA…	144
GO:0022613	ribonucleoprotein complex biogenesis	160/4095	462/16672	5.62619e-07	4.6929e-05	3.96533e-05	RPL22/EXOSC10/RPL11/AGO1/ERI3/RPS8/RPL5/WDR77/RPS27/RRNAD1/SNRPE/EIF2D/NVL/RPS24/EXOSC1/NPM3/MTG1/RPLP2/EIF3F/RPL27A/RPS13/METTL15/EIF3M/TRMT112/MRPL11/RPS3/ATM/RPS25/BICD1/EIF4B/TARBP2/RPL41/PAN2/SNRPF/RPL6/RPLP0/DENR/EXOSC8/RPS29/SRSF5/DYNC1H1/NOP10/DIS3L/RPL4/RPLP1/SNUPN/EFL1/TSR3/RPS2/RPS15A/PRMT7/MPHOSPH6/RPL13/RPL26/RPL23A/ERAL1/RPL23/RPL19/GRB7/RPL27/MRPL10/LUC7L3/RPL38/RPL17/WDR18/CIRBP/R…	160
GO:0061615	glycolytic process through fructose-6-phosphate	19/4095	27/16672	6.77616e-07	5.33811e-05	4.51051e-05	ENO1/PFKFB2/PFKP/HK1/PGAM1/GAPDH/TPI1/ENO2/PFKM/PKM/ENO3/ALDOC/GALK1/GPI/GAPDHS/HK2/PFKL/PFKFB4/PGK1	19
GO:0061620	glycolytic process through glucose-6-phosphate	19/4095	27/16672	6.77616e-07	5.33811e-05	4.51051e-05	ENO1/PFKFB2/PFKP/HK1/PGAM1/GAPDH/TPI1/ENO2/PFKM/PKM/ENO3/ALDOC/GALK1/GPI/GAPDHS/HK2/PFKL/PFKFB4/PGK1	19
GO:0051056	regulation of small GTPase mediated signal transduction	106/4095	283/16672	8.03305e-07	6.15723e-05	5.20263e-05	SSX2IP/SYDE2/ARHGAP29/RHOC/NOTCH2/DENND4B/ARHGEF2/ARHGEF11/RASAL2/RALGPS2/SRGAP2/TGFB2/SIPA1L2/NET1/ITGB1/RASGEF1A/RHOBTB1/PLCE1/ARHGAP19/DNMBP/PSD/EPS8L2/ARHGAP1/SIPA1/ARAP1/ARHGEF17/ARRB1/ARHGAP42/RDX/APOA1/CDON/ARHGAP32/KRAS/RACGAP1/ARHGEF25/FGD6/SPATA13/STARD13/SPRY2/FARP1/PLEKHG3/SIPA1L1/MYO9A/RHOT2/TSC2/ABR/ARHGAP44/TNFAIP1/NF1/RHOT1/ARHGAP23/ITGA3/CYTH1/TIMP2/RAC3/ARHGAP45/SYDE1/MYO9B/PIK3…	106
GO:0060271	cilium morphogenesis	93/4095	242/16672	1.03102e-06	7.49739e-05	6.33502e-05	RSG1/SSX2IP/FNBP1L/VANGL2/TCTN3/ARL3/BBIP1/PARVA/EHD1/BBS1/CEP164/CEP290/POC1B/CEP83/TCHP/IFT81/TCTN1/TCTN2/IFT88/CENPJ/KIAA0586/ATP6V1D/BBOF1/TTLL5/IFT43/TTC8/TTBK2/BBS4/IFT140/CLUAP1/BBS2/CFAP20/CCDC113/TMEM231/B9D1/IFT20/MKS1/SEPT9/CEP131/EVI5L/RAB8A/CEP89/ARHGAP35/FUZ/WDR35/IFT172/EHD3/DYNC2LI1/WDPCP/TTC21B/TMEM237/SPAG16/STK36/SEPT2/CEP250/IFT52/LAMA5/C21orf2/PCNT/TTLL1/ATXN10/TTLL3/MAP4/CEP…	93
GO:0042692	muscle cell differentiation	124/4095	344/16672	1.04623e-06	7.51166e-05	6.34708e-05	KDM1A/ID3/SELENON/ARID1A/YBX1/CTH/NEXN/GLMN/SORT1/BCL9/PLEKHO1/CASQ1/LMOD1/PROX1/CAPN2/H3F3A/AGT/ACTN2/SMYD3/NEBL/ITGB1/MYOZ1/LDB3/HIF1AN/TCF7L2/ILK/EHD1/CDON/KRAS/PRICKLE1/KRT8/LRRC10/MYL2/MMP14/CMTM5/ZFP36L1/ASB2/AKT1/ACTC1/CAPN3/MYEF2/TPM1/MEF2A/CACNA1H/MKL2/IL4R/MYLK3/CHRNB1/MYH10/MYOCD/IFT20/FLOT2/KAT2A/HDAC5/H3F3B/ACTG1/AFG3L2/GATA6/CDH2/FHOD3/PTBP1/TCF3/PIN1/CALR/GDF15/DYRK1B/DMPK/SLC8A1/S…	124
GO:0090257	regulation of muscle system process	76/4095	190/16672	1.68797e-06	0.000116758	9.86566e-05	RNF207/SELENON/TNNI3K/GSTM2/ATP1A1/GJA5/CASQ1/ATP1B1/RGS2/TNNT2/TNNI1/PPP1R12B/ADORA1/ATP2B4/PARP1/AGT/CTNNA3/TACR2/CAMK2G/PLCE1/KCNQ1/MYBPC3/CTTN/ARHGAP42/CACNA1C/PKP2/MYL2/P2RX4/MYH7/TPM1/HCN4/MEF2A/SRL/ABAT/P2RX1/MYOCD/JUP/MTMR4/PRKCA/PIN1/CNN1/HSPB6/DMPK/CALM3/HRC/TRPM4/FKBP1B/EHD3/SLC8A1/CALM2/IGFBP5/MYL9/ADA/MYL3/TNNC1/MYL5/NPNT/ANK2/CAMK2D/GUCY1A3/HAND2/ADRB2/ANXA6/NKX2-5/DDX39B/SRF/PLN/CT…	76
GO:0003012	muscle system process	135/4095	385/16672	2.003e-06	0.000130587	0.000110341	RNF207/KDM4A/TNNI3K/GSTM2/ATP1A1/GJA5/ARHGEF11/CASQ1/RCSD1/ATP1B1/RGS2/TNNT2/TNNI1/LMOD1/PPP1R12B/ADORA1/ATP2B4/PARP1/AGT/TBCE/ACTN2/VIM/CACNB2/CTNNA3/TACR2/CAMK2G/VCL/ACTA2/MYOF/PLCE1/INPP5F/KCNQ1/MYBPC3/VEGFB/CTTN/ARHGAP42/CACNA1C/PKP2/MYL6B/MYL6/MYL2/PXN/P2RX4/MYH7/ARG2/ACTC1/TPM1/HCN4/MEF2A/CACNA1H/ABAT/BBS2/HSBP1/CYBA/TRPV1/P2RX1/CHRNB1/MYOCD/KCNJ12/JUP/MYL4/SGCA/PRKCA/GAA/MYOM1/GATA6/GAMT/E…	135
GO:0008654	phospholipid biosynthetic process	84/4095	217/16672	2.39848e-06	0.000151157	0.000127722	PIK3CD/FABP3/PMVK/FDPS/PIGM/ETNK2/PIK3C2B/PIP4K2A/SGMS1/INPP5F/PTDSS2/PGAP2/PTPMT1/FADS1/CHKA/INPPL1/MTMR2/ATM/LPCAT3/ARF3/MVK/FGF9/AJUBA/FITM1/SPTLC2/LPCAT4/PIGB/PIGQ/CDIPT/VAC14/PLCG2/MVD/PIGL/PEMT/PIGS/PIP4K2B/PGAP3/MTMR4/PGS1/PCYT2/MPPE1/PIK3R2/ISYNA1/PLAUR/MBOAT7/PIGF/INPP4A/IDH1/IRS1/CRLS1/PIGU/CPNE1/LPIN3/PIGP/PI4KA/INPP5J/PLA2G6/PDGFB/CHKB/PLSCR1/PIGX/PIGZ/PIGG/PI4K2B/SRD5A3/INPP4B/GAB1/L…	84
GO:0007067	mitotic nuclear division	147/4095	429/16672	3.14937e-06	0.000186075	0.000157227	PHF13/POGZ/ARHGEF2/PMF1/TPR/REEP3/LZTS2/TUBGCP2/WEE1/CKAP5/SAC3D1/NUMA1/ANAPC15/RPS3/CEP57/ATM/CEP164/CHEK1/NCAPD3/NCAPD2/PHB2/EPS8/ASUN/KLHL42/RACGAP1/CDK2/DCTN2/YEATS4/ANAPC5/CHFR/PDS5B/NEK3/MZT1/BORA/TUBGCP3/CHAMP1/HAUS4/MIS18BP1/VRK1/XRCC3/KNSTRN/OIP5/NUSAP1/TUBGCP4/RAB11A/TIPIN/ZWILCH/PRC1/CCNF/NDE1/LCMT1/SH2B1/KIF22/KATNB1/CENPT/TUBB3/TOM1L2/SPAG5/CDC6/KPNB1/TOM1L1/SKA2/RECQL5/CDK3/ANAPC11/…	147
GO:0051271	negative regulation of cellular component movement	93/4095	249/16672	4.25627e-06	0.000239026	0.000201968	MIIP/CLIC4/SVBP/PODN/CERS2/SEMA6C/ADORA1/SRGAP2/NRP1/CXCL12/PBLD/VCL/BMPR1A/SEMA4G/ILK/PTPRJ/CORO1B/GSTP1/FAM60A/PKP2/RNF41/LRP1/OSBPL8/CORO1C/HMGB1/STARD13/RAP2A/STK24/APEX1/ACTN1/EVL/THBS1/SEMA6D/TPM1/MAP2K5/ARPIN/SEMA4B/ABR/SERPINF1/NF1/HDAC5/PTPRM/SEMA6B/PIN1/SPINT2/ACTN4/APOE/RRAS/FUZ/ITGB1BP1/RHOB/SEMA4F/SEMA4C/ERBB4/IGFBP5/ADA/BCR/CLASP2/RHOA/DAG1/SEMA3B/HYAL2/NISCH/ABHD6/PTPRG/PHLDB2/PFN2…	93
GO:1902806	regulation of cell cycle G1/S phase transition	59/4095	142/16672	5.88004e-06	0.000311697	0.000263372	PDPN/CDC73/BTG2/ATP2B4/PIDD1/TNKS1BP1/MEN1/ATM/RDX/CCND2/PHB2/ZNF385A/CDK2/CRADD/CENPJ/TFDP1/APEX1/PSME1/DACT1/AKT1/CYP1A1/PAGR1/BRD7/RBL2/CDK10/CDC6/ARID3A/CARM1/SMARCA4/KANK2/UBA52/BAX/CNOT11/PPP1R1C/CTDSP1/PCNA/AURKA/PRMT2/SUSD2/FBXO7/UBE2E2/CNOT10/CTDSPL/PCBP4/TFDP2/PKD2/JADE1/CCNB1/LSM11/NPM1/CNOT6/SOX4/CDKN1A/PLAGL1/CASP2/EZH2/PRKDC/ANXA1/CUL4B	59
GO:0030048	actin filament-based movement	50/4095	115/16672	6.54737e-06	0.00034027	0.000287515	RNF207/FNBP1L/ATP1A1/GJA5/TNNT2/TNNI1/ACTN2/VIM/CACNB2/CTNNA3/KCNQ1/PARVA/MYBPC3/CACNA1C/PKP2/MYL6B/MYL6/MYL2/MYH7/SYNE2/ACTC1/MYO5A/MYO1E/TPM1/EMP2/MYH10/JUP/MYL4/TPM4/MYO9B/ACTN4/TRPM4/EPB41L5/WIPF1/TTN/MYO1B/SNTA1/MYL3/TNNC1/FGF12/ANK2/CAMK2D/MYO6/PLN/GJA1/SRI/KCNH2/GATA4/TPM2/DMD	50
GO:0040013	negative regulation of locomotion	92/4095	248/16672	6.59903e-06	0.00034027	0.000287515	MIIP/CLIC4/SVBP/PODN/CERS2/SEMA6C/ADORA1/SRGAP2/NRP1/CXCL12/PBLD/VCL/BMPR1A/SEMA4G/ILK/PTPRJ/CORO1B/GSTP1/FAM60A/PKP2/RNF41/LRP1/OSBPL8/CORO1C/HMGB1/STARD13/RAP2A/STK24/APEX1/EVL/THBS1/SEMA6D/TPM1/MAP2K5/ARPIN/SEMA4B/ABR/SERPINF1/NF1/HDAC5/PTPRM/SEMA6B/PIN1/SPINT2/APOE/RRAS/FUZ/ITGB1BP1/RHOB/SEMA4F/SEMA4C/ERBB4/IGFBP5/ADA/BCR/CLASP2/RHOA/DAG1/SEMA3B/HYAL2/NISCH/ABHD6/PTPRG/PHLDB2/PFN2/RAP2B/SLIT2…	92
GO:0016570	histone modification	144/4095	429/16672	1.35411e-05	0.000634752	0.000536342	MTHFR/KDM1A/HDAC1/RBBP4/MEAF6/KDM4A/DMAP1/MTF2/PRMT6/SETDB1/PYGO2/USP21/RNF2/CDC73/KDM5B/TAF5L/SMYD3/KAT6B/LDB1/SIRT3/APBB1/TAF10/PHF21A/DDB2/DDB1/TAF6L/OTUB1/RPS6KA4/MEN1/ARRB1/ATM/CHEK1/ING4/PHC1/HDAC7/MCRS1/MAP3K12/CDK2/YEATS4/PWP1/SUDS3/KDM2B/MBIP/JDP2/VRK1/MTA1/RTF1/WDR61/MAPK3/BRD7/MT3/PRMT7/CHD3/PER1/MYOCD/SREBF1/TADA2A/PCGF2/MED24/KAT2A/HDAC5/ATXN7L3/PHB/TRIM37/PRKCA/CBX8/HMG20B/KDM4B/DNM…	144
GO:0007034	vacuolar transport	98/4095	272/16672	1.38962e-05	0.00064293	0.000543252	VPS13D/EPS15/SORT1/SNAPIN/RAB13/KLHL20/STX6/DENND1B/ACTN2/USP6NL/AP3M1/INPP5F/EHD1/VPS51/PICALM/MTMR2/RDX/VPS26B/ERC1/BLOC1S1/FAM109A/VPS37B/VPS36/SNX6/VTI1B/VIPAS39/EHD4/VPS39/RAB11A/RAB11FIP3/GNPTG/CORO7/EMP2/CLN3/MAPK3/AKTIP/SGSM2/ANKFY1/STX8/MYO1D/VPS25/SNF8/WIPI1/MAP2K2/RAB11B/HOOK2/STX10/AP1M1/USE1/UBA52/AP2A1/CHMP2A/RHOB/EHD3/DPY30/DCTN1/VPS16/AP5S1/SNX5/SRC/STX16/ARFRP1/DOPEY2/HMGXB4/MICA…	98
GO:0010975	regulation of neuron projection development	135/4095	398/16672	1.39422e-05	0.00064293	0.000543252	EPHB2/KDM1A/MACF1/FOXO6/PTPRF/LRP8/LPAR3/CERS2/SEMA6C/SNAPIN/CRABP2/VIM/NRP1/CXCL12/SEMA4G/INPP5F/APBB1/ILK/CAPRIN1/CFL1/SSH3/CTTN/FEZ1/CAPRIN2/ADCY6/LRP1/FBXW8/RAP2A/STK24/SIPA1L1/AKT1/SEMA6D/RAB11A/LINGO1/SEMA4B/METRN/EEF2K/MT3/KATNB1/SERPINF1/PMP22/ULK2/FAM134C/ITGA3/NME1/NME2/PALM/SEMA6B/CARM1/CRTC1/ARHGEF1/MEGF8/APOE/ARHGAP35/KIDINS220/FKBP1B/CCDC88A/SEMA4F/SEMA4C/BMPR2/OBSL1/ITM2C/STK25/SNA…	135
GO:0048667	cell morphogenesis involved in neuron differentiation	162/4095	493/16672	1.54524e-05	0.000702584	0.000593658	EPHB2/STMN1/MACF1/LRP8/DOCK7/LPAR3/NRAS/SEMA6C/S100A6/EFNA4/CRABP2/VANGL2/TGFB2/ENAH/TBCE/ITGB1/NRP1/PARD3/CXCL12/ANK3/EGR2/UNC5B/VCL/SEMA4G/APBB1/ILK/CAPRIN1/CFL1/B4GAT1/LRFN4/SSH3/CTTN/MAP6/PAK1/PICALM/NCAM1/NECTIN1/FEZ1/KRAS/CAPRIN2/TCTN1/FBXW8/RAP2A/FARP1/SIPA1L1/EVL/NDN/SPG11/SEMA6D/ZNF280D/RAB11A/NEO1/LINGO1/SEMA4B/MEF2A/METRN/EEF2K/MAPK3/MT3/CDH11/TUBB3/MINK1/DLG4/MYH10/LLGL1/ULK2/ERBB2/UN…	162
GO:0032970	regulation of actin filament-based process	111/4095	317/16672	1.68858e-05	0.000754143	0.000637223	RNF207/CAPZB/ASAP3/SH3BGRL3/S1PR1/ATP1A1/GJA5/S100A10/VANGL2/F11R/ARPC5/TNNT2/LMOD1/PROX1/TGFB2/ACTN2/CXCL12/CTNNA3/SYNPO2L/ILK/MYBPC3/SSH3/CORO1B/CTTN/ARAP1/PAK1/RDX/DIXDC1/APOA1/CACNA1C/EPS8/PKP2/LRP1/ARPC3/TGFB3/EVL/TPM1/BBS4/ARPIN/MLST8/MYLK3/MYO1C/PFN1/JUP/BCAS3/FHOD3/CNN2/VASP/ARHGAP35/TRPM4/MYADM/ITGB1BP1/CDC42EP3/RHOQ/SPTBN1/CCDC88A/TMSB10/CAPG/WIPF1/NCKAP1/ABI2/ARPC2/ID1/PPM1F/TRIOBP/PIC…	111
GO:0031589	cell-substrate adhesion	106/4095	301/16672	1.96655e-05	0.000844068	0.000713206	PRKCZ/COL16A1/MACF1/CYR61/VCAM1/S100A10/LAMC1/SRGAP2/NID1/ACTN2/NET1/RSU1/ITGB1/COL13A1/SPOCK2/VCL/LDB1/DOCK1/ILK/AKIP1/PARVA/CD44/HSD17B12/PTPRJ/MEN1/ARL2/CTTN/APOA1/ITGA5/CORO1C/PXN/MMP14/AJUBA/NID2/FERMT2/ACTN1/THBS1/TYRO3/SMAD6/PEAK1/EMP2/TAOK2/MINK1/NF1/ITGB3/ITGA3/COL1A1/BCAS3/UNC13D/RAC3/TBCD/CALR/ACTN4/AXL/BCAM/MYADM/ITGB1BP1/WDPCP/ANTXR1/EPB41L5/ITGA6/ARPC2/ID1/SRC/LAMA5/PPM1F/TRIOBP/CLA…	106
GO:0010632	regulation of epithelial cell migration	65/4095	166/16672	2.06913e-05	0.00086934	0.00073456	EPHA2/SH3BGRL3/MACF1/SVBP/PROX1/TGFB2/AGT/NRP1/PBLD/DOCK1/HDAC7/CORO1C/SCARB1/HMGB1/STARD13/HIF1A/EVL/AKT1/THBS1/RAB11A/MAP2K5/EMP2/SERPINF1/PFN1/NF1/HDAC5/ITGB3/ITGA3/BCAS3/PRKCA/PTPRM/APOE/PRKD2/ZNF580/ITGB1BP1/RHOB/EPB41L5/BMPR2/NRP2/SRC/PLCG1/PPM1F/PDGFB/TGFBR2/CLASP2/RHOA/PTPRG/FOXP1/PFN2/SLIT2/ANXA3/SEMA5A/ARSB/MCC/FGF1/SPARC/FGF18/CSNK2B/VEGFA/HDAC9/PTK2B/ADAM9/PTK2/NOTCH1/HDAC6	65
GO:1901136	carbohydrate derivative catabolic process	68/4095	176/16672	2.25656e-05	0.000941117	0.000795209	AGRN/FBXO2/HSPG2/FUCA1/SDC3/CTBS/GBA/CHID1/PDE3B/CD44/NEU3/DERA/SMUG1/GNS/NUDT4/UNG/NUDT15/PNP/GALC/ADAL/DUT/HEXA/NEIL1/CSPG4/NTHL1/AMDHD2/GALNS/NT5M/MAPK7/NT5C/SGSH/ITPA/AHCY/EDEM2/SAMHD1/ADA/APOBEC3C/APOBEC3F/APOBEC3G/NAGA/OGG1/GLB1/CSPG5/HYAL3/HYAL2/ADAMTS9/NUDT16/IDUA/PGM2/GNPDA2/HEXB/ARSB/HINT1/GM2A/HMMR/RACK1/APOBEC2/FUCA2/NUDT1/GUSB/NUDT18/ENTPD4/HGSNAT/PDE7A/SDC2/GALT/GBA2/MAN1B1	68
GO:0048013	ephrin receptor signaling pathway	39/4095	87/16672	2.82688e-05	0.00109075	0.000921647	EPHA2/EPHB2/APH1A/EFNA4/NCSTN/ARPC5/PSEN2/AP2A2/PAK1/ARPC3/SIPA1L1/APH1B/MMP2/AP2B1/ACTG1/SS18/PSENEN/AP2S1/AP2A1/ARPC2/SRC/ITSN1/ARPC4/RHOA/KALRN/AP2M1/RASA1/ANKS1A/EPHA7/FYN/ACTB/ARPC1A/ARPC1B/EPHB4/LYN/SDCBP/SDC2/PTK2/VAV2	39
GO:1901659	glycosyl compound biosynthetic process	50/4095	121/16672	3.4832e-05	0.00129978	0.00109827	ACOT7/CTPS1/PPCS/AK4/NME7/GUK1/ADSS/ADK/PANK1/ATP5L/ATP5G2/ATP5EP2/ATP5S/ADSSL1/ADAL/DUT/NME4/NME3/TK2/VPS9D1/DCAKD/NME1/NME2/TK1/TYMS/ATP5A1/QTRT1/CAD/PDCL3/ATP5G3/ADA/ATP5E/UCKL1/ADSL/IMPDH2/ATP5I/DCK/PAPSS1/DCTD/SLC26A2/SLC35B2/GBAS/SLC25A13/ATP5J2/IMPDH1/STOML2/PDCL/UCK1/PUDP/CTPS2	50
GO:0000302	response to reactive oxygen species	76/4095	205/16672	4.12252e-05	0.00149891	0.00126652	GPX7/MTR/AKR1C3/NET1/PRDX3/BNIP3/LDHA/CAT/PRDX5/CCS/GSTP1/UCP2/RPS3/SESN3/CDK2/STAT6/PXN/STK24/APEX1/ERO1A/FOS/TPM1/MT3/NUP93/NQO1/CYBA/MAPK7/PCGF2/COL1A1/CBX8/PYCR1/IMPACT/EEF2/PRDX2/KLF2/AXL/APOE/ZNF580/RHOB/FKBP1B/MPV17/SLC8A1/STAT1/HSPD1/STK25/PCNA/ROMO1/SRC/ADA/BMP7/TXN2/HYAL2/ECT2/PKD2/GUCY1B3/GPX8/FER/DUSP1/RACK1/BAK1/HDAC2/PTPRK/AQP1/ZNF277/EZH2/PTK2B/ADAM9/HSF1/APTX/NUDT2/ANXA1/ENDOG/ABL…	76
GO:0010631	epithelial cell migration	81/4095	222/16672	4.50323e-05	0.0016166	0.00136597	EPHA2/SH3BGRL3/MACF1/SVBP/RAB13/PROX1/TGFB2/AGT/ITGB1/NRP1/PBLD/DOCK1/CORO1B/APOA1/HDAC7/NR4A1/CORO1C/SCARB1/HMGB1/STARD13/HIF1A/EVL/AKT1/THBS1/RAB11A/MAP2K5/EMP2/NUP93/SERPINF1/PFN1/TNFSF12/NF1/HDAC5/ITGB3/ITGA3/BCAS3/PRKCA/PTPRM/PKN1/GIPC1/APOE/PRKD2/ZNF580/ITGB1BP1/RHOB/WDPCP/EPB41L5/BMPR2/NRP2/ID1/SRC/PLCG1/PPM1F/PDGFB/TGFBR2/CLASP2/RHOA/PTPRG/FOXP1/PFN2/SLIT2/ANXA3/SEMA5A/ARSB/MCC/FGF1/SPARC…	81
GO:0051098	regulation of binding	101/4095	290/16672	5.05754e-05	0.00176575	0.00149199	CTNNBIP1/KDM1A/LDLRAP1/PTPRF/S100A10/SNAPIN/PYGO2/NES/IFI16/PEX19/NUCKS1/TGFB2/AIDA/PARP1/FBXO18/BAMBI/NRP1/PCBD1/IFIT1/TCF7L2/MEN1/PPP1CA/ARRB1/CDON/CAPRIN2/SPPL3/HMGB1/DACT1/ANXA2/STUB1/MAPK3/AKTIP/ACD/PRMT7/ZFP90/ZFPM1/GAS8/ARRB2/MYOCD/TRAF4/KAT2A/HDAC5/NME1/RFNG/AES/PIN1/CARM1/PLAUR/ERCC2/CALM3/BAX/RUVBL2/MED25/ITGB1BP1/MAPRE3/CALM2/EPB41L5/PLCL1/FKBP1A/BMP2/ID1/MAPRE1/CPNE1/SRC/ADNP/AURKA/AP…	101
GO:0032886	regulation of microtubule-based process	54/4095	135/16672	5.07435e-05	0.00176575	0.00149199	STMN1/MACF1/ARHGEF2/TPR/RGS2/ARL2/RPS3/DIXDC1/PHLDB1/CHEK1/KLHL42/MDM1/CENPJ/CKAP2/XRCC3/BBS4/HDGFRP3/CCNF/BBS2/KATNB1/CFAP20/ERBB2/TRIM37/SKA2/CEP131/TBCD/CAMSAP3/CLIP3/EML2/ATF5/CHMP2A/MEMO1/SPAST/XPO1/MAPRE1/CEP250/AURKA/RANBP1/INPP5J/CLASP2/CTNNB1/CEP97/PHLDB2/SPICE1/SNCA/CEP120/NPM1/DNAH11/CHMP4C/TMEM67/CHMP5/ABL1/HDAC6/IGBP1	54
GO:0006293	nucleotide-excision repair, preincision complex stabilization	14/4095	21/16672	5.44887e-05	0.00187309	0.00158269	CHD1L/PARP1/DDB2/DDB1/GTF2H3/ERCC2/ERCC1/ERCC3/RBX1/GTF2H4/GTF2H5/RPA3/XPA/CUL4B	14
GO:0090130	tissue migration	83/4095	231/16672	6.80119e-05	0.00223093	0.00188505	EPHA2/SH3BGRL3/MACF1/SVBP/RAB13/PROX1/TGFB2/AGT/ITGB1/NRP1/PBLD/ACTA2/DOCK1/CORO1B/APOA1/HDAC7/NR4A1/CORO1C/SCARB1/HMGB1/STARD13/HIF1A/EVL/AKT1/ACTC1/THBS1/RAB11A/MAP2K5/EMP2/NUP93/SERPINF1/PFN1/TNFSF12/NF1/HDAC5/ITGB3/ITGA3/BCAS3/PRKCA/PTPRM/PKN1/GIPC1/APOE/PRKD2/ZNF580/ITGB1BP1/RHOB/WDPCP/EPB41L5/BMPR2/NRP2/ID1/SRC/PLCG1/PPM1F/PDGFB/TGFBR2/CLASP2/RHOA/PTPRG/FOXP1/PFN2/SLIT2/ANXA3/SEMA5A/ARSB/MC…	83
GO:0072527	pyrimidine-containing compound metabolic process	36/4095	81/16672	7.06162e-05	0.0022737	0.0019212	CTPS1/NME7/RRM1/SMUG1/UNG/THTPA/ALDH6A1/DUT/NEIL1/NME4/NME3/NTHL1/TK2/NT5M/SHMT1/NME1/NME2/NT5C/TK1/TYMS/CAD/TET3/DTYMK/UCKL1/APOBEC3C/APOBEC3F/APOBEC3G/OGG1/DCK/TET2/DCTD/APOBEC2/ENTPD4/UCK1/PUDP/CTPS2	36
GO:0006979	response to oxidative stress	125/4095	376/16672	7.89065e-05	0.00243238	0.00205527	ATP13A2/SELENON/HDAC1/GPX7/DHCR24/SLC25A24/MCL1/ARNT/NDUFS2/PARP1/MTR/AKR1C3/NET1/MSRB2/PDLIM1/PRDX3/MGMT/BNIP3/LDHA/CAT/PRDX5/CCS/GSTP1/UCP2/RPS3/SESN3/RAD52/CDK2/STAT6/MSRB3/PXN/STX2/STK24/APEX1/MMP14/ERO1A/HIF1A/FOS/AKT1/TPM1/NEIL1/MT3/NUP93/NQO1/CYBA/MAPK7/PCGF2/COL1A1/NME2/CBX8/PYCR1/IMPACT/EEF2/PRDX2/KLF2/AXL/APOE/ERCC2/ERCC1/PNKP/ZNF580/RHOB/FKBP1B/MPV17/SLC8A1/ERCC3/PDK1/STAT1/HSPD1/IDH1/…	125
GO:0055003	cardiac myofibril assembly	12/4095	17/16672	8.21764e-05	0.00251948	0.00212887	PROX1/NEBL/MYL2/ACTC1/MEF2A/MYLK3/MYH10/FHOD3/TTN/OBSL1/NKX2-5/SRF	12
GO:0006779	porphyrin-containing compound biosynthetic process	15/4095	24/16672	8.86946e-05	0.00267593	0.00226107	ATPIF1/UROD/PPOX/COX15/UROS/HMBS/SUCLA2/SLC25A39/RSAD1/FECH/ABCB6/ALAS1/CPOX/TMEM14C/ALAD	15
GO:0034614	cellular response to reactive oxygen species	51/4095	128/16672	9.11457e-05	0.00273534	0.00231126	MTR/AKR1C3/NET1/PRDX3/BNIP3/PRDX5/CCS/RPS3/CDK2/STAT6/PXN/APEX1/FOS/TPM1/MT3/NUP93/NQO1/MAPK7/PCGF2/CBX8/PYCR1/IMPACT/PRDX2/KLF2/AXL/ZNF580/RHOB/MPV17/SLC8A1/STK25/PCNA/ROMO1/SRC/BMP7/ECT2/PKD2/GUCY1B3/FER/RACK1/HDAC2/PTPRK/AQP1/ZNF277/EZH2/HSF1/ANXA1/ENDOG/ABL1/RGN/HDAC6/ATP7A	51
GO:0031345	negative regulation of cell projection organization	56/4095	144/16672	9.3087e-05	0.00274994	0.0023236	CAPZB/EPHB2/CERS2/SEMA6C/SNAPIN/VIM/NRP1/SEMA4G/INPP5F/ADCY6/LRP1/TCHP/SPRY2/EVL/SEMA6D/LINGO1/ARPIN/SEMA4B/MT3/PMP22/ULK2/ITGA3/SEMA6B/EVI5L/CARM1/ARHGEF1/SEMA4F/SEMA4C/ITM2C/ID1/INPP5J/YWHAH/MAP4/RHOA/SEMA3B/PTPRG/CEP97/PFN2/SLIT2/PAQR3/RAPGEF2/SEMA5A/SPOCK1/DPYSL3/TBC1D7/SYNGAP1/EPHA7/HDAC2/CDK5/ASAP1/PTK2/KANK1/SEMA4D/NLGN3/GDI1/PLXNA3	56
GO:0007009	plasma membrane organization	91/4095	261/16672	0.000110986	0.00315052	0.00266207	PRKCZ/EPHA2/LDLRAP1/XKR8/MACF1/FNBP1L/S100A10/RAB13/F11R/ATP1B1/TGFB2/ARV1/ACTN2/CACNB2/ITGB1/ANK3/TSPAN14/MYOF/DCHS1/PACS1/BBS1/RDX/LRP6/C2CD5/PKP2/ANO6/KRT18/TESC/STX2/RAP2A/VTI1B/TTC7B/AKT1/PACS2/MYO5A/ANXA2/RAB11A/EMP2/BBS2/MTSS1L/PLSCR3/RANGRF/MYH10/STX8/IFT20/RAB34/FLOT2/JUP/ITGA3/RAB31/CDH2/PALM/RAB8A/CLIP3/AKT2/MYADM/EHD3/RHOQ/SPTBN1/DYSF/VAMP8/ACSL3/BCL2L1/LAMA5/ARFRP1/PPIL2/MICALL1/PACS…	91
GO:0051289	protein homotetramerization	29/4095	62/16672	0.000115599	0.00322298	0.0027233	ATPIF1/CTH/CRYZ/NAXE/ACTN2/PCBD1/CAT/DNM1L/SHMT2/ACACB/EVL/CRTC3/TRPV1/SHMT1/KCNJ12/ACACA/TK1/DHPS/CRTC1/VASP/SAMHD1/PFKL/IMPDH2/CBR4/PCBD2/THG1L/ALDH5A1/ACOT13/DECR1	29
GO:0016311	dephosphorylation	140/4095	432/16672	0.000117513	0.00325139	0.00274731	PTPRF/DNAJC6/CTTNBP2NL/PPM1J/ATP1A1/ACP6/GBA/DUSP27/TIPRL/ADORA1/PFKFB2/TGFB2/BPNT1/PALD1/CAMK2G/PPP1R3C/PGAM1/DUSP5/INPP5F/LHPP/INPP5A/ACP2/PTPMT1/PTPRJ/PPP1R14B/SSH3/PPP1CA/INPPL1/MTMR2/WNK1/TNS2/DUSP6/NUAK1/SPPL3/FARP1/APEX1/THTPA/MDP1/CDKN3/PTPN21/ITPK1/PPP2R5C/PPIP5K1/PTPN9/PDPR/NT5M/MYO1D/DUSP14/NT5C3B/DUSP3/G6PC3/CDK5RAP3/MTMR4/NT5C/PTPRM/PPP4R1/CEP192/HDHD2/PTPRS/CAMSAP3/PIN1/SYMPK/CCDC8/…	140
GO:0007163	establishment or maintenance of cell polarity	62/4095	165/16672	0.000129874	0.00347298	0.00293454	PRKCZ/CLIC4/DOCK7/GPSM2/ARHGEF2/ARHGEF11/VANGL2/ARPC5/MARK1/SDCCAG8/FRMD4A/MPP7/PARD3/DLG5/RAB11FIP2/ILK/WEE1/PARVA/CKAP5/NUMA1/RNF41/NEK3/SPRY2/SYNE2/CDC42BPB/NDE1/DLG4/LLGL1/SPAG5/FLOT2/MYO18A/BCAS3/LLGL2/MTCL1/SPINT2/MARK4/ARHGAP35/BRSK1/WDPCP/STK25/PARD6B/CLASP2/MAP4/FRMD4B/NPHP3/HTT/WDR1/CTNNA1/SPDL1/RACK1/CAP2/PTK7/DYNLT1/FSCN1/AQP1/PTK2B/PTK2/SCRIB/KANK1/GSN/PDZD11/DLG3	62
GO:0048846	axon extension involved in axon guidance	21/4095	40/16672	0.000131033	0.00347298	0.00293454	SEMA6C/NRP1/CXCL12/SEMA4G/SEMA6D/SEMA4B/SEMA6B/MEGF8/SEMA4F/SEMA4C/BMPR2/NRP2/SEMA3B/ALCAM/PLXNA1/SLIT2/SEMA5A/SLIT3/VEGFA/SEMA4D/PLXNA3	21
GO:1902284	neuron projection extension involved in neuron projection guidance	21/4095	40/16672	0.000131033	0.00347298	0.00293454	SEMA6C/NRP1/CXCL12/SEMA4G/SEMA6D/SEMA4B/SEMA6B/MEGF8/SEMA4F/SEMA4C/BMPR2/NRP2/SEMA3B/ALCAM/PLXNA1/SLIT2/SEMA5A/SLIT3/VEGFA/SEMA4D/PLXNA3	21
GO:0009060	aerobic respiration	28/4095	61/16672	0.000224724	0.00544715	0.00460264	MTFR1L/SDHC/FH/COX20/DHTKD1/OGDHL/BNIP3/SIRT3/CAT/ME3/DLAT/BLOC1S1/SUCLA2/METTL17/OXA1L/HIF1A/IDH2/MDH1/CHCHD5/IDH1/UQCR10/ADSL/PDHB/NNT/PMPCB/DLD/ACO1/SLC25A14	28
GO:0198738	cell-cell signaling by wnt	149/4095	470/16672	0.000229391	0.00546683	0.00461927	GNB1/CTNNBIP1/HDAC1/AGO1/MACF1/RNF220/ROR1/WLS/MOV10/VANGL1/BCL9/PSMD4/PSMB4/PYGO2/VANGL2/CDC73/KLHL12/MARK1/BAMBI/CCNY/FZD8/BICC1/LZTS2/LDB1/TCF7L2/AP2A2/ILK/LGR4/CTNND1/DDB1/PLCB3/PPP1CA/YAP1/DIXDC1/WNT5B/LRP6/CAPRIN2/PRICKLE1/IGFBP6/RARG/PFDN5/LRP1/PSMD9/FGF9/PSME1/FERMT2/DACT1/DAAM1/RTF1/PYGO1/CSNK1G1/WDR61/MESDC2/TSC2/TGFB1I1/BRD7/WWOX/PLCG2/NXN/TAX1BP3/ARRB2/PFN1/DVL2/NLK/IFT20/AP2B1/IGFBP4…	149
GO:0016049	cell growth	152/4095	481/16672	0.000235213	0.00558214	0.0047167	PRKCZ/ENO1/CLSTN1/RPS6KA1/MACF1/PPT1/CDKN2C/LPAR3/CYR61/PRMT6/NOTCH2/SEMA6C/LAMTOR2/CRABP2/ARHGEF11/TGFB2/H3F3A/AGT/NET1/ITGB1/NRP1/CXCL12/SGMS1/VCL/PLCE1/SEMA4G/HTRA1/APBB1/ILK/PTPRJ/RASGRP2/SIPA1/CTTN/LAMTOR1/ADIPOR2/CLSTN3/CAPRIN2/ACVR1B/IGFBP6/RARG/TCHP/MYL2/KDM2B/MMP14/ENTPD5/TGFB3/AKT1/NDN/EIF2AK4/SPG11/SEMA6D/RAB11A/MAP2K5/SEMA4B/TAOK2/MT3/CYBA/MYOCD/ULK2/TMEM97/CRLF3/ERBB2/IGFBP4/ITGB3/PH…	152
GO:0086065	cell communication involved in cardiac conduction	23/4095	47/16672	0.000251625	0.00587332	0.00496274	RNF207/TNNI3K/ATP1A1/GJA5/ATP1B1/CACNB2/CTNNA3/KCNQ1/CACNA1C/PKP2/HCN4/JUP/CALM3/HRC/TRPM4/FKBP1B/SLC8A1/CALM2/CXADR/ANK2/CAMK2D/GJA1/SRI	23
GO:0010970	transport along microtubule	41/4095	101/16672	0.000267938	0.00620304	0.00524134	PRKCZ/HSPB11/SSX2IP/SNAPIN/AP3M1/ARL3/BICD1/BLOC1S1/IFT81/HIF1A/IFT43/SPG11/AP3S2/RHOT2/IFT140/NDE1/CLN3/SPG7/IFT20/RHOT1/CEP131/KLC3/WDR35/KIF3C/SPAST/LRPPRC/DCTN1/TTC21B/APP/IFT27/IFT122/HTT/WDR19/UCHL1/AP3B1/AP3S1/KIF3A/KIF13A/ICK/AP3M2/APBA1	41
GO:0006768	biotin metabolic process	10/4095	14/16672	0.000290559	0.00664537	0.0056151	ACACB/PCCA/ACACA/SLC5A6/HLCS/BTD/PCCB/MCCC1/MCCC2/PDZD11	10
GO:0042987	amyloid precursor protein catabolic process	13/4095	21/16672	0.000305067	0.00692136	0.00584829	DHCR24/APH1A/NCSTN/PSEN2/PICALM/CLN3/FLOT2/PSENEN/APOE/FKBP1A/CSNK1E/GSAP/CLU	13
GO:0071709	membrane assembly	15/4095	26/16672	0.000313299	0.00702504	0.0059359	S100A10/ANK3/STX2/ANXA2/EMP2/NLGN2/FLOT2/CDH2/SPTBN1/PACSIN2/RFTN1/FLOT1/MAGI2/PTPRD/NLGN3	15
GO:0031346	positive regulation of cell projection organization	99/4095	296/16672	0.000326595	0.0072645	0.00613823	AGRN/KDM1A/MACF1/FOXO6/LRP8/LPAR3/FNBP1L/CRABP2/NRP1/CXCL12/EPS8L2/APBB1/ILK/CAPRIN1/CORO1B/ARAP1/FEZ1/CAPRIN2/CORO1C/FBXW8/CENPJ/TGFB3/RAB11A/BBS4/METRN/EEF2K/KATNB1/SERPINF1/PFN1/MIEN1/KAT2A/FAM134C/ITGA3/NME1/NME2/BCAS3/SEPT9/PALM/CRTC1/MEGF8/APOE/ARHGAP35/FUZ/KIDINS220/FKBP1B/CDC42EP3/RHOQ/NCKAP1/BMPR2/ARPC2/OBSL1/STK25/SRC/ZMYND8/ADNP/BMP7/PLXNB2/SHANK3/CAMK1/BRK1/NCKIPSD/RHOA/KALRN/IL1RAP/H…	99
GO:1902229	regulation of intrinsic apoptotic signaling pathway in response to DNA damage	18/4095	34/16672	0.000343867	0.00755542	0.00638405	KDM1A/FBXO18/CXCL12/PGAP2/CD44/RAD9A/RPS3/ZNF385A/TPT1/ELL3/CDKN2D/BCL2L12/ACKR3/BCL2L1/MIF/ING2/CLU/TAF9B	18
GO:0098732	macromolecule deacylation	40/4095	99/16672	0.000354994	0.00771465	0.0065186	KDM1A/LYPLA2/HDAC1/RBBP4/PPT1/SIRT3/PHF21A/HDAC7/SUDS3/FRY/NEK3/JDP2/MTA1/CHD3/PER1/SREBF1/HDAC5/PHB/HMG20B/PRKD2/MTA3/HDAC10/TADA3/TBL1XR1/HOPX/REST/SMARCAD1/CAMK2D/ING2/HDAC3/PPT2/VEGFA/HDAC2/HDAC9/ZNHIT1/LYPLA1/MSL3/RBBP7/HDAC6/HDAC8	40
GO:0044089	positive regulation of cellular component biogenesis	136/4095	428/16672	0.000377367	0.00810767	0.00685068	AGRN/CLSTN1/EPHB2/COL16A1/ADGRB2/FNBP1L/CHD1L/S100A10/ARPC5/TPR/RGS2/LMOD1/PROX1/PARP1/AGT/PIP4K2A/MPP7/SYNPO2L/EPS8L2/DDB2/PTPRJ/DDB1/ARL2/CORO1B/CTTN/ARAP1/RPS3/PAK1/ATM/APOA1/PHLDB1/CLSTN3/PAN2/ARPC3/VPS37B/GTF2H3/CENPJ/AJUBA/TGFB3/EVL/BMF/TPM1/BBS4/ARPIN/STUB1/MLST8/EEF2K/MYLK3/MYO1C/PFN1/NLGN2/MIEF2/PIP4K2B/MIEN1/BCAS3/PRKCA/SEPT9/PALM/ADGRL1/ERCC2/ERCC1/VASP/ARHGAP35/BAX/PIH1D1/FUZ/MED25/IT…	136
GO:0010810	regulation of cell-substrate adhesion	63/4095	174/16672	0.000380275	0.00813931	0.00687742	PRKCZ/COL16A1/MACF1/CYR61/S100A10/NID1/NET1/RSU1/SPOCK2/LDB1/DOCK1/ILK/HSD17B12/PTPRJ/MEN1/ARL2/APOA1/ITGA5/CORO1C/MMP14/THBS1/EMP2/MINK1/NF1/ITGA3/COL1A1/BCAS3/UNC13D/RAC3/TBCD/CALR/ACTN4/MYADM/ITGB1BP1/WDPCP/EPB41L5/ITGA6/ARPC2/SRC/PPM1F/TRIOBP/CLASP2/PHLDB2/NPNT/PIK3R1/RASA1/SPOCK1/CARMIL1/VEGFA/UTRN/VWC2/CDK6/SERPINE1/DLC1/PTK2B/PLEKHA2/SFRP1/PTK2/KANK1/JAK2/NOTCH1/CASK/FLNA	63
GO:0032392	DNA geometric change	34/4095	81/16672	0.000417787	0.00874423	0.00738855	CHD1L/DHX9/PARP1/FBXO18/DDB2/DDB1/MRE11A/DDX11/GTF2H3/HMGB1/CHD3/RECQL5/UBA52/ERCC2/RUVBL2/ERCC3/ZRANB3/MCM6/RTEL1/MCM5/RBX1/TOP2B/MCM2/RUVBL1/HMGB2/GTF2H4/MCM3/GTF2H5/MCM4/ANXA1/XPA/CUL4B/HMGB3/CETN2	34
GO:0071559	response to transforming growth factor beta	73/4095	209/16672	0.000473703	0.00965564	0.00815866	PRKCZ/TRIM33/F11R/TGFB2/PARP1/BAMBI/PARD3/PBLD/BMPR1A/HTRA1/CDKN1C/MEN1/PXN/COL4A2/NEDD8/SNX6/FERMT2/ZFP36L1/FOS/TGFB3/THBS1/SMAD6/STUB1/VASN/TGFB1I1/ZFHX3/GLG1/WWOX/ARRB2/MYOCD/MAPK7/NLK/ITGA3/COL1A1/MTMR4/SMURF2/PIN1/GIPC1/GDF15/UBA52/LTBP4/SNRNP70/LTBP1/EPB41L5/STK16/FKBP1A/ID1/DUSP15/SRC/PDGFB/TAB1/TGFBR2/RHOA/HYAL2/ITGB5/RASL11B/NPNT/ING2/MEF2C/NREP/FBN2/FYN/HDAC2/PTPRK/CITED2/PEG10/ZYX/ADAM…	73
GO:0071560	cellular response to transforming growth factor beta stimulus	72/4095	207/16672	0.000590585	0.0112996	0.00954774	PRKCZ/TRIM33/F11R/TGFB2/PARP1/BAMBI/PARD3/PBLD/BMPR1A/HTRA1/CDKN1C/MEN1/PXN/COL4A2/NEDD8/SNX6/FERMT2/ZFP36L1/FOS/TGFB3/THBS1/SMAD6/STUB1/VASN/TGFB1I1/GLG1/WWOX/ARRB2/MYOCD/MAPK7/NLK/ITGA3/COL1A1/MTMR4/SMURF2/PIN1/GIPC1/GDF15/UBA52/LTBP4/SNRNP70/LTBP1/EPB41L5/STK16/FKBP1A/ID1/DUSP15/SRC/PDGFB/TAB1/TGFBR2/RHOA/HYAL2/ITGB5/RASL11B/NPNT/ING2/MEF2C/NREP/FBN2/FYN/HDAC2/PTPRK/CITED2/PEG10/ZYX/ADAM9/SFRP…	72
GO:0035601	protein deacylation	39/4095	98/16672	0.000597693	0.0113004	0.0095484	KDM1A/LYPLA2/HDAC1/RBBP4/PPT1/SIRT3/PHF21A/HDAC7/SUDS3/FRY/NEK3/JDP2/MTA1/CHD3/PER1/SREBF1/HDAC5/PHB/HMG20B/PRKD2/MTA3/HDAC10/TADA3/TBL1XR1/HOPX/REST/SMARCAD1/CAMK2D/ING2/HDAC3/VEGFA/HDAC2/HDAC9/ZNHIT1/LYPLA1/MSL3/RBBP7/HDAC6/HDAC8	39
GO:0070482	response to oxygen levels	99/4095	301/16672	0.000627417	0.0117838	0.00995688	GNB1/MTHFR/PLOD1/HDAC1/RWDD3/VCAM1/ARNT/USF1/ATP1B1/ADORA1/TGFB2/CAPN2/PSEN2/CXCL12/DDIT4/PDLIM1/HIF1AN/BNIP3/LDHA/CAT/VEGFB/UCP2/PAK1/ATM/MMP14/AJUBA/ERO1A/HIF1A/ZFP36L1/TGFB3/AKT1/THBS1/CYP1A1/NARFL/TCEB2/VASN/HMOX2/ABAT/EEF2K/MMP2/MT3/CYBA/MYOCD/NF1/COL1A1/GATA6/UBA52/WTIP/ACTN4/XRCC1/ERCC2/HIF3A/DNMT3A/SLC8A1/ERCC3/PDK1/HSPD1/BMP2/TM9SF4/AHCY/SRC/ADA/BMP7/TXN2/PICK1/ADSL/RBX1/VHL/ATG7/TGFBR2/…	99
GO:0044091	membrane biogenesis	16/4095	30/16672	0.000656905	0.0122163	0.0103223	S100A10/ANK3/STX2/ANXA2/EMP2/NLGN2/FLOT2/CDH2/CLIP3/SPTBN1/PACSIN2/RFTN1/FLOT1/MAGI2/PTPRD/NLGN3	16
GO:0006506	GPI anchor biosynthetic process	17/4095	33/16672	0.000756938	0.0138943	0.0117402	PIGM/PGAP2/PIGB/PIGQ/PIGL/PIGS/PGAP3/MPPE1/PLAUR/PIGF/PIGU/PIGP/PIGX/PIGZ/PIGG/GPAA1/PIGO	17
GO:0032272	negative regulation of protein polymerization	27/4095	62/16672	0.000805437	0.0144115	0.0121772	CAPZB/STMN1/LMOD1/RDX/EPS8/BBS4/PFN1/TBCD/FHOD3/CLIP3/EML2/MYADM/SPTBN1/TMSB10/CAPG/MAPRE1/INPP5J/TRIOBP/PFN2/ADD1/SLIT2/SNCA/CARMIL1/KANK1/GSN/SPTAN1/TMSB4X	27
GO:0042769	DNA damage response, detection of DNA damage	18/4095	36/16672	0.000843598	0.0149528	0.0126345	PARP1/DDB1/POLD4/POLD3/RPS3/RFC5/RFC3/UBA52/PNKP/POLD1/PCNA/RBX1/RFC1/SOX4/RPA3/POLD2/RFC2/CUL4B	18
GO:0006664	glycolipid metabolic process	44/4095	116/16672	0.000921324	0.0158837	0.0134212	CPTP/ST3GAL3/GBA/PIGM/PGAP2/NEU3/KDELC2/GALC/PIGB/CLN6/HEXA/PIGQ/CLN3/ST3GAL2/PIGL/PIGS/PGAP3/MPPE1/PLAUR/BAX/PIGF/PIGU/CTSA/PIGP/NAGA/CERK/ARSA/GLB1/PIGX/PIGZ/PIGG/HEXB/ARSB/ARSK/GM2A/ALDH5A1/ST3GAL1/GPAA1/PIGO/GBA2/UGCG/ST6GALNAC4/GBGT1/ARSD	44
GO:0014706	striated muscle tissue development	106/4095	329/16672	0.000932578	0.016029	0.0135439	UBE4B/SELENON/ARID1A/NEXN/S1PR1/BCL9/GJA5/IGSF8/CASQ1/TNNT2/TNNI1/BTG2/PROX1/TGFB2/AGT/ACTN2/ZBTB18/NEBL/SVIL/ITGB1/EGR2/BMPR1A/MYBPC3/USP2/CDON/PKP2/MYL6B/MYL6/LRRC10/MYL2/FGF9/MYH7/FOS/ASB2/ACTC1/CAPN3/TPM1/MEF2A/NPRL3/MKL2/MYLK3/ZFPM1/MYH10/MYOCD/IFT20/NF1/KAT2A/GATA6/FHOD3/HMG20B/EEF2/PIN1/CALR/SLC8A1/SMYD1/FHL2/TTN/ERBB4/OBSL1/FKBP1A/GPCPD1/BMP2/JPH2/BMP7/CXADR/DDX17/CBY1/TGFBR2/CTNNB1/MYL3/…	106
GO:0010881	regulation of cardiac muscle contraction by regulation of the release of sequestered calcium ion	11/4095	18/16672	0.0010547	0.0173399	0.0146516	GSTM2/CACNA1C/CALM3/HRC/FKBP1B/SLC8A1/CALM2/ANK2/CAMK2D/PLN/DMD	11
GO:0043462	regulation of ATPase activity	25/4095	57/16672	0.00109506	0.0178996	0.0151245	ATPIF1/CNN3/ATP1B1/TNNT2/RAB4A/DNAJC9/MYBPC3/OXA1L/TPM1/PFN1/MYL4/RAB3A/SNRNP70/AHSA2/DNAJC10/SETMAR/MYL3/TNNC1/ATP1B3/PLSCR1/PFN2/PLN/TMEM64/TPM2/RGN	25
GO:0048841	regulation of axon extension involved in axon guidance	17/4095	34/16672	0.00117001	0.0190152	0.0160671	SEMA6C/NRP1/CXCL12/SEMA4G/SEMA6D/SEMA4B/SEMA6B/MEGF8/SEMA4F/SEMA4C/BMPR2/SEMA3B/PLXNA1/SEMA5A/VEGFA/SEMA4D/PLXNA3	17
GO:0034446	substrate adhesion-dependent cell spreading	33/4095	82/16672	0.00121514	0.0195249	0.0164978	S100A10/LAMC1/SRGAP2/NET1/DOCK1/ILK/AKIP1/PARVA/APOA1/CORO1C/FERMT2/TYRO3/PEAK1/ITGB3/UNC13D/RAC3/CALR/ACTN4/AXL/MYADM/ITGB1BP1/ANTXR1/ARPC2/SRC/LAMA5/TRIOBP/FER/CARMIL1/BVES/PTK2/KANK1/ABL1/FLNA	33
GO:0010644	cell communication by electrical coupling	14/4095	26/16672	0.00125998	0.0200185	0.0169149	ATP1A1/GJA5/ATP1B1/ANK3/CACNA1C/PKP2/CALM3/HRC/FKBP1B/SLC8A1/CALM2/CAMK2D/GJA1/SRI	14
GO:0044283	small molecule biosynthetic process	147/4095	480/16672	0.00129284	0.0204262	0.0172594	FAM213B/ACOT7/ENO1/PLOD1/ALDH4A1/MECR/AKR1A1/SCP2/DHCR24/PGM1/LEPR/CTH/ABCD3/PHGDH/PMVK/GBA/CLK2/FDPS/ATP2B4/PROX1/LBR/ARV1/MTR/AKR1C3/HACD1/PDSS1/GLUD1/PGAM1/ERLIN1/SCD/UROS/PDDC1/CYP2R1/HSD17B12/FADS1/FADS2/TM7SF2/ACER3/APOA1/GAPDH/TPI1/ENO2/GLS2/SHMT2/LTA4H/ACACB/MMAB/MVK/AACS/SUCLA2/PNP/PCK2/MTHFD1/C14orf1/SPTLC2/PPIP5K1/SORD/MYO5A/HACD3/CYP1A1/DECR2/CACNA1H/ABAT/HSD3B7/GPT2/PLCG2/MVD/ACSF3/E…	147
GO:0006338	chromatin remodeling	56/4095	158/16672	0.00138513	0.0214657	0.0181378	ARID1A/HDAC1/RBBP4/SCMH1/DMAP1/NASP/CHD1L/ANP32E/TPR/H3F3A/NUDT5/TAF6L/CHEK1/SMARCD1/SMARCC2/MIS18BP1/OIP5/CENPT/TADA2A/SMARCE1/KAT2A/HDAC5/SMARCD2/BPTF/H3F3B/BAHCC1/CENPX/SMARCA4/RUVBL2/PIH1D1/CENPO/SMYD1/CECR2/SMARCB1/SATB1/CTNNB1/SMARCC1/ACTR8/RUVBL1/SMARCAD1/CENPU/CENPH/NPM1/RNF8/CENPQ/HDAC2/TNRC18/ACTB/CBX3/ZNHIT1/SMARCD3/SMARCA2/ANP32B/MSL3/RBBP7/SMARCA1	56
GO:0071711	basement membrane organization	10/4095	16/16672	0.00141288	0.0216007	0.0182518	NID1/PHLDB1/COL4A1/NID2/SPINT2/MMP11/CLASP2/DAG1/PHLDB2/PLOD3	10
GO:1903392	negative regulation of adherens junction organization	10/4095	16/16672	0.00141288	0.0216007	0.0182518	RDX/CORO1C/MMP14/THBS1/BCAS3/ITGB1BP1/SRC/CLASP2/PHLDB2/DLC1	10
GO:0006081	cellular aldehyde metabolic process	27/4095	64/16672	0.00144079	0.0218507	0.0184631	AKR7A2/AKR1A1/AKR1C1/AKR1C3/PGAM1/PDDC1/BCO2/TPI1/DERA/ESD/RDH11/CACNA1H/SHPK/ALDH3A2/PGLS/GPI/KDM3A/RPE/PNKD/BMP2/PGM2/REST/ADH5/ALDH7A1/GLO1/BMP5/G6PD	27
GO:0000077	DNA damage checkpoint	53/4095	149/16672	0.00167169	0.0245644	0.020756	TIPRL/BTG2/INTS7/PIDD1/TNKS1BP1/RAD9A/MRE11A/ATM/H2AFX/CHEK1/RHNO1/ZNF385A/CDK2/CRADD/CENPJ/TFDP1/TIPIN/FANCI/EME2/TAOK2/RBL2/CDK5RAP3/RBBP8/ARID3A/CARM1/BABAM1/UBA52/BAX/BRSK1/BRE/MSH2/CNOT11/PCNA/AURKA/THOC5/CNOT10/PCBP4/TFDP2/FAM175A/CCNB1/RAD17/NPM1/CNOT6/SOX4/DDX39B/MAPK14/CDKN1A/PLAGL1/CASP2/PRKDC/CDC14B/NEK6/FOXO4	53
GO:0043241	protein complex disassembly	81/4095	246/16672	0.00178911	0.0255099	0.021555	CAPZB/STMN1/SH3BGRL3/ARID1A/MRPL37/DNAJC6/MRPS21/GBA/ARHGEF2/NES/MRPS14/LMOD1/MRPL55/ACTN2/DDIT4/CHCHD1/MRPL43/BNIP3/MRPL17/MICAL2/MRPL16/TRMT112/CFL1/MRPL11/PPP1CA/MRPL48/RDX/LRP6/EPS8/NCKAP5L/SMARCD1/PYM1/SMARCC2/CKAP2/MRPL52/HDGFRP3/MRPL28/KATNB1/DVL2/MRPL45/SMARCE1/MRPL10/SMARCD2/SMARCA4/CHMP2A/SPAST/SPTBN1/MRPL53/MRPL19/CAPG/PTCD3/MRPL30/N6AMT1/MRPS6/MICAL3/MRPL40/SMARCB1/TRIOBP/CLASP2/CTNNB…	81
GO:0001649	osteoblast differentiation	68/4095	201/16672	0.00187266	0.0262617	0.0221902	CTNNBIP1/EPHA2/ID3/CYR61/DHX9/H3F3A/BMPR1A/SUFU/ILK/LGR4/CAT/CREB3L1/MEN1/HDAC7/FGF9/AKT1/CD276/WWOX/NF1/PHB/COL1A1/TOB1/AXIN2/H3F3B/FASN/TWSG1/PIAS2/RPS15/TPM4/TRPM4/RPS11/ATRAID/SNRNP200/FHL2/BMPR2/IGFBP5/BMP2/JAG1/ID1/ZHX3/BMP7/GNAS/COL6A1/HIRA/ACVR2B/CTNNB1/LIMD1/DNAJC13/WWTR1/IFT80/NPNT/HAND2/MEF2C/FBN2/PDLIM7/ID4/GJA1/IGFBP3/FIGNL1/FZD1/CDK6/SMO/SFRP1/TMEM64/PTK2/SEMA4D/NOTCH1/ATP6AP1	68
GO:0090136	epithelial cell-cell adhesion	9/4095	14/16672	0.0018755	0.0262617	0.0221902	VCL/PLEKHA7/KIFC3/JUP/CAMSAP3/ITGB5/CTNNA1/SRF/BVES	9
GO:1903169	regulation of calcium ion transmembrane transport	42/4095	113/16672	0.00187981	0.0262617	0.0221902	SELENON/GSTM2/CASQ1/ATP1B1/CACNB2/STIM1/AHNAK/CACNA1C/CAPN3/GNB5/MYO5A/PLCG2/CYBA/CBARP/CALM3/BAX/HRC/FKBP1B/EHD3/SLC8A1/CALM2/FKBP1A/PLCG1/JPH2/PLA2G6/TMEM110/TRPC1/HTT/PKD2/SNCA/ANK2/CAMK2D/PLN/TSPAN13/SRI/PTK2B/LYN/JPH1/ABL1/DMD/RGN/G6PD	42
GO:0000028	ribosomal small subunit assembly	11/4095	19/16672	0.00195079	0.0268566	0.0226928	RPS27/ERAL1/RPL38/RPS15/RPS28/RPS19/RPS5/RRP7BP/RPSA/RPS14/RPS10	11
GO:0098901	regulation of cardiac muscle cell action potential	11/4095	19/16672	0.00195079	0.0268566	0.0226928	RNF207/GJA5/ANK3/CTNNA3/CACNA1C/PKP2/RANGRF/JUP/TRPM4/ANK2/CAMK2D	11
GO:0060560	developmental growth involved in morphogenesis	69/4095	205/16672	0.00201911	0.02741	0.0231604	PRKCZ/MACF1/LPAR3/S1PR1/SEMA6C/CRABP2/VANGL2/KDM5B/ITGB1/NRP1/CXCL12/VCL/SEMA4G/ILK/CTTN/YAP1/LRP6/RARG/SPRY2/NDN/EIF2AK4/SPG11/SEMA6D/RAB11A/SEMA4B/MT3/ULK2/IMPACT/SEMA6B/MEGF8/APOE/SEMA4F/SEMA4C/EPB41L5/BMPR2/RAPH1/NRP2/CPNE1/ADNP/AURKA/APP/TGFBR2/LAMB2/SEMA3B/ALCAM/PLXNA1/SLIT2/SEMA5A/FGF1/SLIT3/CPNE5/PTK7/SRF/VEGFA/EPHA7/PARK2/LIMK1/MAGI2/CDK5/DPYSL2/SFRP1/SEMA4D/ABL1/NOTCH1/ANAPC2/HDAC6/MED1…	69
GO:0042073	intraciliary transport	14/4095	27/16672	0.00202953	0.02741	0.0231604	HSPB11/SSX2IP/ARL3/IFT81/IFT43/IFT140/IFT20/CEP131/WDR35/TTC21B/IFT27/IFT122/WDR19/ICK	14
GO:0098840	protein transport along microtubule	14/4095	27/16672	0.00202953	0.02741	0.0231604	HSPB11/SSX2IP/ARL3/IFT81/IFT43/IFT140/IFT20/CEP131/WDR35/TTC21B/IFT27/IFT122/WDR19/ICK	14
GO:0046148	pigment biosynthetic process	22/4095	50/16672	0.00202965	0.02741	0.0231604	ATPIF1/UROD/PPOX/COX15/UROS/HMBS/SLC24A5/MYO5A/MC1R/CTNS/SHMT1/SLC25A39/FECH/ADA/DDT/ALAS1/CPOX/TRPC1/PAICS/RAPGEF2/TMEM14C/ALAD	22
GO:0002576	platelet degranulation	40/4095	107/16672	0.00210358	0.0282673	0.0238849	QSOX1/CYB5R1/TGFB2/ACTN2/VCL/SERPING1/VEGFB/APOA1/APLP2/CD9/ACTN1/TGFB3/THBS1/P2RX1/ITGB3/LGALS3BP/TMX3/ACTN4/CALM3/A1BG/CALM2/TTN/APP/TIMP3/PDGFB/PROS1/WDR1/EGF/SPARC/VEGFA/PHACTR2/SERPINE1/CLU/LYN/TLN1/HABP4/STXBP1/TMSB4X/TIMP1/FLNA	40
GO:0048588	developmental cell growth	64/4095	188/16672	0.00210809	0.0282673	0.0238849	PRKCZ/MACF1/LPAR3/SEMA6C/CRABP2/AGT/ITGB1/NRP1/CXCL12/VCL/SEMA4G/ILK/CTTN/RARG/NDN/EIF2AK4/SPG11/SEMA6D/RAB11A/SEMA4B/MT3/ULK2/IMPACT/SEMA6B/PIN1/MEGF8/APOE/SEMA4F/SEMA4C/BMPR2/RAPH1/NRP2/CPNE1/ADNP/AURKA/APP/PRMT2/TGFBR2/LAMB2/SEMA3B/ALCAM/PLXNA1/SLIT2/CAMK2D/SORBS2/SEMA5A/SLIT3/DDX39B/CPNE5/SRF/VEGFA/EPHA7/PARK2/LIMK1/CDK5/GATA4/DPYSL2/SEMA4D/ABL1/ANAPC2/HDAC6/NLGN3/PLXNA3/G6PD	64
GO:0051402	neuron apoptotic process	70/4095	209/16672	0.00217122	0.0290452	0.0245421	CASP9/HDAC1/PPT1/MCL1/NES/BTG2/TGFB2/PARP1/NRP1/UNC5B/BNIP3/ILK/MDK/FADD/ATM/GAPDH/ATN1/KRAS/MAP3K12/LRP1/KDM2B/HIF1A/TGFB3/TYRO3/CLN3/MT3/NQO1/NF1/PIN1/GPI/AXL/GRIK5/APOE/BAX/NTF4/MSH2/STAMBP/HSPD1/BCL2L1/VSTM2L/ADNP/APP/ITSN1/CTNNB1/FAM162A/SNCA/TRIM2/RASA1/MEF2C/NPM1/SYNGAP1/EPHA7/FYN/PARK2/SRPK2/CASP2/CDK5/PTK2B/POLB/OXR1/NRBP2/JAK2/CNTFR/SIGMAR1/STXBP1/ABL1/NSMF/NONO/BHLHB9/G6PD	70
GO:0071478	cellular response to radiation	56/4095	161/16672	0.00225512	0.0300259	0.0253708	GNB1/CASP9/KDM1A/IFI16/NUCKS1/INTS7/OPN3/NET1/ADIRF/MGMT/DDB2/DDB1/RAD9A/YAP1/ATM/H2AFX/CHEK1/RHNO1/FNTB/RDH11/CRIP1/EIF2AK4/CYBA/MC1R/MFAP4/IMPACT/ERCC1/CALM3/BAX/RUVBL2/POLD1/RHOB/CAMKMT/CALM2/PCNA/BCL2L1/HYAL3/HYAL2/ECT2/GRK4/METAP1/PIK3R1/EGR1/BAK1/MAPK14/CDKN1A/PTPRK/GTF2H5/AQP1/FIGNL1/SFRP1/SPIDR/HSF1/XPA/SWI5/CUL4B	56
GO:0006767	water-soluble vitamin metabolic process	34/4095	88/16672	0.0023406	0.0307312	0.0259667	MTHFR/SLC2A1/AKR1A1/NAXE/MTR/SHMT2/ACACB/MMAB/PCCA/THTPA/MTHFD1/ABCD4/CTRB1/SHMT1/ACACA/FASN/CYB5A/CD320/SLC5A6/SLC23A2/HLCS/CYB5R3/BTD/PCCB/MCCC1/MCCC2/NUDT12/MUT/LMBRD1/MTHFD1L/NAPRT/FPGS/RGN/PDZD11	34
GO:0000722	telomere maintenance via recombination	16/4095	33/16672	0.00244193	0.0314073	0.026538	POLA2/POLD4/POLD3/RFC5/POLE/RFC3/XRCC3/LIG1/POLD1/PCNA/RFC1/PRIM2/RPA3/POLD2/RFC2/POLA1	16
GO:0034405	response to fluid shear stress	16/4095	33/16672	0.00244193	0.0314073	0.026538	P2RX4/TGFB3/AKT1/SMAD6/MAP2K5/MAPK7/KLF2/SRC/PKD2/MEF2C/HDAC3/GJA1/CITED2/PTK2B/ADAM9/ASS1	16
GO:0032414	positive regulation of ion transmembrane transporter activity	27/4095	66/16672	0.00246718	0.0314468	0.0265714	RNF207/GSTM2/ATP1B1/ACTN2/CACNB2/ANK3/STIM1/WNK1/TESC/PLCG2/ACTN4/CALM3/EHD3/CALM2/STK39/JPH2/SHANK3/TMEM110/ATP1B3/HTT/PKD2/ANK2/RELN/TCAF1/DMD/RGN/NLGN3	27
GO:0031338	regulation of vesicle fusion	25/4095	60/16672	0.00261045	0.0326854	0.027618	RSG1/USP6NL/C2CD5/ADPRHL1/STXBP6/ANXA2/TBC1D2B/SGSM2/TBC1D16/EVI5L/RAB3A/AKT2/GRIK5/TBC1D8/VPS16/SGSM3/TBC1D22A/TBC1D5/TBC1D1/TBC1D9/TBC1D9B/VPS41/ANXA1/STXBP1/TBC1D13	25
GO:0050919	negative chemotaxis	18/4095	39/16672	0.00267369	0.0330974	0.0279661	SEMA6C/SEMA4G/APOA1/SEMA6D/SEMA4B/ITGB3/SEMA6B/SEMA4F/SEMA4C/RHOA/SEMA3B/RYK/SLIT2/SEMA5A/SLIT3/EPHA7/SEMA4D/PLXNA3	18
GO:2001021	negative regulation of response to DNA damage stimulus	22/4095	51/16672	0.00275211	0.0338611	0.0286114	KDM1A/FBXO18/CXCL12/PGAP2/CD44/OTUB1/RPS3/ZNF385A/TPT1/ELL3/CDKN2D/BCL2L12/ACKR3/BCL2L1/RTEL1/MIF/THOC5/OGG1/ING2/DDX39B/CLU/TAF9B	22
GO:0015012	heparan sulfate proteoglycan biosynthetic process	13/4095	25/16672	0.00282906	0.0342141	0.0289097	B3GALT6/VANGL2/NDST2/TCF7L2/EXT2/B3GAT3/GLCE/XYLT2/CTNNB1/PXYLP1/NDST1/EXTL3/EXT1	13
GO:0045880	positive regulation of smoothened signaling pathway	13/4095	25/16672	0.00282906	0.0342141	0.0289097	DISP1/FGF9/ULK3/KIF7/CHSY1/IFT172/STK36/IFT80/EVC/INTU/CTNNA1/SMO/SFRP1	13
GO:0045667	regulation of osteoblast differentiation	40/4095	109/16672	0.00310188	0.0365776	0.0309067	CTNNBIP1/ID3/CYR61/BMPR1A/SUFU/ILK/MEN1/HDAC7/CD276/TOB1/AXIN2/TWSG1/PIAS2/TRPM4/ATRAID/BMPR2/IGFBP5/BMP2/JAG1/ID1/ZHX3/BMP7/GNAS/ACVR2B/CTNNB1/LIMD1/NPNT/HAND2/MEF2C/FBN2/PDLIM7/ID4/GJA1/CDK6/SFRP1/TMEM64/PTK2/SEMA4D/NOTCH1/ATP6AP1	40
GO:0060071	Wnt signaling pathway, planar cell polarity pathway	40/4095	109/16672	0.00310188	0.0365776	0.0309067	ROR1/VANGL1/PSMD4/PSMB4/VANGL2/AP2A2/PRICKLE1/PSMD9/PSME1/DACT1/DAAM1/ARRB2/PFN1/DVL2/AP2B1/MKS1/SMURF2/UBA52/AP2S1/AP2A1/ZNRF3/CELSR1/RHOA/PRICKLE2/NPHP3/RYK/DVL3/AP2M1/PSMD2/PTK7/ANKRD6/MAGI2/FZD1/FZD3/SFRP1/FZD6/MLLT3/PSMB7/ABL1/MED12	40
GO:0043523	regulation of neuron apoptotic process	63/4095	188/16672	0.00344788	0.0397487	0.0335862	CASP9/HDAC1/PPT1/MCL1/NES/BTG2/TGFB2/PARP1/NRP1/UNC5B/ILK/MDK/ATM/KRAS/MAP3K12/LRP1/KDM2B/HIF1A/TGFB3/TYRO3/CLN3/MT3/NQO1/NF1/PIN1/GPI/AXL/GRIK5/APOE/BAX/NTF4/MSH2/STAMBP/HSPD1/BCL2L1/VSTM2L/ADNP/ITSN1/CTNNB1/SNCA/TRIM2/RASA1/MEF2C/NPM1/SYNGAP1/EPHA7/FYN/PARK2/SRPK2/CASP2/CDK5/PTK2B/OXR1/NRBP2/JAK2/CNTFR/SIGMAR1/STXBP1/ABL1/NSMF/NONO/BHLHB9/G6PD	63
GO:0006241	CTP biosynthetic process	9/4095	15/16672	0.00366975	0.0413251	0.0349182	CTPS1/NME7/NME4/NME3/NME1/NME2/UCKL1/UCK1/CTPS2	9
GO:0051895	negative regulation of focal adhesion assembly	9/4095	15/16672	0.00366975	0.0413251	0.0349182	CORO1C/MMP14/THBS1/BCAS3/ITGB1BP1/SRC/CLASP2/PHLDB2/DLC1	9
GO:0007040	lysosome organization	22/4095	52/16672	0.00367933	0.0413251	0.0349182	PPT1/SNAPIN/HPS1/TPP1/ACP2/LAMTOR1/CLN6/CLN3/AKTIP/MT3/RAB34/GAA/HOOK2/HPS4/TMEM175/MFSD8/HEXB/ARSB/ZKSCAN4/ZKSCAN3/CHMP5/SRPX	22
GO:0080171	lytic vacuole organization	22/4095	52/16672	0.00367933	0.0413251	0.0349182	PPT1/SNAPIN/HPS1/TPP1/ACP2/LAMTOR1/CLN6/CLN3/AKTIP/MT3/RAB34/GAA/HOOK2/HPS4/TMEM175/MFSD8/HEXB/ARSB/ZKSCAN4/ZKSCAN3/CHMP5/SRPX	22
GO:0042398	cellular modified amino acid biosynthetic process	18/4095	40/16672	0.00375915	0.0417258	0.0352567	PTDSS2/MTHFD1/GATM/CNDP2/GAMT/DHPS/ATIC/GGT7/GSS/GGT1/CHDH/PLSCR1/MGST2/ALDH7A1/MTHFD1L/GGCT/OPLAH/FPGS	18
GO:0007568	aging	85/4095	268/16672	0.00453747	0.0491155	0.0415008	CASP9/VCAM1/PRMT6/AGT/BMPR1A/SIRT3/CDKN1C/ILK/CAT/SERPING1/UCP2/ATM/H2AFX/CHEK1/KRAS/LRP1/ATP2B1/NUAK1/APEX1/ERO1A/FOS/TGFB3/AKT1/CYP1A1/ULK3/ABAT/NQO1/SERPINF1/MNT/ENO3/CTC1/SREBF1/TIMP2/TYMS/MBD1/EEF2/CARM1/CALR/ERCC2/ERCC1/BCL2L12/NUP62/DNMT3A/MSH2/IGFBP5/GSS/ROMO1/ADA/MIF/OGG1/TGFBR2/SCAP/HYAL2/SNCA/CISD2/ING2/NDUFS6/CTNNA1/KCNMB1/NPM1/EEF1E1/ZKSCAN3/BAK1/MAPK14/CDKN1A/SRF/CTGF/NUDT1/CDK6/PPP…	85
