# Supplementary material for: Functional isolation, culture and cryopreservation of adult human primary cardiomyocytes
Source: Signal Transduct Target Ther. 2022 Jul 27;7:254. doi: 10.1038/s41392-022-01044-5 (PMC9325714; doi:10.1038/s41392-022-01044-5)
Supplement: Supplementary file 3 — Dataset 2 [file 41392_2022_1044_MOESM3_ESM.xlsx]

## Sheet: cor.6.iPSC-CM-A-DEG
	p_val	avg_log2FC	pct.1	pct.2	p_val_adj
ISG15	1.74778e-189	-4.15572	0.904	0.971	5.49694e-185
IFITM3	7.71534e-188	-1.4889	1	1	2.42655e-183
IFI6	8.94253e-149	-1.93687	0.637	0.877	2.81252e-144
STAT1	1.94283e-141	-1.96722	0.646	0.89	6.11038e-137
IFIT1	7.2312e-133	-1.28855	0.579	0.887	2.27428e-128
IFIT3	1.06836e-132	-1.42142	0.124	0.577	3.36011e-128
MX1	4.10981e-132	-1.97795	0.17	0.598	1.29258e-127
OAS1	1.78424e-126	-0.801013	0.046	0.479	5.61162e-122
PARP14	2.53086e-124	-1.22321	0.299	0.726	7.95981e-120
IFI27	5.89588e-108	-1.91663	0.176	0.557	1.85431e-103
IFITM1	1.66819e-99	-1.6648	0.275	0.606	5.24661e-95
PARP9	3.36075e-96	-0.713178	0.172	0.57	1.05699e-91
IFI44	5.06076e-93	-0.601119	0.04	0.39	1.59166e-88
DDX58	1.94248e-89	-0.772418	0.123	0.494	6.1093e-85
IFIH1	2.74673e-84	-0.674406	0.073	0.416	8.63874e-80
PLSCR1	1.37533e-80	-0.728307	0.274	0.63	4.32554e-76
FOS	5.48106e-76	0.790034	0.973	0.932	1.72385e-71
EPSTI1	7.39978e-76	-1.04445	0.389	0.685	2.32731e-71
DDX60	2.11637e-75	-0.667183	0.13	0.463	6.6562e-71
IFI35	1.71755e-74	-0.455341	0.272	0.614	5.40188e-70
BST2	1.98576e-74	-0.862223	0.399	0.67	6.24541e-70
UBE2L6	2.78631e-74	-0.968938	0.754	0.881	8.76323e-70
OAS2	2.73097e-73	-0.413993	0.016	0.289	8.58916e-69
EIF2AK2	9.61748e-72	-0.764477	0.432	0.738	3.0248e-67
FOSB	2.13694e-69	0.519683	0.724	0.479	6.7209e-65
HSP90B1	1.57984e-61	-0.779804	0.981	0.996	4.96875e-57
DTX3L	3.70005e-61	-0.519933	0.164	0.462	1.1637e-56
B2M	3.92279e-61	-0.597998	1	1	1.23376e-56
PDIA4	6.90531e-57	-0.621393	0.586	0.821	2.17179e-52
LGALS3BP	8.26009e-57	-0.60375	0.851	0.955	2.59788e-52
SLFN5	7.28114e-56	-0.715474	0.236	0.521	2.28999e-51
SP100	2.97812e-53	-0.364055	0.081	0.338	9.36648e-49
IFITM2	1.33596e-51	-0.637321	0.958	0.985	4.20172e-47
TRIM25	2.0163e-49	-0.324492	0.136	0.411	6.34147e-45
PSMB8	1.81098e-48	-0.448441	0.275	0.554	5.69572e-44
PNPT1	1.66008e-47	-0.423526	0.226	0.505	5.22113e-43
ALDOA	2.73274e-46	-0.380827	0.999	1	8.59474e-42
IFIT5	5.61119e-46	-0.291859	0.105	0.351	1.76477e-41
IFIT2	1.3301e-45	-0.431521	0.078	0.31	4.18331e-41
LAP3	2.02619e-44	-0.467402	0.478	0.721	6.37257e-40
HSPB7	3.54722e-44	0.329479	1	1	1.11564e-39
MT1X	2.26038e-42	-0.495196	0.265	0.535	7.10913e-38
HERC6	1.17338e-41	-0.411694	0.181	0.432	3.6904e-37
PDIA3	3.11592e-41	-0.524851	0.822	0.917	9.79988e-37
NUPR1	1.00487e-39	-0.430603	0.197	0.445	3.1604e-35
CANX	8.00263e-39	-0.513585	0.928	0.981	2.51691e-34
PSME2	1.67654e-37	-0.407304	0.939	0.974	5.27288e-33
PDIA6	6.16021e-37	-0.459689	0.41	0.645	1.93745e-32
KRT18	8.04748e-37	-0.390669	0.984	0.997	2.53101e-32
PDIA3P1	1.03017e-35	-0.321896	0.573	0.766	3.23998e-31
HLA-E	3.92776e-35	-0.310872	0.287	0.534	1.23532e-30
FTL	1.19303e-34	-0.447348	1	0.999	3.75219e-30
HLA-B	2.84905e-34	-0.544228	0.645	0.792	8.96054e-30
CEBPD	1.52973e-33	-0.376171	0.631	0.829	4.81114e-29
NPPA	3.22365e-33	-0.375205	1	0.999	1.01387e-28
THBS1	1.01328e-32	-0.381812	0.863	0.961	3.18686e-28
PSME2P2	1.0439e-32	-0.331805	0.839	0.917	3.28316e-28
DDX60L	4.16643e-32	-0.440734	0.242	0.461	1.31039e-27
MDK	1.25283e-31	-0.438084	0.996	0.999	3.94026e-27
HIST1H4C	2.9561e-31	0.554679	0.975	0.936	9.29722e-27
RP11-475J5.11	8.59078e-28	0.407993	0.906	0.894	2.70189e-23
PSMB9	1.35429e-27	-0.420933	0.248	0.456	4.25936e-23
ZC3HAV1	1.69031e-27	-0.375573	0.331	0.538	5.31619e-23
SAMHD1	7.34794e-27	-0.293111	0.29	0.495	2.311e-22
CALR	3.25286e-26	-0.357259	0.344	0.551	1.02306e-21
SCD	4.82474e-26	-0.370232	0.592	0.76	1.51743e-21
HSPA5	9.93799e-26	-0.39757	0.995	1	3.1256e-21
RABAC1	1.34317e-25	-0.377002	0.859	0.927	4.22441e-21
CD63	1.59642e-25	-0.287508	0.997	0.999	5.02089e-21
PLEKHA4	5.47038e-25	-0.42525	0.693	0.829	1.72049e-20
H3F3B	7.73773e-25	-0.290601	0.992	1	2.43359e-20
KRT8	1.31688e-24	-0.321053	0.935	0.976	4.1417e-20
FTLP3	3.8309e-24	-0.349113	0.876	0.942	1.20486e-19
ADAR	5.04175e-24	-0.282629	0.371	0.57	1.58568e-19
H1F0	6.62539e-24	-0.450305	0.727	0.871	2.08375e-19
ATPIF1	3.1126e-23	0.267587	1	1	9.78943e-19
BCAP31	1.50962e-22	-0.326013	0.788	0.877	4.7479e-18
OAZ1	1.72878e-22	-0.25288	0.997	1	5.4372e-18
NDUFB1	1.73537e-22	0.276817	0.999	1	5.45791e-18
TMED9	6.50059e-22	-0.263844	0.802	0.913	2.0445e-17
MTND6P3	6.71868e-22	0.417263	1	1	2.11309e-17
HSPB1	8.86075e-22	-0.268812	0.993	0.998	2.78679e-17
EIF5	1.35371e-21	0.341106	0.968	0.94	4.25757e-17
DDIT3	2.91722e-21	0.316478	0.759	0.662	9.17493e-17
JUN	4.89394e-21	0.476316	0.758	0.722	1.53919e-16
MANF	5.25135e-21	-0.385681	0.694	0.813	1.6516e-16
NUCB2	1.22688e-20	-0.353128	0.859	0.922	3.85867e-16
C14orf2	1.96335e-20	0.250641	1	1	6.17493e-16
SHISA5	2.4632e-20	-0.337018	0.492	0.663	7.74702e-16
SLIRP	2.53114e-20	0.280004	0.999	0.998	7.96068e-16
NR4A3	3.1577e-20	-0.257439	0.288	0.475	9.93128e-16
IFI16	3.34592e-20	-0.258943	0.16	0.325	1.05233e-15
PSME1	5.59332e-20	-0.312317	0.918	0.949	1.75915e-15
TXNIP	7.88908e-19	0.372288	0.68	0.558	2.48119e-14
RP5-857K21.11	1.29211e-18	0.446775	0.94	0.935	4.06382e-14
ID2	1.34517e-18	-0.334986	0.801	0.899	4.2307e-14
FABP5P7	1.86239e-18	-0.325106	0.541	0.698	5.85739e-14
RP11-777B9.5	2.25189e-18	0.681239	0.853	0.838	7.0824e-14
DHCR24	2.71921e-18	-0.298702	0.546	0.698	8.55219e-14
MYH7	9.43015e-18	0.390743	0.999	1	2.96588e-13
FBXO32	9.98167e-18	-0.374836	0.642	0.766	3.13934e-13
LMOD2	1.46816e-17	0.428812	0.699	0.623	4.6175e-13
HLA-A	2.66342e-17	-0.283647	0.582	0.725	8.37672e-13
SON	4.63606e-17	0.305392	0.998	0.992	1.45809e-12
CCNL1	8.39612e-17	0.385446	0.69	0.586	2.64066e-12
SSR4	1.73676e-16	-0.274412	0.976	0.994	5.46227e-12
RSRC2	4.42701e-16	0.352265	0.822	0.746	1.39234e-11
FITM1	5.13656e-16	-0.261588	0.983	0.992	1.6155e-11
RBM39	2.66585e-15	0.31538	0.94	0.929	8.38435e-11
S100A11	3.20763e-15	-0.25367	0.836	0.904	1.00883e-10
EIF4EBP1	8.73774e-15	-0.261993	0.951	0.976	2.74811e-10
ACTG1	1.45151e-13	0.316015	0.958	0.963	4.56514e-09
MTRNR2L8	1.85261e-13	0.578575	1	1	5.82666e-09
HERPUD1	2.19627e-13	-0.374409	0.858	0.912	6.9075e-09
ATF3	2.26359e-13	0.343519	0.659	0.597	7.1192e-09
RBM25	2.75316e-13	0.330503	0.776	0.717	8.65897e-09
CLK1	4.98011e-12	0.324026	0.437	0.341	1.56629e-07
SDF2L1	5.14026e-12	-0.272521	0.621	0.74	1.61666e-07
MTRNR2L1	6.08675e-12	0.798875	0.938	0.949	1.91434e-07
LDB3	7.07512e-12	0.260462	0.999	0.998	2.2252e-07
GSTP1	8.17646e-12	-0.262277	0.99	0.994	2.57158e-07
MYBPC3	1.07795e-11	0.298017	0.992	0.995	3.39026e-07
TMEM147	1.29452e-11	-0.290416	0.837	0.884	4.07139e-07
YBX1	1.3002e-11	-0.251789	0.974	0.991	4.08926e-07
DUSP6	1.51817e-11	0.307635	0.478	0.377	4.77479e-07
SEL1L	3.68338e-11	-0.250421	0.531	0.679	1.15846e-06
WSB1	4.30896e-11	0.291049	0.86	0.825	1.35521e-06
MTND2P28	5.4082e-11	0.368009	0.999	1	1.70093e-06
AKAP9	5.93634e-11	0.294501	0.826	0.775	1.86704e-06
MTND1P23	1.29489e-10	0.267479	0.995	0.992	4.07256e-06
VAMP5	3.16282e-10	-0.304643	0.775	0.84	9.94737e-06
HAND2	5.57972e-10	0.317648	0.81	0.798	1.75488e-05
MTRNR2L10	2.30675e-09	0.291294	0.683	0.674	7.25497e-05
NFXL1	2.41918e-08	0.453713	0.744	0.724	0.000760857
SRSF7	2.56855e-08	0.252691	0.72	0.663	0.000807835
NEAT1	9.40892e-08	-0.280739	0.934	0.972	0.0029592
MYH6	1.89128e-07	0.457401	0.99	0.997	0.00594826
CRYAA	2.17486e-07	-0.31787	0.392	0.453	0.00684015
MYOCD	6.3812e-06	0.270227	0.736	0.721	0.200695
COX6A2	2.79218e-05	0.31881	0.704	0.706	0.878168
IGFBP5	0.00014238	0.278818	0.814	0.804	1
MTRNR2L12	0.000235066	0.281993	0.972	0.982	1
MYLK3	0.00141486	0.25419	0.826	0.846	1
MYL2	0.0101157	-0.291291	1	1	1
MTRNR2L3	0.0173122	0.326438	0.426	0.422	1
COL3A1	0.616174	0.363743	0.543	0.571	1
COL1A1	0.682839	0.258678	0.522	0.554	1

## Sheet: cor.6.iPSC-CM-A-BP
Category	Term	Count	%	PValue	Genes	List Total	Pop Hits	Pop Total	Fold Enrichment	Bonferroni	Benjamini	FDR
GOTERM_BP_DIRECT	GO:0060337~type I interferon signaling pathway	22	15.2778	6.3e-30	IFITM3, IFITM1, SP100, IFITM2, STAT1, MX1, HLA-B, IFI6, ISG15, ADAR, HLA-A, IFI35, IFIT1, SAMHD1, PSMB8, IFIT3, IFIT2, HLA-E, BST2, IFI27, OAS1, OAS2	123	64	16792	46.9289	6.54e-27	6.54e-27	6.24e-27
GOTERM_BP_DIRECT	GO:0051607~defense response to virus	21	14.5833	3.73e-19	IFITM3, IFITM1, IFITM2, STAT1, MX1, IFIT5, EIF2AK2, ISG15, ADAR, ZC3HAV1, IFIT1, DDX60, SAMHD1, IFIT3, IFIT2, BST2, PLSCR1, IFI16, OAS1, OAS2, TRIM25	123	165	16792	17.3753	3.87e-16	1.93e-16	1.84e-16
GOTERM_BP_DIRECT	GO:0009615~response to virus	18	12.5	2.95e-18	IFITM3, IFITM1, IFITM2, DDX58, MX1, IFI44, EIF2AK2, HSPB1, ADAR, ZC3HAV1, IFIT1, DDX60, IFIT3, IFIT2, IFIH1, BST2, OAS1, OAS2	123	110	16792	22.3397	3.06e-15	1.02e-15	9.73e-16
GOTERM_BP_DIRECT	GO:0045071~negative regulation of viral genome replication	13	9.02778	5.77e-17	IFITM3, IFITM1, IFITM2, MX1, EIF2AK2, ISG15, ADAR, ZC3HAV1, IFIT1, BST2, PLSCR1, IFI16, OAS1	123	40	16792	44.3691	1.15e-13	1.5e-14	1.43e-14
GOTERM_BP_DIRECT	GO:0002474~antigen processing and presentation of peptide antigen via MHC class I	8	5.55556	1.59e-09	BCAP31, PDIA3, CANX, HLA-B, HLA-A, CALR, B2M, HLA-E	123	30	16792	36.4054	1.65e-06	3.3e-07	3.15e-07
GOTERM_BP_DIRECT	GO:0035456~response to interferon-beta	6	4.16667	2.29e-09	IFITM3, BST2, IFITM1, PLSCR1, IFITM2, STAT1	123	9	16792	91.0136	2.38e-06	3.97e-07	3.79e-07
GOTERM_BP_DIRECT	GO:0035455~response to interferon-alpha	6	4.16667	4.56e-09	IFITM3, BST2, IFITM1, IFITM2, EIF2AK2, ADAR	123	10	16792	81.9122	4.74e-06	6.77e-07	6.45e-07
GOTERM_BP_DIRECT	GO:0060333~interferon-gamma-mediated signaling pathway	9	6.25	4.47e-08	SP100, OAS1, STAT1, OAS2, HLA-B, TRIM25, HLA-A, B2M, HLA-E	123	71	16792	17.3054	4.64e-05	5.8e-06	5.53e-06
GOTERM_BP_DIRECT	GO:0002479~antigen processing and presentation of exogenous peptide antigen via MHC class I, TAP-dependent	8	5.55556	3.55e-07	HLA-B, PSME1, PSME2, HLA-A, B2M, PSMB8, PSMB9, HLA-E	123	63	16792	17.3359	0.000368	4.09e-05	3.9e-05
GOTERM_BP_DIRECT	GO:0034975~protein folding in endoplasmic reticulum	5	3.47222	1.8e-06	PDIA3, HSPA5, CANX, CALR, HSP90B1	123	13	16792	52.5078	0.00186936	0.000182	0.000173
GOTERM_BP_DIRECT	GO:0045214~sarcomere organization	6	4.16667	1.93e-06	KRT8, LDB3, MYH6, MYLK3, ACTG1, LMOD2	123	29	16792	28.2456	0.00199658	0.000182	0.000173
GOTERM_BP_DIRECT	GO:0006986~response to unfolded protein	6	4.16667	1.28e-05	DDIT3, HSPB7, HSPB1, THBS1, MANF, HERPUD1	123	42	16792	19.5029	0.0131881	0.00110631	0.00105515
GOTERM_BP_DIRECT	GO:0045087~innate immune response	14	9.72222	1.48e-05	DDX58, MX1, HLA-B, IFIT5, EIF2AK2, ADAR, ZC3HAV1, DDX60, HLA-E, IFIH1, BST2, IFI16, TRIM25, B2M	123	430	16792	4.44485	0.0152898	0.00118521	0.0011304
GOTERM_BP_DIRECT	GO:0034976~response to endoplasmic reticulum stress	7	4.86111	1.74e-05	PDIA3, DDIT3, THBS1, PDIA6, HSP90B1, PDIA4, HERPUD1	123	75	16792	12.7419	0.0178817	0.00128881	0.00122921
GOTERM_BP_DIRECT	GO:0034341~response to interferon-gamma	5	3.47222	2.52e-05	IFITM3, BST2, SP100, IFITM1, IFITM2	123	24	16792	28.4417	0.025801	0.00174262	0.00166204
GOTERM_BP_DIRECT	GO:0002480~antigen processing and presentation of exogenous peptide antigen via MHC class I, TAP-independent	4	2.77778	3.04e-05	HLA-B, HLA-A, B2M, HLA-E	123	9	16792	60.6757	0.031107	0.00185886	0.0017729
GOTERM_BP_DIRECT	GO:0036500~ATF6-mediated unfolded protein response	4	2.77778	3.04e-05	HSPA5, DDIT3, CALR, HSP90B1	123	9	16792	60.6757	0.031107	0.00185886	0.0017729
GOTERM_BP_DIRECT	GO:0034097~response to cytokine	6	4.16667	3.69e-05	SP100, COL3A1, JUN, IFI27, STAT1, FOS	123	52	16792	15.7523	0.0375535	0.00212645	0.00202812
GOTERM_BP_DIRECT	GO:0043392~negative regulation of DNA binding	5	3.47222	4.74e-05	SP100, JUN, IFI16, ID2, HAND2	123	28	16792	24.3786	0.0480566	0.00259203	0.00247216
GOTERM_BP_DIRECT	GO:0032480~negative regulation of type I interferon production	5	3.47222	6.28e-05	IFIH1, DDX58, TRIM25, ISG15, UBE2L6	123	30	16792	22.7534	0.0631044	0.00325907	0.00310836
GOTERM_BP_DIRECT	GO:0009612~response to mechanical stimulus	6	4.16667	6.82e-05	COL3A1, JUN, STAT1, FOSB, TXNIP, THBS1	123	59	16792	13.8834	0.0683569	0.00337158	0.00321566
GOTERM_BP_DIRECT	GO:0042493~response to drug	11	7.63889	7.52e-05	COL1A1, JUN, MDK, STAT1, FOSB, TXNIP, FOS, CALR, THBS1, B2M, DUSP6	123	304	16792	4.93988	0.0751255	0.00354145	0.00337768
GOTERM_BP_DIRECT	GO:0036499~PERK-mediated unfolded protein response	4	2.77778	7.85e-05	HSPA5, DDIT3, ATF3, HERPUD1	123	12	16792	45.5068	0.0782272	0.00354145	0.00337768
GOTERM_BP_DIRECT	GO:0001916~positive regulation of T cell mediated cytotoxicity	4	2.77778	0.000101	HLA-B, HLA-A, B2M, HLA-E	123	13	16792	42.0063	0.0999756	0.00438867	0.00418572
GOTERM_BP_DIRECT	GO:0033209~tumor necrosis factor-mediated signaling pathway	7	4.86111	0.000221	KRT18, STAT1, KRT8, PSME1, PSME2, PSMB8, PSMB9	123	118	16792	8.09866	0.204792	0.00916506	0.00874124
GOTERM_BP_DIRECT	GO:0046597~negative regulation of viral entry into host cell	4	2.77778	0.000282	IFITM3, IFITM1, IFITM2, TRIM25	123	18	16792	30.3378	0.253742	0.0112555	0.010735
GOTERM_BP_DIRECT	GO:0051591~response to cAMP	5	3.47222	0.000342	COL1A1, JUN, STAT1, FOSB, FOS	123	46	16792	14.8392	0.298763	0.0131425	0.0125348
GOTERM_BP_DIRECT	GO:0043066~negative regulation of apoptotic process	12	8.33333	0.000483	KRT18, SON, HSPA5, GSTP1, HSPB1, EIF2AK2, DHCR24, ADAR, CRYAA, THBS1, IFIT3, HSP90B1	123	455	16792	3.60054	0.394073	0.0172815	0.0164824
GOTERM_BP_DIRECT	GO:0006521~regulation of cellular amino acid metabolic process	5	3.47222	0.000509	PSME1, PSME2, OAZ1, PSMB8, PSMB9	123	51	16792	13.3843	0.410551	0.0172815	0.0164824
GOTERM_BP_DIRECT	GO:0042542~response to hydrogen peroxide	5	3.47222	0.000509	COL1A1, JUN, NR4A3, STAT1, TXNIP	123	51	16792	13.3843	0.410551	0.0172815	0.0164824
GOTERM_BP_DIRECT	GO:0042270~protection from natural killer cell mediated cytotoxicity	3	2.08333	0.000516	HLA-B, HLA-A, HLA-E	123	5	16792	81.9122	0.414838	0.0172815	0.0164824
GOTERM_BP_DIRECT	GO:0055010~ventricular cardiac muscle tissue morphogenesis	4	2.77778	0.000766	MYBPC3, MYL2, MYH6, MYH7	123	25	16792	21.8433	0.54847	0.0248378	0.0236892
GOTERM_BP_DIRECT	GO:0048661~positive regulation of smooth muscle cell proliferation	5	3.47222	0.000945	JUN, NR4A3, STAT1, ID2, THBS1	123	60	16792	11.3767	0.625092	0.0297155	0.0283414
GOTERM_BP_DIRECT	GO:0006955~immune response	11	7.63889	0.00100062	IFITM3, IFITM2, OAS1, OAS2, HLA-B, IFI6, HLA-A, SAMHD1, THBS1, B2M, HLA-E	123	421	16792	3.56704	0.646248	0.0305482	0.0291356
GOTERM_BP_DIRECT	GO:0034340~response to type I interferon	3	2.08333	0.00107356	SP100, MX1, ISG15	123	7	16792	58.5087	0.672069	0.0318387	0.0303664
GOTERM_BP_DIRECT	GO:0044267~cellular protein metabolic process	6	4.16667	0.00169664	IGFBP5, H3F3B, NPPA, UBE2L6, HIST1H4C, B2M	123	118	16792	6.94171	0.828404	0.0489199	0.0466577
GOTERM_BP_DIRECT	GO:0035457~cellular response to interferon-alpha	3	2.08333	0.00182294	OAS1, IFIT3, IFIT2	123	9	16792	45.5068	0.849523	0.051141	0.0487761
GOTERM_BP_DIRECT	GO:0050776~regulation of immune response	7	4.86111	0.00191101	COL1A1, COL3A1, IFITM1, HLA-B, HLA-A, B2M, HLA-E	123	178	16792	5.36878	0.862692	0.0522009	0.049787
GOTERM_BP_DIRECT	GO:0000122~negative regulation of transcription from RNA polymerase II promoter	14	9.72222	0.00221608	SP100, MYOCD, STAT1, NFXL1, YBX1, NR4A3, IFI16, IFI27, ID2, DDIT3, TXNIP, FOSB, CALR, ATF3	123	720	16792	2.65456	0.900026	0.0585819	0.0558729
GOTERM_BP_DIRECT	GO:0000209~protein polyubiquitination	7	4.86111	0.00225749	WSB1, DTX3L, PSME1, PSME2, PSMB8, HERC6, PSMB9	123	184	16792	5.19371	0.904241	0.0585819	0.0558729
GOTERM_BP_DIRECT	GO:0030049~muscle filament sliding	4	2.77778	0.00262209	MYBPC3, MYL2, MYH6, MYH7	123	38	16792	14.3706	0.934474	0.0663836	0.0633138
GOTERM_BP_DIRECT	GO:0032570~response to progesterone	4	2.77778	0.00282566	FOSB, TXNIP, FOS, THBS1	123	39	16792	14.0021	0.946985	0.0698342	0.0666049
GOTERM_BP_DIRECT	GO:0032727~positive regulation of interferon-alpha production	3	2.08333	0.00329473	IFIH1, DDX58, ZC3HAV1	123	12	16792	34.1301	0.967469	0.0777256	0.0741314
GOTERM_BP_DIRECT	GO:1990440~positive regulation of transcription from RNA polymerase II promoter in response to endoplasmic reticulum stress	3	2.08333	0.00329473	HSPA5, DDIT3, ATF3	123	12	16792	34.1301	0.967469	0.0777256	0.0741314
GOTERM_BP_DIRECT	GO:0098609~cell-cell adhesion	8	5.55556	0.00365751	KRT18, EIF5, HSPA5, STAT1, TRIM25, ZC3HAV1, ALDOA, S100A11	123	271	16792	4.03012	0.977706	0.0843666	0.0804653
GOTERM_BP_DIRECT	GO:0006941~striated muscle contraction	3	2.08333	0.00387532	ALDOA, MYH6, MYH7	123	13	16792	31.5047	0.982233	0.0855869	0.0816291
GOTERM_BP_DIRECT	GO:0007512~adult heart development	3	2.08333	0.00387532	HAND2, MYH6, MYH7	123	13	16792	31.5047	0.982233	0.0855869	0.0816291
GOTERM_BP_DIRECT	GO:0060048~cardiac muscle contraction	4	2.77778	0.00425094	MYBPC3, MYL2, MYH6, MYH7	123	45	16792	12.1351	0.987988	0.0915841	0.087349
GOTERM_BP_DIRECT	GO:0032355~response to estradiol	5	3.47222	0.00435817	COL1A1, IFI27, GSTP1, TXNIP, CALR	123	91	16792	7.50112	0.989259	0.0915841	0.087349
GOTERM_BP_DIRECT	GO:0009607~response to biotic stimulus	3	2.08333	0.0044998	IFITM3, IFITM1, IFITM2	123	14	16792	29.2544	0.990733	0.0915841	0.087349
GOTERM_BP_DIRECT	GO:0030970~retrograde protein transport, ER to cytosol	3	2.08333	0.0044998	SEL1L, HSP90B1, HERPUD1	123	14	16792	29.2544	0.990733	0.0915841	0.087349
GOTERM_BP_DIRECT	GO:0014898~cardiac muscle hypertrophy in response to stress	3	2.08333	0.0051675	NPPA, MYH6, MYH7	123	15	16792	27.3041	0.995382	0.103151	0.0983813
GOTERM_BP_DIRECT	GO:2000045~regulation of G1/S transition of mitotic cell cycle	3	2.08333	0.00587778	ID2, PSME1, PSME2	123	16	16792	25.5976	0.9978	0.112984	0.107759
GOTERM_BP_DIRECT	GO:0035994~response to muscle stretch	3	2.08333	0.00587778	JUN, NPPA, FOS	123	16	16792	25.5976	0.9978	0.112984	0.107759
GOTERM_BP_DIRECT	GO:0043488~regulation of mRNA stability	5	3.47222	0.00674637	PSME1, HSPB1, PSME2, PSMB8, PSMB9	123	103	16792	6.6272	0.999112	0.127322	0.121435
GOTERM_BP_DIRECT	GO:0019882~antigen processing and presentation	4	2.77778	0.00745729	HLA-B, HLA-A, PSMB8, HLA-E	123	55	16792	9.92875	0.999578	0.138226	0.131834
GOTERM_BP_DIRECT	GO:0002026~regulation of the force of heart contraction	3	2.08333	0.00825767	MYL2, MYH6, MYH7	123	19	16792	21.5558	0.999817	0.147784	0.14095
GOTERM_BP_DIRECT	GO:0045926~negative regulation of growth	3	2.08333	0.00825767	PNPT1, IGFBP5, MT1X	123	19	16792	21.5558	0.999817	0.147784	0.14095
GOTERM_BP_DIRECT	GO:0043433~negative regulation of sequence-specific DNA binding transcription factor activity	4	2.77778	0.00947562	SP100, DDIT3, ID2, HAND2	123	60	16792	9.10136	0.999949	0.166707	0.158998
GOTERM_BP_DIRECT	GO:0038095~Fc-epsilon receptor signaling pathway	6	4.16667	0.00968436	JUN, PSME1, PSME2, FOS, PSMB8, PSMB9	123	178	16792	4.60181	0.999959	0.167539	0.159792
GOTERM_BP_DIRECT	GO:0006457~protein folding	6	4.16667	0.0101314	PDIA3, CANX, CALR, PDIA6, HSP90B1, PDIA4	123	180	16792	4.55068	0.999974	0.1724	0.164428
GOTERM_BP_DIRECT	GO:0090263~positive regulation of canonical Wnt signaling pathway	5	3.47222	0.0114127	COL1A1, PSME1, PSME2, PSMB8, PSMB9	123	120	16792	5.68835	0.999993	0.191071	0.182236
GOTERM_BP_DIRECT	GO:0045944~positive regulation of transcription from RNA polymerase II promoter	15	10.4167	0.0117776	JUN, MYOCD, CEBPD, DDX58, STAT1, YBX1, FOS, PLSCR1, NR4A3, IFI16, DDIT3, HAND2, FOSB, CCNL1, ATF3	123	981	16792	2.08747	0.999995	0.19405	0.185077
GOTERM_BP_DIRECT	GO:0038061~NIK/NF-kappaB signaling	4	2.77778	0.0122798	PSME1, PSME2, PSMB8, PSMB9	123	66	16792	8.27396	0.999997	0.199164	0.189954
GOTERM_BP_DIRECT	GO:0006366~transcription from RNA polymerase II promoter	10	6.94444	0.0125405	MYOCD, JUN, PLSCR1, CEBPD, HAND2, FOSB, NFXL1, FOS, YBX1, ATF3	123	513	16792	2.66121	0.999998	0.200263	0.191002
GOTERM_BP_DIRECT	GO:0045893~positive regulation of transcription, DNA-templated	10	6.94444	0.0128364	COL1A1, SP100, MYOCD, JUN, MDK, STAT1, DDIT3, ID2, HAND2, FOS	123	515	16792	2.65088	0.999999	0.201882	0.192546
GOTERM_BP_DIRECT	GO:0043154~negative regulation of cysteine-type endopeptidase activity involved in apoptotic process	4	2.77778	0.0138417	IFI6, DHCR24, THBS1, HERPUD1	123	69	16792	7.91422	0.999999	0.214442	0.204526
GOTERM_BP_DIRECT	GO:0034344~regulation of type III interferon production	2	1.38889	0.0144784	IFIH1, DDX58	123	2	16792	136.52	1	0.217805	0.207733
GOTERM_BP_DIRECT	GO:0060420~regulation of heart growth	2	1.38889	0.0144784	MYH6, DUSP6	123	2	16792	136.52	1	0.217805	0.207733
GOTERM_BP_DIRECT	GO:0051436~negative regulation of ubiquitin-protein ligase activity involved in mitotic cell cycle	4	2.77778	0.0149428	PSME1, PSME2, PSMB8, PSMB9	123	71	16792	7.69129	1	0.22158	0.211334
GOTERM_BP_DIRECT	GO:0032728~positive regulation of interferon-beta production	3	2.08333	0.0163217	IFIH1, DDX58, ZC3HAV1	123	27	16792	15.1689	1	0.238619	0.227585
GOTERM_BP_DIRECT	GO:0051437~positive regulation of ubiquitin-protein ligase activity involved in regulation of mitotic cell cycle transition	4	2.77778	0.017907	PSME1, PSME2, PSMB8, PSMB9	123	76	16792	7.18528	1	0.25816	0.246222
GOTERM_BP_DIRECT	GO:0045454~cell redox homeostasis	4	2.77778	0.0185363	PDIA3, DDIT3, PDIA6, PDIA4	123	77	16792	7.09196	1	0.262338	0.250207
GOTERM_BP_DIRECT	GO:0001937~negative regulation of endothelial cell proliferation	3	2.08333	0.0187023	STAT1, ATPIF1, THBS1	123	29	16792	14.1228	1	0.262338	0.250207
GOTERM_BP_DIRECT	GO:0031145~anaphase-promoting complex-dependent catabolic process	4	2.77778	0.0198314	PSME1, PSME2, PSMB8, PSMB9	123	79	16792	6.91242	1	0.274467	0.261774
GOTERM_BP_DIRECT	GO:0042771~intrinsic apoptotic signaling pathway in response to DNA damage by p53 class mediator	3	2.08333	0.0212197	IFI16, SHISA5, NUPR1	123	31	16792	13.2116	1	0.28797	0.274654
GOTERM_BP_DIRECT	GO:0039528~cytoplasmic pattern recognition receptor signaling pathway in response to virus	2	1.38889	0.0216394	IFIH1, DDX58	123	3	16792	91.0136	1	0.28797	0.274654
GOTERM_BP_DIRECT	GO:0002486~antigen processing and presentation of endogenous peptide antigen via MHC class I via ER pathway, TAP-independent	2	1.38889	0.0216394	HLA-B, HLA-A	123	3	16792	91.0136	1	0.28797	0.274654
GOTERM_BP_DIRECT	GO:0016032~viral process	7	4.86111	0.0220016	SP100, KRT18, KRT8, HLA-B, HLA-A, PSMB8, PSMB9	123	299	16792	3.19613	1	0.289084	0.275716
GOTERM_BP_DIRECT	GO:0009306~protein secretion	3	2.08333	0.0225282	SEL1L, CANX, PDIA4	123	32	16792	12.7988	1	0.292304	0.278787
GOTERM_BP_DIRECT	GO:0009636~response to toxic substance	4	2.77778	0.0240097	GSTP1, EIF2AK2, FOS, NUPR1	123	85	16792	6.42449	1	0.30768	0.293452
GOTERM_BP_DIRECT	GO:0007565~female pregnancy	4	2.77778	0.0270395	IGFBP5, NPPA, FOSB, FOS	123	89	16792	6.13574	1	0.34228	0.326452
GOTERM_BP_DIRECT	GO:0019985~translesion synthesis	3	2.08333	0.0280826	TRIM25, ISG15, UBE2L6	123	36	16792	11.3767	1	0.351201	0.334961
GOTERM_BP_DIRECT	GO:0051208~sequestering of calcium ion	2	1.38889	0.0287488	CALR, HSP90B1	123	4	16792	68.2602	1	0.355253	0.338825
GOTERM_BP_DIRECT	GO:0060071~Wnt signaling pathway, planar cell polarity pathway	4	2.77778	0.0294398	PSME1, PSME2, PSMB8, PSMB9	123	92	16792	5.93567	1	0.356644	0.340152
GOTERM_BP_DIRECT	GO:0061077~chaperone-mediated protein folding	3	2.08333	0.0295486	CANX, CALR, PDIA4	123	37	16792	11.0692	1	0.356644	0.340152
GOTERM_BP_DIRECT	GO:0090090~negative regulation of canonical Wnt signaling pathway	5	3.47222	0.0311158	DDIT3, PSME1, PSME2, PSMB8, PSMB9	123	163	16792	4.18774	1	0.371244	0.354076
GOTERM_BP_DIRECT	GO:0007568~aging	5	3.47222	0.032332	COL3A1, JUN, IGFBP5, CANX, FOS	123	165	16792	4.13698	1	0.379859	0.362293
GOTERM_BP_DIRECT	GO:0045668~negative regulation of osteoblast differentiation	3	2.08333	0.0325698	IGFBP5, ID2, HAND2	123	39	16792	10.5016	1	0.379859	0.362293
GOTERM_BP_DIRECT	GO:0006396~RNA processing	4	2.77778	0.0336825	RBM39, PNPT1, ADAR, CCNL1	123	97	16792	5.6297	1	0.388472	0.370508
GOTERM_BP_DIRECT	GO:0001895~retina homeostasis	3	2.08333	0.0341241	HSPB1, B2M, ACTG1	123	40	16792	10.239	1	0.38924	0.37124
GOTERM_BP_DIRECT	GO:2000566~positive regulation of CD8-positive, alpha-beta T cell proliferation	2	1.38889	0.035807	HLA-A, HLA-E	123	5	16792	54.6081	1	0.395401	0.377116
GOTERM_BP_DIRECT	GO:0019941~modification-dependent protein catabolic process	2	1.38889	0.035807	ISG15, UBE2L6	123	5	16792	54.6081	1	0.395401	0.377116
GOTERM_BP_DIRECT	GO:0009597~detection of virus	2	1.38889	0.035807	IFIH1, DDX58	123	5	16792	54.6081	1	0.395401	0.377116
GOTERM_BP_DIRECT	GO:0002576~platelet degranulation	4	2.77778	0.0391702	LGALS3BP, CD63, ALDOA, THBS1	123	103	16792	5.30176	1	0.427985	0.408194
GOTERM_BP_DIRECT	GO:0001649~osteoblast differentiation	4	2.77778	0.0401264	COL1A1, IGFBP5, H3F3B, ADAR	123	104	16792	5.25078	1	0.430868	0.410944
GOTERM_BP_DIRECT	GO:0019731~antibacterial humoral response	3	2.08333	0.0406207	HLA-A, B2M, HLA-E	123	44	16792	9.3082	1	0.430868	0.410944
GOTERM_BP_DIRECT	GO:0002223~stimulatory C-type lectin receptor signaling pathway	4	2.77778	0.0410944	PSME1, PSME2, PSMB8, PSMB9	123	105	16792	5.20077	1	0.430868	0.410944
GOTERM_BP_DIRECT	GO:0051091~positive regulation of sequence-specific DNA binding transcription factor activity	4	2.77778	0.0410944	SP100, MYOCD, DDX58, TRIM25	123	105	16792	5.20077	1	0.430868	0.410944
GOTERM_BP_DIRECT	GO:0006397~mRNA processing	5	3.47222	0.0416216	RBM39, RBM25, SON, ADAR, SRSF7	123	179	16792	3.81342	1	0.431468	0.411516
GOTERM_BP_DIRECT	GO:0032870~cellular response to hormone stimulus	3	2.08333	0.0423123	JUN, FOSB, FOS	123	45	16792	9.10136	1	0.431468	0.411516
GOTERM_BP_DIRECT	GO:0000165~MAPK cascade	6	4.16667	0.0424105	AKAP9, PSME1, PSME2, PSMB8, DUSP6, PSMB9	123	262	16792	3.12642	1	0.431468	0.411516
GOTERM_BP_DIRECT	GO:0032020~ISG15-protein conjugation	2	1.38889	0.0428143	ISG15, UBE2L6	123	6	16792	45.5068	1	0.431468	0.411516
GOTERM_BP_DIRECT	GO:0051603~proteolysis involved in cellular protein catabolic process	3	2.08333	0.0475416	HSPA5, PSMB8, PSMB9	123	48	16792	8.53252	1	0.474501	0.452559
GOTERM_BP_DIRECT	GO:0035914~skeletal muscle cell differentiation	3	2.08333	0.0493346	FOS, NUPR1, ATF3	123	49	16792	8.35839	1	0.482826	0.460499
GOTERM_BP_DIRECT	GO:0035726~common myeloid progenitor cell proliferation	2	1.38889	0.0497711	NR4A3, GSTP1	123	7	16792	39.0058	1	0.482826	0.460499
GOTERM_BP_DIRECT	GO:0019885~antigen processing and presentation of endogenous peptide antigen via MHC class I	2	1.38889	0.0497711	HLA-A, B2M	123	7	16792	39.0058	1	0.482826	0.460499
GOTERM_BP_DIRECT	GO:0071277~cellular response to calcium ion	3	2.08333	0.052993	JUN, FOSB, FOS	123	51	16792	8.03061	1	0.509322	0.485769
GOTERM_BP_DIRECT	GO:0032731~positive regulation of interleukin-1 beta production	2	1.38889	0.0566777	IFI16, HSPB1	123	8	16792	34.1301	1	0.530013	0.505504
GOTERM_BP_DIRECT	GO:1903071~positive regulation of ER-associated ubiquitin-dependent protein catabolic process	2	1.38889	0.0566777	BCAP31, HERPUD1	123	8	16792	34.1301	1	0.530013	0.505504
GOTERM_BP_DIRECT	GO:1900246~positive regulation of RIG-I signaling pathway	2	1.38889	0.0566777	ZC3HAV1, DDX60	123	8	16792	34.1301	1	0.530013	0.505504
GOTERM_BP_DIRECT	GO:0043161~proteasome-mediated ubiquitin-dependent protein catabolic process	5	3.47222	0.0607115	DDIT3, PSME1, PSME2, PSMB8, PSMB9	123	203	16792	3.36257	1	0.562665	0.536646
GOTERM_BP_DIRECT	GO:0006942~regulation of striated muscle contraction	2	1.38889	0.0635346	MYBPC3, MYL2	123	9	16792	30.3378	1	0.578499	0.551748
GOTERM_BP_DIRECT	GO:0010950~positive regulation of endopeptidase activity	2	1.38889	0.0635346	PSME1, PSME2	123	9	16792	30.3378	1	0.578499	0.551748
GOTERM_BP_DIRECT	GO:0070373~negative regulation of ERK1 and ERK2 cascade	3	2.08333	0.0665111	GSTP1, ATF3, DUSP6	123	58	16792	7.0614	1	0.590073	0.562786
GOTERM_BP_DIRECT	GO:0006606~protein import into nucleus	3	2.08333	0.0665111	PDIA3, TXNIP, ADAR	123	58	16792	7.0614	1	0.590073	0.562786
GOTERM_BP_DIRECT	GO:0017148~negative regulation of translation	3	2.08333	0.0665111	IGFBP5, EIF2AK2, CALR	123	58	16792	7.0614	1	0.590073	0.562786
GOTERM_BP_DIRECT	GO:0008285~negative regulation of cell proliferation	7	4.86111	0.0689784	MYOCD, IFITM1, JUN, EIF2AK2, DHCR24, S100A11, IFIT3	123	396	16792	2.41324	1	0.595488	0.567951
GOTERM_BP_DIRECT	GO:0042981~regulation of apoptotic process	5	3.47222	0.0698292	RBM25, SDF2L1, STAT1, EIF2AK2, CALR	123	213	16792	3.2047	1	0.595488	0.567951
GOTERM_BP_DIRECT	GO:0002726~positive regulation of T cell cytokine production	2	1.38889	0.070342	HLA-A, B2M	123	10	16792	27.3041	1	0.595488	0.567951
GOTERM_BP_DIRECT	GO:0006983~ER overload response	2	1.38889	0.070342	HSPA5, DDIT3	123	10	16792	27.3041	1	0.595488	0.567951
GOTERM_BP_DIRECT	GO:0030433~ER-associated ubiquitin-dependent protein catabolic process	3	2.08333	0.0705636	HSPA5, SEL1L, HSP90B1	123	60	16792	6.82602	1	0.595488	0.567951
GOTERM_BP_DIRECT	GO:0051289~protein homotetramerization	3	2.08333	0.0705636	ATPIF1, ALDOA, SAMHD1	123	60	16792	6.82602	1	0.595488	0.567951
GOTERM_BP_DIRECT	GO:0042535~positive regulation of tumor necrosis factor biosynthetic process	2	1.38889	0.0771003	HSPB1, THBS1	123	11	16792	24.8219	1	0.645404	0.615559
GOTERM_BP_DIRECT	GO:0002244~hematopoietic progenitor cell differentiation	3	2.08333	0.0831806	CEBPD, ADAR, HERC6	123	66	16792	6.20547	1	0.674377	0.643192
GOTERM_BP_DIRECT	GO:0007050~cell cycle arrest	4	2.77778	0.083394	DDIT3, DHCR24, CALR, THBS1	123	141	16792	3.87292	1	0.674377	0.643192
GOTERM_BP_DIRECT	GO:0055003~cardiac myofibril assembly	2	1.38889	0.0838099	MYL2, MYLK3	123	12	16792	22.7534	1	0.674377	0.643192
GOTERM_BP_DIRECT	GO:0006164~purine nucleotide biosynthetic process	2	1.38889	0.0838099	OAS1, OAS2	123	12	16792	22.7534	1	0.674377	0.643192
GOTERM_BP_DIRECT	GO:0061014~positive regulation of mRNA catabolic process	2	1.38889	0.0838099	PNPT1, ZC3HAV1	123	12	16792	22.7534	1	0.674377	0.643192
GOTERM_BP_DIRECT	GO:0071360~cellular response to exogenous dsRNA	2	1.38889	0.0904711	ZC3HAV1, IFIT1	123	13	16792	21.0031	1	0.695622	0.663455
GOTERM_BP_DIRECT	GO:0071285~cellular response to lithium ion	2	1.38889	0.0904711	ID2, CALR	123	13	16792	21.0031	1	0.695622	0.663455
GOTERM_BP_DIRECT	GO:0030239~myofibril assembly	2	1.38889	0.0904711	MYH6, LMOD2	123	13	16792	21.0031	1	0.695622	0.663455
GOTERM_BP_DIRECT	GO:0032897~negative regulation of viral transcription	2	1.38889	0.0904711	IFITM3, SP100	123	13	16792	21.0031	1	0.695622	0.663455
GOTERM_BP_DIRECT	GO:0016045~detection of bacterium	2	1.38889	0.0904711	HLA-B, HLA-A	123	13	16792	21.0031	1	0.695622	0.663455
GOTERM_BP_DIRECT	GO:0097284~hepatocyte apoptotic process	2	1.38889	0.0904711	KRT18, KRT8	123	13	16792	21.0031	1	0.695622	0.663455
GOTERM_BP_DIRECT	GO:0050852~T cell receptor signaling pathway	4	2.77778	0.0931729	PSME1, PSME2, PSMB8, PSMB9	123	148	16792	3.68974	1	0.711128	0.678244
GOTERM_BP_DIRECT	GO:1901224~positive regulation of NIK/NF-kappaB signaling	2	1.38889	0.0970843	EIF2AK2, CALR	123	14	16792	19.5029	1	0.735573	0.701558
GOTERM_BP_DIRECT	GO:0045444~fat cell differentiation	3	2.08333	0.0986875	NR4A3, CEBPD, PSMB8	123	73	16792	5.61042	1	0.742302	0.707976

## Sheet: cor.6.iPSC-CM-P-DEG
	p_val	avg_log2FC	pct.1	pct.2	p_val_adj
SAT1	6.39411e-77	-0.734897	0.911	0.979	2.01101e-72
PEG10	1.6714e-40	-0.487142	0.948	0.975	5.25672e-36
HERPUD1	3.85918e-33	-0.532468	0.858	0.923	1.21375e-28
SH3KBP1	1.15766e-23	-0.423683	0.509	0.682	3.64095e-19
MT1X	6.71394e-23	-0.401077	0.265	0.461	2.1116e-18
SLC30A1	1.02875e-20	-0.31236	0.247	0.42	3.23552e-16
FITM1	6.13815e-19	-0.307722	0.983	0.994	1.93051e-14
HSPA5	1.27365e-18	-0.281704	0.995	0.997	4.00576e-14
SDF2L1	2.56121e-18	-0.301053	0.621	0.756	8.05525e-14
MYL3	5.6732e-18	-0.328322	1	1	1.78428e-13
ID2	2.14585e-17	-0.384376	0.801	0.864	6.74892e-13
GTF3A	3.63582e-17	-0.285075	0.741	0.859	1.1435e-12
MTCH1	7.38756e-16	-0.301555	0.923	0.941	2.32346e-11
JUN	1.70852e-14	0.4	0.758	0.679	5.37347e-10
HACD1	6.86922e-13	-0.313576	0.888	0.926	2.16044e-08
GNS	1.08803e-12	-0.273674	0.551	0.677	3.42197e-08
CSRP2	1.86769e-12	-0.258761	0.975	0.99	5.87408e-08
TXNIP	1.90687e-12	0.366413	0.68	0.574	5.99731e-08
ATF3	4.99782e-12	0.361009	0.659	0.575	1.57187e-07
ID1	6.60362e-12	-0.303473	0.594	0.686	2.07691e-07
CCNL1	4.14884e-11	0.310719	0.69	0.585	1.30485e-06
S100A4	6.09824e-11	-0.255345	0.871	0.914	1.91796e-06
IGFBP5	6.27465e-11	-0.317733	0.814	0.863	1.97344e-06
G0S2	1.05726e-10	0.299187	0.935	0.913	3.32519e-06
HMGB2	3.62686e-10	0.455882	0.842	0.805	1.14068e-05
ZNF106	8.62266e-10	-0.253879	0.813	0.902	2.71191e-05
CLU	1.35807e-09	-0.262625	0.779	0.813	4.27127e-05
RAMP1	5.78844e-09	-0.276261	0.749	0.824	0.000182052
MYOZ2	6.34319e-09	-0.273215	0.997	0.996	0.0001995
PRSS35	6.46843e-09	-0.261807	0.53	0.618	0.000203439
ID3	3.61602e-08	-0.252065	0.681	0.714	0.00113727
CD24	4.99601e-08	-0.394833	0.534	0.584	0.0015713
HIST1H4C	5.24994e-08	0.374968	0.975	0.951	0.00165116
RUNX1T1	9.54827e-08	0.255242	0.67	0.607	0.00300303
XIRP1	1.00101e-07	0.261334	0.898	0.89	0.00314828
FABP5P7	3.08045e-07	-0.252316	0.541	0.62	0.00968832
BANCR	1.06532e-06	0.381344	0.754	0.723	0.0335054
RP5-857K21.11	5.25717e-06	0.274099	0.94	0.922	0.165343
MYOCD	7.19549e-06	0.261701	0.736	0.688	0.226305
MTRNR2L3	3.81187e-05	0.316877	0.426	0.364	1
TMSB4X	0.00032685	0.25237	0.984	0.976	1
RP11-777B9.5	0.000489178	0.305291	0.853	0.869	1
ACYP1	0.00110511	0.252692	0.533	0.498	1
ADAMTS1	0.00278149	0.272188	0.466	0.422	1
NUSAP1	0.0071344	0.256149	0.329	0.281	1
MYH6	0.0100355	0.295447	0.99	0.993	1
COL3A1	0.0109717	0.292467	0.543	0.594	1
MTRNR2L8	0.0519469	0.394295	1	1	1
PTTG1	0.0862236	0.288596	0.696	0.684	1
TOP2A	0.0985457	0.284204	0.382	0.358	1
MYL2	0.157391	-0.285325	1	1	1
CENPF	0.171935	0.356066	0.346	0.325	1
NPPB	0.386314	0.268646	0.608	0.637	1
MTRNR2L1	0.885303	0.403384	0.938	0.951	1

## Sheet: cor.6.iPSC-CM-P-BP
Category	Term	Count	%	PValue	Genes	List Total	Pop Hits	Pop Total	Fold Enrichment	Bonferroni	Benjamini	FDR
GOTERM_BP_DIRECT	GO:0045668~negative regulation of osteoblast differentiation	4	7.69231	0.000153632	IGFBP5, ID2, ID1, ID3	46	39	16792	37.4404	0.0790532	0.0823467	0.0818858
GOTERM_BP_DIRECT	GO:0036499~PERK-mediated unfolded protein response	3	5.76923	0.000455632	HSPA5, ATF3, HERPUD1	46	12	16792	91.2609	0.216727	0.122109	0.121426
GOTERM_BP_DIRECT	GO:0002026~regulation of the force of heart contraction	3	5.76923	0.0011665	MYL2, MYL3, MYH6	46	19	16792	57.6384	0.465063	0.18183	0.180813
GOTERM_BP_DIRECT	GO:0007507~heart development	5	9.61538	0.00143493	COL3A1, MYL2, ID1, XIRP1, ID3	46	183	16792	9.97387	0.536837	0.18183	0.180813
GOTERM_BP_DIRECT	GO:0055010~ventricular cardiac muscle tissue morphogenesis	3	5.76923	0.00202568	MYL2, MYL3, MYH6	46	25	16792	43.8052	0.662728	0.18183	0.180813
GOTERM_BP_DIRECT	GO:0045892~negative regulation of transcription, DNA-templated	7	13.4615	0.00203541	CENPF, JUN, ID2, ID1, HMGB2, ID3, RUNX1T1	46	499	16792	5.12085	0.664487	0.18183	0.180813
GOTERM_BP_DIRECT	GO:0030049~muscle filament sliding	3	5.76923	0.00464306	MYL2, MYL3, MYH6	46	38	16792	28.8192	0.91746	0.355526	0.353536
GOTERM_BP_DIRECT	GO:0060048~cardiac muscle contraction	3	5.76923	0.00646136	MYL2, MYL3, MYH6	46	45	16792	24.3362	0.969024	0.432911	0.430488
GOTERM_BP_DIRECT	GO:0043065~positive regulation of apoptotic process	5	9.61538	0.00836858	TOP2A, MTCH1, TXNIP, ID3, CLU	46	300	16792	6.08406	0.98894	0.498395	0.495606
GOTERM_BP_DIRECT	GO:0009612~response to mechanical stimulus	3	5.76923	0.0109053	COL3A1, JUN, TXNIP	46	59	16792	18.5615	0.997198	0.54878	0.545708
GOTERM_BP_DIRECT	GO:0043433~negative regulation of sequence-specific DNA binding transcription factor activity	3	5.76923	0.0112623	ID2, ID1, ID3	46	60	16792	18.2522	0.997691	0.54878	0.545708
GOTERM_BP_DIRECT	GO:0090074~negative regulation of protein homodimerization activity	2	3.84615	0.0133292	HSPA5, ID1	46	5	16792	146.017	0.999248	0.595371	0.592038
GOTERM_BP_DIRECT	GO:0007623~circadian rhythm	3	5.76923	0.0172151	JUN, ID1, ID3	46	75	16792	14.6017	0.999909	0.709791	0.705818
GOTERM_BP_DIRECT	GO:0001525~angiogenesis	4	7.69231	0.0217777	JUN, ID1, RAMP1, SAT1	46	223	16792	6.54787	0.999993	0.795651	0.791197
GOTERM_BP_DIRECT	GO:0006265~DNA topological change	2	3.84615	0.0238673	TOP2A, HMGB2	46	9	16792	81.1208	0.999998	0.795651	0.791197
GOTERM_BP_DIRECT	GO:0006942~regulation of striated muscle contraction	2	3.84615	0.0238673	MYL2, MYL3	46	9	16792	81.1208	0.999998	0.795651	0.791197
GOTERM_BP_DIRECT	GO:0007179~transforming growth factor beta receptor signaling pathway	3	5.76923	0.0252352	COL3A1, JUN, ID1	46	92	16792	11.9036	0.999999	0.795651	0.791197
GOTERM_BP_DIRECT	GO:0001774~microglial cell activation	2	3.84615	0.0316986	JUN, CLU	46	12	16792	60.8406	1	0.894235	0.88923
GOTERM_BP_DIRECT	GO:1990440~positive regulation of transcription from RNA polymerase II promoter in response to endoplasmic reticulum stress	2	3.84615	0.0316986	HSPA5, ATF3	46	12	16792	60.8406	1	0.894235	0.88923
GOTERM_BP_DIRECT	GO:0030239~myofibril assembly	2	3.84615	0.0342954	MYOZ2, MYH6	46	13	16792	56.1605	1	0.919116	0.913972
GOTERM_BP_DIRECT	GO:0000122~negative regulation of transcription from RNA polymerase II promoter	6	11.5385	0.0424955	MYOCD, ID2, ID1, TXNIP, ID3, ATF3	46	720	16792	3.04203	1	1	0.996262
GOTERM_BP_DIRECT	GO:0051726~regulation of cell cycle	3	5.76923	0.0435708	CENPF, JUN, ID3	46	124	16792	8.8317	1	1	0.996262
GOTERM_BP_DIRECT	GO:0006882~cellular zinc ion homeostasis	2	3.84615	0.0446145	SLC30A1, MT1X	46	17	16792	42.9463	1	1	0.996262
GOTERM_BP_DIRECT	GO:0042493~response to drug	4	7.69231	0.0477238	CENPF, JUN, HMGB2, TXNIP	46	304	16792	4.8032	1	1	0.996262
GOTERM_BP_DIRECT	GO:0045926~negative regulation of growth	2	3.84615	0.0497335	IGFBP5, MT1X	46	19	16792	38.4256	1	1	0.996262
GOTERM_BP_DIRECT	GO:0001836~release of cytochrome c from mitochondria	2	3.84615	0.0598913	JUN, CLU	46	23	16792	31.7429	1	1	0.996262
GOTERM_BP_DIRECT	GO:0045648~positive regulation of erythrocyte differentiation	2	3.84615	0.0624141	ID2, HMGB2	46	24	16792	30.4203	1	1	0.996262
GOTERM_BP_DIRECT	GO:0001656~metanephros development	2	3.84615	0.0699428	ID2, ID3	46	27	16792	27.0403	1	1	0.996262
GOTERM_BP_DIRECT	GO:0007568~aging	3	5.76923	0.0721996	COL3A1, JUN, IGFBP5	46	165	16792	6.63715	1	1	0.996262
GOTERM_BP_DIRECT	GO:0043388~positive regulation of DNA binding	2	3.84615	0.0724393	MYOCD, HMGB2	46	28	16792	26.0745	1	1	0.996262
GOTERM_BP_DIRECT	GO:0009314~response to radiation	2	3.84615	0.0724393	COL3A1, JUN	46	28	16792	26.0745	1	1	0.996262
GOTERM_BP_DIRECT	GO:0043392~negative regulation of DNA binding	2	3.84615	0.0724393	JUN, ID2	46	28	16792	26.0745	1	1	0.996262
GOTERM_BP_DIRECT	GO:0097193~intrinsic apoptotic signaling pathway	2	3.84615	0.0774125	CD24, CLU	46	30	16792	24.3362	1	1	0.996262
GOTERM_BP_DIRECT	GO:0048286~lung alveolus development	2	3.84615	0.0872808	MYOCD, IGFBP5	46	34	16792	21.4731	1	1	0.996262
GOTERM_BP_DIRECT	GO:0042127~regulation of cell proliferation	3	5.76923	0.0878643	JUN, TXNIP, SAT1	46	185	16792	5.91962	1	1	0.996262
GOTERM_BP_DIRECT	GO:0048565~digestive tract development	2	3.84615	0.0897317	MYOCD, COL3A1	46	35	16792	20.8596	1	1	0.996262

## Sheet: cor.6.PCM-A-DEG
	p_val	avg_log2FC	pct.1	pct.2	p_val_adj
TXNIP	5.04787e-43	0.956681	0.991	0.96	1.58761e-38
PLIN2	4.03344e-32	-1.14006	0.909	0.986	1.26856e-27
ARF4	1.18126e-29	-0.758008	0.91	0.965	3.71519e-25
KLF10	1.46168e-29	0.689692	0.956	0.899	4.59714e-25
ATP5E	1.586e-24	0.392922	1	0.997	4.98811e-20
VIMP	5.00268e-23	-0.682986	0.875	0.939	1.57339e-18
UQCRB	1.20647e-21	0.368272	1	1	3.79448e-17
HERPUD1	1.69143e-21	-0.945567	0.815	0.895	5.31972e-17
MYL7	1.6932e-20	0.391405	1	1	5.3253e-16
SPCS2P4	3.328e-20	-0.593204	0.919	0.942	1.04669e-15
ARRDC4	3.41436e-20	0.612576	0.641	0.429	1.07385e-15
SUCO	1.03476e-19	-0.579292	0.504	0.69	3.25441e-15
GNL3	3.853e-19	-0.580148	0.877	0.954	1.21181e-14
RRBP1	5.28951e-19	-0.588958	0.344	0.562	1.6636e-14
GFPT1	8.57018e-19	-0.599118	0.399	0.601	2.69541e-14
TPM1	6.65708e-18	0.318394	1	0.999	2.09372e-13
HSPA9	1.59175e-17	-0.47895	0.924	0.974	5.00621e-13
SPCS2	1.76905e-17	-0.46993	0.898	0.928	5.56385e-13
ATP5I	5.50902e-17	0.346253	0.998	0.997	1.73264e-12
HSPB3	6.36819e-17	0.548844	0.817	0.679	2.00286e-12
GOLGA4	7.57554e-17	-0.454113	0.981	0.996	2.38258e-12
ATP5L	7.58584e-17	0.299925	1	0.999	2.38582e-12
CALU	7.86885e-17	-0.505771	0.914	0.939	2.47483e-12
NDUFB1	8.46261e-17	0.339805	1	0.999	2.66158e-12
SDF2L1	9.09971e-17	-0.552997	0.401	0.591	2.86195e-12
COX7A1	1.28158e-16	0.37124	1	1	4.03071e-12
GOLGB1	1.29142e-16	-0.505665	0.982	0.984	4.06166e-12
COX7B	2.16388e-16	0.292952	1	1	6.8056e-12
HSP90B1	2.66539e-16	-0.562948	0.931	0.952	8.38292e-12
SEC31A	2.69957e-16	-0.499705	0.784	0.882	8.4904e-12
WARS	3.29702e-16	-0.39185	0.413	0.62	1.03694e-11
COX6A2	4.01425e-16	0.464735	1	0.999	1.26252e-11
DNAJB9	4.3643e-16	-0.586332	0.74	0.831	1.37262e-11
NOP58	4.78661e-16	-0.470928	0.891	0.944	1.50544e-11
GOLGA2	7.3151e-16	-0.633813	0.673	0.82	2.30067e-11
GOSR2	9.21821e-16	-0.433906	0.511	0.682	2.89922e-11
TMEM208	1.05843e-15	-0.631854	0.568	0.744	3.32887e-11
NDUFA4	1.06096e-15	0.305249	1	1	3.33683e-11
SEC61G	1.23834e-15	-0.46492	0.956	0.977	3.8947e-11
KDELR2	2.11417e-15	-0.50213	0.671	0.81	6.64929e-11
SSR4	5.05707e-15	-0.440102	0.97	0.994	1.5905e-10
DDIT3	5.92274e-15	-0.453542	0.796	0.898	1.86276e-10
FAM96B	6.40572e-15	-0.444294	0.937	0.974	2.01466e-10
PGM3	1.48546e-14	-0.309283	0.286	0.486	4.67193e-10
SOD2	2.59644e-14	-0.586287	0.991	0.996	8.16605e-10
ATP5EP2	3.30425e-14	0.285497	0.975	0.951	1.03922e-09
TMED9	3.5002e-14	-0.494048	0.779	0.885	1.10085e-09
TNNI3	6.85041e-14	0.318448	0.998	1	2.15452e-09
HSPA5	8.37312e-14	-0.744279	0.968	0.967	2.63343e-09
CRIP2	8.69166e-14	0.389411	0.96	0.899	2.73361e-09
TNNT2	9.46626e-14	0.290773	1	1	2.97723e-09
SRP54	1.07472e-13	-0.557328	0.673	0.793	3.38009e-09
ERLEC1	1.22931e-13	-0.458443	0.517	0.68	3.86631e-09
SLC3A2	1.33146e-13	-0.436172	0.71	0.834	4.18758e-09
COX7C	1.55913e-13	0.264403	1	1	4.90363e-09
FTH1	2.34473e-13	-0.420327	0.944	0.974	7.37443e-09
SEPW1	5.5867e-13	0.388032	0.926	0.889	1.75707e-08
COPB2	5.86374e-13	-0.467117	0.61	0.761	1.8442e-08
HDLBP	6.37834e-13	-0.494401	0.75	0.856	2.00605e-08
SEC13	6.61324e-13	-0.424553	0.601	0.732	2.07993e-08
SPTY2D1	6.65321e-13	-0.614898	0.75	0.847	2.0925e-08
SEC11C	6.91112e-13	-0.615745	0.592	0.728	2.17362e-08
RP11-270C12.3	8.00081e-13	0.296542	0.995	0.991	2.51634e-08
GNL2	8.0101e-13	-0.464166	0.511	0.677	2.51926e-08
CANX	1.26275e-12	-0.359297	0.951	0.978	3.97147e-08
SRPRB	1.60599e-12	-0.407891	0.351	0.519	5.05101e-08
SEC23IP	1.88414e-12	-0.344854	0.394	0.572	5.92579e-08
SEC22B	2.2621e-12	-0.310721	0.504	0.687	7.11452e-08
PDK4	2.92668e-12	-0.344059	0.998	1	9.2047e-08
TRAM1	3.04578e-12	-0.4641	0.573	0.716	9.57929e-08
PRPF6	3.59403e-12	-0.382289	0.62	0.775	1.13036e-07
HADHA	5.07416e-12	-0.430145	0.91	0.945	1.59587e-07
FTH1P20	5.36666e-12	-0.390245	0.94	0.968	1.68787e-07
DCAF13	8.54265e-12	-0.373575	0.576	0.722	2.68675e-07
FTH1P7	9.74797e-12	-0.353297	0.928	0.965	3.06583e-07
FTH1P8	1.24915e-11	-0.352486	0.961	0.987	3.92872e-07
RAB1A	1.28253e-11	-0.369235	0.875	0.929	4.03368e-07
HYOU1	1.58008e-11	-0.321609	0.121	0.269	4.96951e-07
ATP5G2	1.87358e-11	0.29767	0.954	0.901	5.8926e-07
NDUFB2	1.879e-11	0.250992	1	1	5.90964e-07
PTRH2	2.27569e-11	-0.389766	0.561	0.742	7.15728e-07
NDUFC1	2.29143e-11	0.283905	1	0.996	7.20678e-07
SPCS3	2.5483e-11	-0.435882	0.627	0.738	8.01466e-07
ARFGAP3	3.20866e-11	-0.355919	0.638	0.755	1.00915e-06
SERP1	3.7638e-11	-0.409734	0.631	0.782	1.18375e-06
UBC	5.42579e-11	-0.267023	1	1	1.70646e-06
NUCB2	5.70088e-11	-0.60799	0.649	0.754	1.79299e-06
LMAN2	6.31194e-11	-0.327105	0.538	0.684	1.98517e-06
MYOZ2	8.92493e-11	0.375988	0.896	0.787	2.80698e-06
EPRS	9.44714e-11	-0.421449	0.696	0.79	2.97122e-06
NUPR1	9.58213e-11	-0.41163	0.998	1	3.01368e-06
SLN	9.78897e-11	0.476802	0.815	0.723	3.07873e-06
NARS	1.0353e-10	-0.407813	0.821	0.905	3.25612e-06
CTSD	1.35821e-10	-0.349232	0.745	0.83	4.27171e-06
DNAJC3	1.39426e-10	-0.55939	0.684	0.769	4.38509e-06
OSTC	1.53711e-10	-0.343895	0.557	0.707	4.83438e-06
RP11-356J5.12	2.0572e-10	0.27206	0.482	0.307	6.47012e-06
PDIA3	2.08021e-10	-0.472594	0.728	0.793	6.54247e-06
USO1	2.41348e-10	-0.320074	0.615	0.758	7.59065e-06
SUPT6H	3.36415e-10	-0.296106	0.49	0.651	1.05806e-05
CAV1	3.42802e-10	0.402944	0.852	0.769	1.07815e-05
EIF2S2	3.43546e-10	-0.286441	0.979	0.991	1.08049e-05
COPB1	3.67236e-10	-0.300676	0.496	0.657	1.15499e-05
SSR2	3.69862e-10	-0.316067	0.466	0.615	1.16325e-05
EIF1B	3.70376e-10	0.427412	0.937	0.883	1.16487e-05
SEC63	4.18044e-10	-0.459181	0.622	0.735	1.31479e-05
TOMM7	4.38206e-10	0.287101	0.988	0.968	1.3782e-05
LGALS1	5.16228e-10	0.304463	0.984	0.981	1.62359e-05
DDX18	8.08055e-10	-0.392753	0.854	0.922	2.54141e-05
SSR3	9.97474e-10	-0.430112	0.71	0.793	3.13716e-05
GTF2F1	1.0542e-09	-0.290811	0.276	0.427	3.31556e-05
TMF1	1.14839e-09	-0.269283	0.691	0.801	3.61181e-05
HSPA13	1.16111e-09	-0.297159	0.246	0.401	3.6518e-05
ARL1	1.32152e-09	-0.453485	0.74	0.82	4.15632e-05
SRPR	1.4551e-09	-0.488382	0.699	0.785	4.57643e-05
SSSCA1	1.66747e-09	-0.43323	0.652	0.754	5.24435e-05
FTH1P2	1.8211e-09	-0.350763	0.963	0.987	5.72753e-05
EDF1	2.00277e-09	-0.348048	0.96	0.99	6.29891e-05
AARS	2.1707e-09	-0.369604	0.649	0.787	6.82708e-05
DDX1	2.20719e-09	-0.327655	0.75	0.847	6.94183e-05
NAMPT	2.41345e-09	-0.397776	0.891	0.937	7.59054e-05
FKBP2	2.54499e-09	-0.42733	0.71	0.804	8.00425e-05
MANF	2.77843e-09	-0.452223	0.534	0.64	8.73845e-05
FABP3	4.42138e-09	0.355027	0.97	0.947	0.000139057
AATF	4.65399e-09	-0.326811	0.455	0.604	0.000146373
EBNA1BP2	5.3044e-09	-0.279012	0.452	0.604	0.000166829
LARS	6.11684e-09	-0.362261	0.759	0.853	0.000192381
FNIP2	6.27282e-09	-0.372737	0.798	0.867	0.000197287
CAV2	9.743e-09	0.309648	0.772	0.67	0.000306427
ASAH1	1.08826e-08	0.361808	0.895	0.839	0.00034227
MPHOSPH10	1.12528e-08	-0.325606	0.728	0.839	0.000353912
PDIA3P1	1.1663e-08	-0.332758	0.475	0.565	0.000366813
MED8	1.17693e-08	-0.280826	0.438	0.571	0.000370156
PDXDC1	1.43278e-08	-0.269762	0.464	0.592	0.000450623
MORF4L2	1.73287e-08	-0.323412	0.88	0.918	0.000545006
ATPIF1	1.86901e-08	0.258983	0.998	0.997	0.000587823
NEXN	2.06166e-08	0.376282	0.914	0.834	0.000648412
IARS	2.12743e-08	-0.307049	0.473	0.63	0.000669098
CMC2	2.17874e-08	0.262659	0.942	0.896	0.000685235
GOLGA5	2.38176e-08	-0.265281	0.448	0.591	0.000749088
SMPX	2.7887e-08	0.298183	0.766	0.669	0.000877074
GOLT1B	2.80256e-08	-0.319208	0.52	0.633	0.000881433
AC018464.3	2.97261e-08	0.262991	0.402	0.262	0.000934916
IMP4	3.16135e-08	-0.327002	0.689	0.803	0.000994278
NPM1P27	3.24023e-08	-0.254887	0.951	0.964	0.00101908
PJA2	3.36781e-08	-0.33007	0.754	0.83	0.00105921
SEPHS2	3.72295e-08	-0.289829	0.511	0.659	0.00117091
DNAJC10	3.87177e-08	-0.273394	0.257	0.393	0.00121771
SLC25A4	4.63866e-08	0.250777	0.989	0.981	0.0014589
PSMD8	4.76881e-08	-0.325338	0.946	0.958	0.00149984
ACSL1	5.64747e-08	-0.343812	0.452	0.572	0.00177619
EEF1B2	7.15617e-08	-0.267232	0.83	0.922	0.00225069
PSMC4	8.01628e-08	-0.270556	0.645	0.729	0.0025212
TMBIM6	8.20684e-08	-0.263206	0.998	0.994	0.00258113
BLZF1	8.65697e-08	-0.257577	0.264	0.405	0.0027227
EIF4EBP1	1.01114e-07	-0.411734	0.52	0.628	0.00318013
TMEM167A	1.10706e-07	-0.271027	0.578	0.703	0.00348181
DERL2	1.18378e-07	-0.277634	0.684	0.762	0.0037231
RABAC1	1.23032e-07	-0.309481	0.598	0.699	0.00386949
XBP1	1.55314e-07	-0.284877	0.803	0.892	0.00488478
RAB18	1.69609e-07	-0.300689	0.912	0.958	0.00533436
NOP16	1.82974e-07	-0.294175	0.828	0.912	0.00575473
DRG1	2.07514e-07	-0.253092	0.64	0.752	0.00652652
YME1L1	2.07767e-07	-0.293749	0.738	0.791	0.00653449
RNF181	2.18085e-07	-0.291161	0.97	0.988	0.00685901
PAM	2.34439e-07	0.253021	0.953	0.916	0.00737335
FITM1	2.39268e-07	0.281911	0.443	0.316	0.00752521
CCDC47	2.669e-07	-0.288089	0.807	0.883	0.00839428
YIF1A	2.70389e-07	-0.262216	0.517	0.622	0.008504
SEC61B	2.84336e-07	-0.354445	0.849	0.908	0.00894264
GADD45B	3.10527e-07	0.540244	0.877	0.817	0.00976638
DNAJC2	3.52659e-07	-0.273089	0.608	0.72	0.0110915
NOL7	3.59228e-07	-0.29757	0.87	0.932	0.0112981
SRRM1	3.67377e-07	-0.308724	0.779	0.872	0.0115544
ABCF1	4.30912e-07	-0.319814	0.858	0.914	0.0135526
TAX1BP1	4.6044e-07	-0.253544	0.988	0.996	0.0144813
NDUFB7	4.74377e-07	0.267649	0.981	0.974	0.0149196
COPZ1	5.22517e-07	-0.272777	0.78	0.856	0.0164337
CDK2AP2	5.32903e-07	-0.307	0.61	0.726	0.0167603
ACBD3	5.93882e-07	-0.283406	0.661	0.742	0.0186782
RTF1	6.11625e-07	-0.283412	0.587	0.692	0.0192362
NPPA	6.35065e-07	0.459413	1	1	0.0199734
CD36	6.67947e-07	0.309177	0.682	0.589	0.0210076
LINC00881	7.47692e-07	0.255187	0.608	0.496	0.0235157
PSMD14	7.64575e-07	-0.282877	0.527	0.641	0.0240467
SLC38A1	7.77396e-07	-0.352498	0.886	0.89	0.0244499
NAA38	8.16097e-07	0.291478	0.77	0.669	0.0256671
C10orf11	8.29565e-07	0.256618	0.411	0.282	0.0260907
PKIG	9.40409e-07	0.352471	0.974	0.95	0.0295768
RNMT	9.69668e-07	-0.31024	0.863	0.915	0.030497
SELK	1.02032e-06	-0.365397	0.981	0.988	0.0320901
POLR2B	1.13334e-06	-0.28523	0.33	0.447	0.0356447
CSRP3	1.18266e-06	0.273636	1	0.993	0.037196
DKK3	1.22431e-06	0.301596	0.895	0.883	0.0385057
TENM2	1.33489e-06	-0.250237	0.341	0.471	0.0419835
CREB3	1.58925e-06	-0.378753	0.75	0.827	0.0499835
NAP1L4	1.64448e-06	-0.267812	0.768	0.834	0.0517205
C5orf56	1.88114e-06	0.316503	0.782	0.722	0.0591637
KPNB1	1.90151e-06	-0.293673	0.583	0.682	0.0598043
GOLIM4	2.27345e-06	-0.306644	0.645	0.745	0.0715022
SRA1	2.35644e-06	-0.336901	0.754	0.823	0.0741124
THRAP3	2.45855e-06	-0.334511	0.852	0.899	0.0773237
CCL2	2.49032e-06	0.500547	0.583	0.452	0.0783229
MCFD2	3.18703e-06	-0.351261	0.659	0.731	0.100235
LINC00657	3.20608e-06	-0.279804	0.798	0.885	0.100835
DHX29	3.21054e-06	-0.263078	0.599	0.72	0.100975
SNW1	3.59785e-06	-0.282848	0.856	0.88	0.113156
RARS	3.98305e-06	-0.287246	0.494	0.602	0.125271
HMGN3	4.22576e-06	0.350942	0.849	0.808	0.132904
ANXA5	4.46675e-06	-0.277658	0.844	0.906	0.140484
AK2	5.4486e-06	-0.358849	0.851	0.898	0.171364
TNFAIP3	5.67599e-06	0.337054	0.418	0.307	0.178516
DYNC1LI2	6.62367e-06	-0.274811	0.462	0.586	0.208321
PSMA5	6.68986e-06	-0.326932	0.819	0.885	0.210403
ATG3	6.76285e-06	-0.283172	0.557	0.631	0.212698
IVNS1ABP	7.12804e-06	-0.261947	0.244	0.349	0.224184
AKAP13	7.41299e-06	-0.330857	0.83	0.843	0.233146
TRMT6	8.37988e-06	-0.314202	0.534	0.625	0.263556
ANKRD11	8.64309e-06	-0.254483	0.967	0.978	0.271834
YARS	8.93345e-06	-0.273213	0.631	0.738	0.280966
SIKE1	1.03286e-05	-0.367496	0.534	0.625	0.324844
TTC3	1.03453e-05	-0.2592	0.657	0.739	0.32537
SRSF3	1.0691e-05	-0.3115	0.726	0.79	0.336243
PSMD4	1.41317e-05	-0.262228	0.888	0.935	0.444457
HES1	1.42606e-05	0.32631	0.81	0.764	0.448511
ARPC3	1.46819e-05	-0.261901	0.75	0.821	0.461759
NEBL	1.55368e-05	0.265685	0.947	0.935	0.488648
GOSR1	1.87051e-05	-0.294424	0.575	0.667	0.588293
ACIN1	1.97783e-05	-0.252651	0.583	0.673	0.622047
TDP2	2.20571e-05	-0.312743	0.387	0.477	0.693718
POLE3	2.33825e-05	-0.270312	0.728	0.781	0.735402
ATF6	2.4476e-05	-0.290347	0.297	0.389	0.769796
ILF2	2.62164e-05	-0.256245	0.764	0.82	0.824533
NAMPTP1	2.92121e-05	-0.295482	0.845	0.882	0.918749
CFLAR	3.42355e-05	0.256677	0.88	0.817	1
PNPLA8	3.50551e-05	-0.32455	0.721	0.791	1
ETS2	3.51692e-05	-0.266772	0.814	0.876	1
SF3B5	3.94293e-05	-0.25516	0.805	0.843	1
NSRP1	4.57002e-05	-0.261899	0.94	0.951	1
SURF6	5.69979e-05	-0.279638	0.598	0.673	1
FHL1	0.000109109	0.32603	0.845	0.782	1
NRBF2	0.000110802	-0.282867	0.645	0.702	1
TRA2B	0.000126662	-0.264298	0.547	0.631	1
TAF13	0.000129446	-0.26426	0.629	0.695	1
HNRNPDL	0.000137765	-0.256571	0.844	0.882	1
EIF2S1	0.000144648	-0.254352	0.859	0.893	1
SOX4	0.000145138	0.347932	0.773	0.695	1
ZCCHC6	0.000171904	-0.25355	0.35	0.435	1
AC114498.1	0.000210679	-0.372314	0.996	0.987	1
MYBPHL	0.000224994	0.266267	0.573	0.484	1
IK	0.000234183	-0.261294	0.861	0.882	1
RAB5A	0.000259753	-0.284108	0.736	0.791	1
NR4A3	0.000264673	0.257518	0.525	0.442	1
C4orf32	0.000288988	0.278475	0.645	0.568	1
SEL1L	0.000332312	-0.374723	0.677	0.728	1
ZRANB2	0.000420592	-0.258927	0.849	0.883	1
KLHL31	0.00063177	0.284655	0.61	0.537	1
LINC00844	0.000647906	0.27278	0.301	0.222	1
SDAD1	0.000734218	-0.276401	0.304	0.39	1
ZBTB10	0.00102718	0.266053	0.742	0.67	1
SCAMP3	0.00124868	-0.256584	0.571	0.607	1
MLEC	0.00156487	-0.26605	0.58	0.65	1
RNF19A	0.00185192	0.297738	0.538	0.47	1
XIRP2	0.00206323	-1.01681	0.501	0.556	1
MTND5P10	0.0034583	-0.259822	0.77	0.771	1
PPID	0.00478989	-0.264091	0.547	0.591	1
RP5-857K21.7	0.00558516	-0.363478	0.996	1	1
ARID5B	0.0095768	0.329625	0.749	0.715	1
ZNF331	0.0182086	0.302821	0.36	0.307	1
HSPA1A	0.108842	0.343287	0.691	0.674	1
XIRP1	0.117101	0.489779	0.919	0.912	1

## Sheet: cor.6.PCM-A-BP
Category	Term	Count	%	PValue	Genes	List Total	Pop Hits	Pop Total	Fold Enrichment	Bonferroni	Benjamini	FDR
GOTERM_BP_DIRECT	GO:0006888~ER to Golgi vesicle-mediated transport	20	7.66284	1.18535e-12	RAB1A, ARF4, COPB2, MCFD2, TMED9, GOSR2, COPB1, USO1, GOSR1, ARFGAP3, COPZ1, YIF1A, GOLGA2, DYNC1LI2, SEC23IP, LMAN2, GOLGB1, HYOU1, SEC22B, SEC31A	238	160	16792	8.81933	1.57893e-09	9.62529e-10	9.37237e-10
GOTERM_BP_DIRECT	GO:0036498~IRE1-mediated unfolded protein response	14	5.36398	1.44524e-12	XBP1, HSPA5, GOSR2, GFPT1, YIF1A, DNAJC3, SERP1, SEC61G, SRPRB, DNAJB9, HYOU1, SEC61B, SEC31A, SEC63	238	59	16792	16.7418	1.92512e-09	9.62529e-10	9.37237e-10
GOTERM_BP_DIRECT	GO:0030433~ER-associated ubiquitin-dependent protein catabolic process	10	3.83142	1.50931e-07	ERLEC1, HSPA5, PSMC4, CCDC47, SEL1L, DNAJC10, DERL2, DNAJB9, SEC61B, HSP90B1	238	60	16792	11.7591	0.00020102	6.70133e-05	6.52524e-05
GOTERM_BP_DIRECT	GO:0015031~protein transport	21	8.04598	8.8202e-07	ARF4, XBP1, MCFD2, TMED9, TRAM1, GOLT1B, GOSR1, RRBP1, SDAD1, COPZ1, YIF1A, SCAMP3, HSP90B1, SERP1, LMAN2, RAB18, KDELR2, SEC22B, RAB5A, PPID, SEC31A	238	395	16792	3.75101	0.00117416	0.000284208	0.00027674
GOTERM_BP_DIRECT	GO:0034976~response to endoplasmic reticulum stress	10	3.83142	1.06712e-06	PDIA3, CREB3, XBP1, DDIT3, DNAJC10, HYOU1, NRBF2, EIF2S1, HSP90B1, HERPUD1	238	75	16792	9.40728	0.0014204	0.000284208	0.00027674
GOTERM_BP_DIRECT	GO:0006418~tRNA aminoacylation for protein translation	8	3.06513	1.28022e-06	NARS, YARS, WARS, LARS, RARS, IARS, EPRS, AARS	238	40	16792	14.1109	0.0017038	0.000284208	0.00027674
GOTERM_BP_DIRECT	GO:0048208~COPII vesicle coating	9	3.44828	2.16275e-06	GOLGA2, RAB1A, MCFD2, SEC13, SEC23IP, GOSR2, USO1, SEC22B, SEC31A	238	61	16792	10.4097	0.00287665	0.000380546	0.000370547
GOTERM_BP_DIRECT	GO:0006890~retrograde vesicle-mediated transport, Golgi to ER	10	3.83142	2.28556e-06	RAB1A, ARF4, COPB2, TMED9, LMAN2, COPB1, KDELR2, SEC22B, ARFGAP3, COPZ1	238	82	16792	8.60422	0.00303975	0.000380546	0.000370547
GOTERM_BP_DIRECT	GO:0036500~ATF6-mediated unfolded protein response	5	1.91571	4.61143e-06	XBP1, HSPA5, DDIT3, ATF6, HSP90B1	238	9	16792	39.197	0.00612361	0.000682491	0.000664558
GOTERM_BP_DIRECT	GO:0007030~Golgi organization	9	3.44828	9.45503e-06	RAB1A, SEC23IP, TMED9, GOLGA5, LMAN2, GOLGB1, USO1, ARL1, BLZF1	238	74	16792	8.58097	0.0125152	0.00125941	0.00122632
GOTERM_BP_DIRECT	GO:0036499~PERK-mediated unfolded protein response	5	1.91571	1.7521e-05	HSPA5, DDIT3, CCL2, EIF2S1, HERPUD1	238	12	16792	29.3978	0.023068	0.00212164	0.00206589
GOTERM_BP_DIRECT	GO:0034975~protein folding in endoplasmic reticulum	5	1.91571	2.50281e-05	PDIA3, HSPA5, CANX, DNAJC10, HSP90B1	238	13	16792	27.1364	0.0327883	0.00277812	0.00270512
GOTERM_BP_DIRECT	GO:0030970~retrograde protein transport, ER to cytosol	5	1.91571	3.46518e-05	SEL1L, DERL2, SEC61B, HSP90B1, HERPUD1	238	14	16792	25.1981	0.045108	0.00355048	0.00345719
GOTERM_BP_DIRECT	GO:1902236~negative regulation of endoplasmic reticulum stress-induced intrinsic apoptotic signaling pathway	5	1.91571	0.000126927	CREB3, XBP1, TMBIM6, HSPA1A, HERPUD1	238	19	16792	18.567	0.155557	0.0120762	0.0117589
GOTERM_BP_DIRECT	GO:0016192~vesicle-mediated transport	10	3.83142	0.000311576	RAB1A, COPB2, GOLGA4, GOLT1B, GOSR2, COPB1, SEC22B, ARFGAP3, COPZ1, BLZF1	238	152	16792	4.64175	0.339715	0.0276679	0.0269409
GOTERM_BP_DIRECT	GO:0030968~endoplasmic reticulum unfolded protein response	6	2.29885	0.000413961	XBP1, SERP1, HSPA5, DERL2, ATF6, AARS	238	45	16792	9.40728	0.423921	0.0344622	0.0335567
GOTERM_BP_DIRECT	GO:0006891~intra-Golgi vesicle-mediated transport	5	1.91571	0.000525976	COPB2, GOSR2, COPB1, GOSR1, COPZ1	238	27	16792	13.0657	0.503804	0.0411329	0.040052
GOTERM_BP_DIRECT	GO:1990440~positive regulation of transcription from RNA polymerase II promoter in response to endoplasmic reticulum stress	4	1.53257	0.000555849	XBP1, HSPA5, DDIT3, ATF6	238	12	16792	23.5182	0.523171	0.0411329	0.040052
GOTERM_BP_DIRECT	GO:0006990~positive regulation of transcription from RNA polymerase II promoter involved in unfolded protein response	3	1.14943	0.00116814	CREB3, XBP1, ATF6	238	4	16792	52.916	0.789205	0.0818927	0.0797408
GOTERM_BP_DIRECT	GO:0006367~transcription initiation from RNA polymerase II promoter	9	3.44828	0.00143633	SNW1, NR4A3, TAF13, POLR2B, THRAP3, NPPA, MED8, NRBF2, GTF2F1	238	152	16792	4.17758	0.852595	0.0956597	0.0931461
GOTERM_BP_DIRECT	GO:0090263~positive regulation of canonical Wnt signaling pathway	8	3.06513	0.00157378	PSMD8, PSMA5, PSMD14, PSMD4, PSMC4, CAV1, UBC, SOX4	238	120	16792	4.70364	0.87729	0.0998227	0.0971997
GOTERM_BP_DIRECT	GO:1902600~hydrogen ion transmembrane transport	6	2.29885	0.00167919	COX7B, UQCRB, NDUFA4, COX7A1, COX7C, COX6A2	238	61	16792	6.9398	0.893389	0.101668	0.0989962
GOTERM_BP_DIRECT	GO:0002479~antigen processing and presentation of exogenous peptide antigen via MHC class I, TAP-dependent	6	2.29885	0.0019393	PSMD8, PSMA5, PSMD14, PSMD4, PSMC4, CD36	238	63	16792	6.71949	0.924653	0.112311	0.109359
GOTERM_BP_DIRECT	GO:0030512~negative regulation of transforming growth factor beta receptor signaling pathway	6	2.29885	0.00207985	XBP1, HSPA5, CAV2, CAV1, UBC, HSPA1A	238	64	16792	6.6145	0.937541	0.115432	0.112399
GOTERM_BP_DIRECT	GO:0090090~negative regulation of canonical Wnt signaling pathway	9	3.44828	0.00223259	PSMD8, PSMA5, PSMD14, PSMD4, PSMC4, DDIT3, CAV1, UBC, DKK3	238	163	16792	3.89565	0.949061	0.118952	0.115827
GOTERM_BP_DIRECT	GO:0038061~NIK/NF-kappaB signaling	6	2.29885	0.00238304	PSMD8, PSMA5, PSMD14, PSMD4, PSMC4, UBC	238	66	16792	6.41406	0.958331	0.122085	0.118877
GOTERM_BP_DIRECT	GO:0008380~RNA splicing	9	3.44828	0.00249871	IVNS1ABP, PRPF6, ZRANB2, THRAP3, MPHOSPH10, ACIN1, NSRP1, SUPT6H, SRRM1	238	166	16792	3.82525	0.964294	0.12327	0.120031
GOTERM_BP_DIRECT	GO:0006123~mitochondrial electron transport, cytochrome c to oxygen	4	1.53257	0.00264994	COX7B, NDUFA4, COX7C, COX6A2	238	20	16792	14.1109	0.970824	0.126061	0.122749
GOTERM_BP_DIRECT	GO:0006986~response to unfolded protein	5	1.91571	0.00284354	DDIT3, TMBIM6, HSPB3, MANF, HERPUD1	238	42	16792	8.39936	0.977472	0.130607	0.127175
GOTERM_BP_DIRECT	GO:0042776~mitochondrial ATP synthesis coupled proton transport	4	1.53257	0.00305965	ATP5E, ATP5I, ATP5G2, ATP5L	238	21	16792	13.439	0.983121	0.135848	0.132279
GOTERM_BP_DIRECT	GO:0051436~negative regulation of ubiquitin-protein ligase activity involved in mitotic cell cycle	6	2.29885	0.00328013	PSMD8, PSMA5, PSMD14, PSMD4, PSMC4, UBC	238	71	16792	5.96236	0.987428	0.14094	0.137237
GOTERM_BP_DIRECT	GO:0043488~regulation of mRNA stability	7	2.68199	0.00339805	PSMD8, PSMA5, PSMD14, PSMD4, PSMC4, UBC, HSPA1A	238	103	16792	4.79497	0.989261	0.141444	0.137727
GOTERM_BP_DIRECT	GO:0044539~long-chain fatty acid import	3	1.14943	0.00397548	FABP3, ACSL1, CD36	238	7	16792	30.2377	0.995038	0.160465	0.156249
GOTERM_BP_DIRECT	GO:0006457~protein folding	9	3.44828	0.00409817	HSPA9, PDIA3, FKBP2, CANX, MLEC, ATF6, PPID, HSP90B1, AARS	238	180	16792	3.52773	0.995789	0.160552	0.156333
GOTERM_BP_DIRECT	GO:0051437~positive regulation of ubiquitin-protein ligase activity involved in regulation of mitotic cell cycle transition	6	2.29885	0.00439792	PSMD8, PSMA5, PSMD14, PSMD4, PSMC4, UBC	238	76	16792	5.5701	0.99718	0.167	0.162612
GOTERM_BP_DIRECT	GO:0019915~lipid storage	4	1.53257	0.00451352	CAV1, FITM1, PLIN2, CD36	238	24	16792	11.7591	0.997584	0.167	0.162612
GOTERM_BP_DIRECT	GO:0006120~mitochondrial electron transport, NADH to ubiquinone	5	1.91571	0.00498508	NDUFB7, NDUFA4, NDUFB2, NDUFB1, NDUFC1	238	49	16792	7.19945	0.998715	0.169977	0.165511
GOTERM_BP_DIRECT	GO:0000375~RNA splicing, via transesterification reactions	4	1.53257	0.00507614	PRPF6, TRA2B, MPHOSPH10, SRRM1	238	25	16792	11.2887	0.998862	0.169977	0.165511
GOTERM_BP_DIRECT	GO:0042273~ribosomal large subunit biogenesis	4	1.53257	0.00507614	EBNA1BP2, NOP16, SURF6, SDAD1	238	25	16792	11.2887	0.998862	0.169977	0.165511
GOTERM_BP_DIRECT	GO:0031145~anaphase-promoting complex-dependent catabolic process	6	2.29885	0.0051859	PSMD8, PSMA5, PSMD14, PSMD4, PSMC4, UBC	238	79	16792	5.35858	0.999018	0.169977	0.165511
GOTERM_BP_DIRECT	GO:1903071~positive regulation of ER-associated ubiquitin-dependent protein catabolic process	3	1.14943	0.00525147	XBP1, CAV1, HERPUD1	238	8	16792	26.458	0.9991	0.169977	0.165511
GOTERM_BP_DIRECT	GO:0043066~negative regulation of apoptotic process	15	5.74713	0.00535965	HSPA9, ARF4, XBP1, TMF1, HSPA5, ANXA5, CFLAR, AATF, SOD2, HSP90B1, DNAJC3, UBC, TAX1BP1, TMBIM6, NAA38	238	455	16792	2.32598	0.999222	0.169977	0.165511
GOTERM_BP_DIRECT	GO:0006521~regulation of cellular amino acid metabolic process	5	1.91571	0.0057525	PSMD8, PSMA5, PSMD14, PSMD4, PSMC4	238	51	16792	6.91712	0.99954	0.178194	0.173511
GOTERM_BP_DIRECT	GO:0006886~intracellular protein transport	10	3.83142	0.00646425	COPB2, SEC13, SEC23IP, COPB1, USO1, KDELR2, SEC61B, ARFGAP3, COPZ1, KPNB1	238	236	16792	2.9896	0.999823	0.193699	0.18861
GOTERM_BP_DIRECT	GO:0006091~generation of precursor metabolites and energy	5	1.91571	0.00659489	ATPIF1, COX7A1, SLC25A4, COX7C, COX6A2	238	53	16792	6.6561	0.999851	0.193699	0.18861
GOTERM_BP_DIRECT	GO:0045047~protein targeting to ER	3	1.14943	0.00668932	SPCS2, SEC61G, SRP54	238	9	16792	23.5182	0.999869	0.193699	0.18861
GOTERM_BP_DIRECT	GO:0006754~ATP biosynthetic process	4	1.53257	0.0077377	ATP5E, ATP5I, ATP5G2, ATP5L	238	29	16792	9.73167	0.999968	0.21929	0.213528
GOTERM_BP_DIRECT	GO:0032780~negative regulation of ATPase activity	3	1.14943	0.00828425	TNNT2, ATPIF1, TNNI3	238	10	16792	21.1664	0.999985	0.220692	0.214893
GOTERM_BP_DIRECT	GO:0048280~vesicle fusion with Golgi apparatus	3	1.14943	0.00828425	GOSR2, USO1, SEC22B	238	10	16792	21.1664	0.999985	0.220692	0.214893
GOTERM_BP_DIRECT	GO:0006983~ER overload response	3	1.14943	0.00828425	HSPA5, DDIT3, CCDC47	238	10	16792	21.1664	0.999985	0.220692	0.214893
GOTERM_BP_DIRECT	GO:0002474~antigen processing and presentation of peptide antigen via MHC class I	4	1.53257	0.00850916	PDIA3, SEC13, CANX, SEC31A	238	30	16792	9.40728	0.999989	0.222239	0.2164
GOTERM_BP_DIRECT	GO:0032781~positive regulation of ATPase activity	4	1.53257	0.00932419	DNAJC2, TNNT2, TPM1, DNAJC10	238	31	16792	9.10382	0.999996	0.238843	0.232567
GOTERM_BP_DIRECT	GO:0060071~Wnt signaling pathway, planar cell polarity pathway	6	2.29885	0.00977133	PSMD8, PSMA5, PSMD14, PSMD4, PSMC4, UBC	238	92	16792	4.60139	0.999998	0.245574	0.239121
GOTERM_BP_DIRECT	GO:0009306~protein secretion	4	1.53257	0.0101833	TMEM167A, SEL1L, CANX, ARFGAP3	238	32	16792	8.81933	0.999999	0.251187	0.244587
GOTERM_BP_DIRECT	GO:0070059~intrinsic apoptotic signaling pathway in response to endoplasmic reticulum stress	4	1.53257	0.0110868	XBP1, DDIT3, DNAJC10, TMBIM6	238	33	16792	8.55208	1	0.268502	0.261447
GOTERM_BP_DIRECT	GO:0098609~cell-cell adhesion	10	3.83142	0.0150552	GOLGA2, RAB1A, PDXDC1, HSPA5, RARS, USO1, HDLBP, SLC3A2, DHX29, HSPA1A	238	271	16792	2.60349	1	0.358098	0.348689
GOTERM_BP_DIRECT	GO:0000209~protein polyubiquitination	8	3.06513	0.0157422	PSMD8, PSMA5, PSMD14, PSMD4, PSMC4, RNF19A, UBC, RNF181	238	184	16792	3.06759	1	0.36787	0.358203
GOTERM_BP_DIRECT	GO:0032968~positive regulation of transcription elongation from RNA polymerase II promoter	3	1.14943	0.0161426	RTF1, GTF2F1, SUPT6H	238	14	16792	15.1188	1	0.370724	0.360982
GOTERM_BP_DIRECT	GO:0002223~stimulatory C-type lectin receptor signaling pathway	6	2.29885	0.0165796	PSMD8, PSMA5, PSMD14, PSMD4, PSMC4, UBC	238	105	16792	4.03169	1	0.374305	0.36447
GOTERM_BP_DIRECT	GO:0048026~positive regulation of mRNA splicing, via spliceosome	3	1.14943	0.0184547	SNW1, THRAP3, TRA2B	238	15	16792	14.1109	1	0.396478	0.38606
GOTERM_BP_DIRECT	GO:0006450~regulation of translational fidelity	3	1.14943	0.0184547	LARS, IARS, AARS	238	15	16792	14.1109	1	0.396478	0.38606
GOTERM_BP_DIRECT	GO:0034389~lipid particle organization	3	1.14943	0.0184547	RAB18, FITM1, PPID	238	15	16792	14.1109	1	0.396478	0.38606
GOTERM_BP_DIRECT	GO:0031397~negative regulation of protein ubiquitination	4	1.53257	0.0199537	CAV1, TNFAIP3, SOX4, HSPA1A	238	41	16792	6.88338	1	0.421878	0.410793
GOTERM_BP_DIRECT	GO:0001889~liver development	5	1.91571	0.020628	XBP1, ARID5B, HES1, SOD2, SEC63	238	74	16792	4.7672	1	0.42932	0.418039
GOTERM_BP_DIRECT	GO:2000811~negative regulation of anoikis	3	1.14943	0.0234661	PTRH2, CAV1, PDK4	238	17	16792	12.4508	1	0.480874	0.468238
GOTERM_BP_DIRECT	GO:0043161~proteasome-mediated ubiquitin-dependent protein catabolic process	8	3.06513	0.0253827	PSMD8, PSMA5, PSMD14, PSMD4, PSMC4, DDIT3, UBC, RNF181	238	203	16792	2.78048	1	0.506903	0.493583
GOTERM_BP_DIRECT	GO:0060048~cardiac muscle contraction	4	1.53257	0.0254974	CSRP3, TNNT2, TPM1, TNNI3	238	45	16792	6.27152	1	0.506903	0.493583
GOTERM_BP_DIRECT	GO:0033209~tumor necrosis factor-mediated signaling pathway	6	2.29885	0.0259791	PSMD8, PSMA5, PSMD14, PSMD4, PSMC4, UBC	238	118	16792	3.58752	1	0.508885	0.495514
GOTERM_BP_DIRECT	GO:0007519~skeletal muscle tissue development	4	1.53257	0.0352021	CSRP3, CAV1, CFLAR, KLHL31	238	51	16792	5.5337	1	0.679554	0.661697
GOTERM_BP_DIRECT	GO:0015986~ATP synthesis coupled proton transport	3	1.14943	0.0380677	ATP5EP2, ATP5G2, ATP5L	238	22	16792	9.62108	1	0.721468	0.70251
GOTERM_BP_DIRECT	GO:0000398~mRNA splicing, via spliceosome	8	3.06513	0.0384566	SF3B5, PRPF6, SNW1, POLR2B, TRA2B, SRSF3, GTF2F1, SRRM1	238	222	16792	2.54251	1	0.721468	0.70251
GOTERM_BP_DIRECT	GO:0006914~autophagy	6	2.29885	0.0403959	RAB1A, XBP1, TMEM208, TMBIM6, NRBF2, CTSD	238	133	16792	3.18292	1	0.722208	0.703231
GOTERM_BP_DIRECT	GO:0019886~antigen processing and presentation of exogenous peptide antigen via MHC class II	5	1.91571	0.0412779	DYNC1LI2, SEC13, CANX, CTSD, SEC31A	238	92	16792	3.83449	1	0.722208	0.703231
GOTERM_BP_DIRECT	GO:0046320~regulation of fatty acid oxidation	2	0.766284	0.0417493	FABP3, PDK4	238	3	16792	47.0364	1	0.722208	0.703231
GOTERM_BP_DIRECT	GO:2000286~receptor internalization involved in canonical Wnt signaling pathway	2	0.766284	0.0417493	CAV1, RAB5A	238	3	16792	47.0364	1	0.722208	0.703231
GOTERM_BP_DIRECT	GO:1903298~negative regulation of hypoxia-induced intrinsic apoptotic signaling pathway	2	0.766284	0.0417493	TMBIM6, HYOU1	238	3	16792	47.0364	1	0.722208	0.703231
GOTERM_BP_DIRECT	GO:0019065~receptor-mediated endocytosis of virus by host cell	2	0.766284	0.0417493	CAV2, CAV1	238	3	16792	47.0364	1	0.722208	0.703231
GOTERM_BP_DIRECT	GO:0016049~cell growth	4	1.53257	0.0445413	NOP58, XBP1, SLC3A2, NUPR1	238	56	16792	5.03962	1	0.760628	0.740641
GOTERM_BP_DIRECT	GO:0007507~heart development	7	2.68199	0.0455838	AKAP13, XIRP1, XIRP2, TNNI3, SOD2, PAM, SOX4	238	183	16792	2.69881	1	0.768578	0.748383
GOTERM_BP_DIRECT	GO:0060612~adipose tissue development	3	1.14943	0.0481005	XBP1, NAMPT, ARID5B	238	25	16792	8.46655	1	0.779746	0.759258
GOTERM_BP_DIRECT	GO:0006465~signal peptide processing	3	1.14943	0.0481005	SPCS3, SPCS2, SEC11C	238	25	16792	8.46655	1	0.779746	0.759258
GOTERM_BP_DIRECT	GO:0055010~ventricular cardiac muscle tissue morphogenesis	3	1.14943	0.0481005	TNNT2, TPM1, TNNI3	238	25	16792	8.46655	1	0.779746	0.759258
GOTERM_BP_DIRECT	GO:0051592~response to calcium ion	4	1.53257	0.0485878	TNNT2, CAV1, TXNIP, SEC31A	238	58	16792	4.86584	1	0.779746	0.759258
GOTERM_BP_DIRECT	GO:0000122~negative regulation of transcription from RNA polymerase II promoter	17	6.51341	0.0495826	KLF10, XBP1, TENM2, CAV1, ARID5B, RTF1, ETS2, NR4A3, SNW1, DDIT3, UBC, TXNIP, HES1, CD36, PKIG, FNIP2, PPID	238	720	16792	1.66587	1	0.786239	0.765579
GOTERM_BP_DIRECT	GO:0006950~response to stress	4	1.53257	0.0549823	SERP1, GADD45B, ATF6, HSP90B1	238	61	16792	4.62653	1	0.836682	0.814697
GOTERM_BP_DIRECT	GO:0007029~endoplasmic reticulum organization	3	1.14943	0.0552607	CAV2, LMAN2, CCDC47	238	27	16792	7.8394	1	0.836682	0.814697
GOTERM_BP_DIRECT	GO:0048678~response to axon injury	3	1.14943	0.0552607	ARF4, LGALS1, SOD2	238	27	16792	7.8394	1	0.836682	0.814697
GOTERM_BP_DIRECT	GO:0035910~ascending aorta morphogenesis	2	0.766284	0.0552763	HES1, SOX4	238	4	16792	35.2773	1	0.836682	0.814697
GOTERM_BP_DIRECT	GO:0050852~T cell receptor signaling pathway	6	2.29885	0.0588629	PSMD8, PSMA5, PSMD14, PSMD4, PSMC4, UBC	238	148	16792	2.86032	1	0.879968	0.856845
GOTERM_BP_DIRECT	GO:0032981~mitochondrial respiratory chain complex I assembly	4	1.53257	0.0594573	NDUFB7, NDUFB2, NDUFB1, NDUFC1	238	63	16792	4.47966	1	0.879968	0.856845
GOTERM_BP_DIRECT	GO:0001937~negative regulation of endothelial cell proliferation	3	1.14943	0.0627675	CAV2, CAV1, ATPIF1	238	29	16792	7.29875	1	0.913863	0.88985
GOTERM_BP_DIRECT	GO:0043065~positive regulation of apoptotic process	9	3.44828	0.0631197	AKAP13, GADD45B, UBC, TXNIP, ACIN1, NUPR1, ATF6, SOX4, PPID	238	300	16792	2.11664	1	0.913863	0.88985
GOTERM_BP_DIRECT	GO:0035019~somatic stem cell population maintenance	4	1.53257	0.0640979	KLF10, POLR2B, HES1, SOX4	238	65	16792	4.34182	1	0.918048	0.893925
GOTERM_BP_DIRECT	GO:0010803~regulation of tumor necrosis factor-mediated signaling pathway	3	1.14943	0.066643	UBC, TAX1BP1, TNFAIP3	238	30	16792	7.05546	1	0.92968	0.905251
GOTERM_BP_DIRECT	GO:0032480~negative regulation of type I interferon production	3	1.14943	0.066643	UBC, TAX1BP1, TNFAIP3	238	30	16792	7.05546	1	0.92968	0.905251
GOTERM_BP_DIRECT	GO:0042493~response to drug	9	3.44828	0.067004	HADHA, FABP3, LGALS1, ACSL1, SRP54, TXNIP, PLIN2, SOD2, PAM	238	304	16792	2.08879	1	0.92968	0.905251
GOTERM_BP_DIRECT	GO:0070836~caveola assembly	2	0.766284	0.0686132	CAV2, CAV1	238	5	16792	28.2218	1	0.942193	0.917436
GOTERM_BP_DIRECT	GO:0048147~negative regulation of fibroblast proliferation	3	1.14943	0.0705961	FTH1, NUPR1, SOD2	238	31	16792	6.82787	1	0.95953	0.934317
GOTERM_BP_DIRECT	GO:0031647~regulation of protein stability	4	1.53257	0.0764004	PSMD8, XBP1, TOMM7, SOX4	238	70	16792	4.03169	1	1	0.974455
GOTERM_BP_DIRECT	GO:0043123~positive regulation of I-kappaB kinase/NF-kappaB signaling	6	2.29885	0.0782185	AKAP13, LGALS1, GOLT1B, UBC, CD36, CFLAR	238	161	16792	2.62936	1	1	0.974455
GOTERM_BP_DIRECT	GO:0000165~MAPK cascade	8	3.06513	0.0786106	PSMD8, PSMA5, PSMD14, PSMD4, PSMC4, CAV1, UBC, CCL2	238	262	16792	2.15434	1	1	0.974455
GOTERM_BP_DIRECT	GO:0002931~response to ischemia	3	1.14943	0.0787227	CAV1, EIF4EBP1, HYOU1	238	33	16792	6.41406	1	1	0.974455
GOTERM_BP_DIRECT	GO:0006370~7-methylguanosine mRNA capping	3	1.14943	0.0787227	POLR2B, RNMT, GTF2F1	238	33	16792	6.41406	1	1	0.974455
GOTERM_BP_DIRECT	GO:0006616~SRP-dependent cotranslational protein targeting to membrane, translocation	2	0.766284	0.0817625	SRP54, SEC61B	238	6	16792	23.5182	1	1	0.974455
GOTERM_BP_DIRECT	GO:0009404~toxin metabolic process	2	0.766284	0.0817625	ARL1, PAM	238	6	16792	23.5182	1	1	0.974455
GOTERM_BP_DIRECT	GO:0031584~activation of phospholipase D activity	2	0.766284	0.0817625	ARF4, ARL1	238	6	16792	23.5182	1	1	0.974455
GOTERM_BP_DIRECT	GO:2000347~positive regulation of hepatocyte proliferation	2	0.766284	0.0817625	XBP1, TNFAIP3	238	6	16792	23.5182	1	1	0.974455
GOTERM_BP_DIRECT	GO:0009791~post-embryonic development	4	1.53257	0.0842429	SERP1, CCDC47, ARID5B, SOD2	238	73	16792	3.86601	1	1	0.974455
GOTERM_BP_DIRECT	GO:0006641~triglyceride metabolic process	3	1.14943	0.0871248	ACSL1, CAV1, SEL1L	238	35	16792	6.04754	1	1	0.974455
GOTERM_BP_DIRECT	GO:0043086~negative regulation of catalytic activity	4	1.53257	0.0896548	SLN, ANXA5, TXNIP, FNIP2	238	75	16792	3.76291	1	1	0.974455
GOTERM_BP_DIRECT	GO:1901998~toxin transport	3	1.14943	0.0914222	COPB2, HSPA5, COPZ1	238	36	16792	5.87955	1	1	0.974455
GOTERM_BP_DIRECT	GO:0042254~ribosome biogenesis	3	1.14943	0.0914222	GNL2, AATF, GNL3	238	36	16792	5.87955	1	1	0.974455
GOTERM_BP_DIRECT	GO:0061077~chaperone-mediated protein folding	3	1.14943	0.0957805	FKBP2, CANX, PPID	238	37	16792	5.72065	1	1	0.974455
GOTERM_BP_DIRECT	GO:0001666~response to hypoxia	6	2.29885	0.0969085	CAV1, NPPA, CCL2, SOD2, PAM, HSP90B1	238	172	16792	2.46121	1	1	0.974455
GOTERM_BP_DIRECT	GO:0008286~insulin receptor signaling pathway	4	1.53257	0.0980372	CAV2, NAMPT, EIF4EBP1, PDK4	238	78	16792	3.61819	1	1	0.974455

## Sheet: cor.6.PCM-P-DEG
p_val	avg_log2FC	pct.1	pct.2	p_val_adj
HMOX1	1.43468e-13	-0.353311	0.844	0.943	4.51221e-09
PDK4	2.19908e-09	-0.299669	0.998	0.999	6.91632e-05
RP5-857K21.7	0.000112058	-0.271727	0.996	1	1
PLIN2	0.00022026	-0.399718	0.909	0.948	1
CCL2	0.0635879	0.281774	0.583	0.547	1
IFITM2	0.585306	0.304957	0.464	0.489	1
GADD45B	0.733242	0.284098	0.877	0.885	1

## Sheet: cor.6.PCM-P-BP
Category	Term	Count	%	PValue	Genes	List Total	Pop Hits	Pop Total	Fold Enrichment	Bonferroni	Benjamini	FDR
GOTERM_BP_DIRECT	GO:0043524~negative regulation of neuron apoptotic process	2	33.3333	0.0386959	HMOX1, CCL2	6	132	16792	42.404	0.998916	1	1
GOTERM_BP_DIRECT	GO:0001666~response to hypoxia	2	33.3333	0.0501822	HMOX1, CCL2	6	172	16792	32.5426	0.999865	1	1
GOTERM_BP_DIRECT	GO:0001525~angiogenesis	2	33.3333	0.0646678	HMOX1, CCL2	6	223	16792	25.1001	0.999991	1	1
GOTERM_BP_DIRECT	GO:0043065~positive regulation of apoptotic process	2	33.3333	0.0862029	GADD45B, HMOX1	6	300	16792	18.6578	1	1	1
