# Supplementary material for: Functional isolation, culture and cryopreservation of adult human primary cardiomyocytes
Source: Signal Transduct Target Ther. 2022 Jul 27;7:254. doi: 10.1038/s41392-022-01044-5 (PMC9325714; doi:10.1038/s41392-022-01044-5)
Supplement: Supplementary file 4 — Dataset 3 [file 41392_2022_1044_MOESM4_ESM.xlsx]

## Sheet: iACM
p_val	avg_log2FC	pct.1	pct.2	p_val_adj	cluster	gene
SAT1	3.27927e-06	0.6132	0.961	0.888	0.103136	I_P	SAT1
RP11-120I21.2	3.54317e-05	0.39803	0.451	0.165	1	I_P	RP11-120I21.2
ABCB7	4.15875e-05	0.329221	0.667	0.382	1	I_P	ABCB7
CTB-178M22.2	4.487e-05	0.349507	0.294	0.076	1	I_P	CTB-178M22.2
NOP10	0.000129961	0.417371	1	0.988	1	I_P	NOP10
PEG10	0.000131162	0.468037	0.961	0.947	1	I_P	PEG10
MLH1	0.000144197	0.526948	0.51	0.265	1	I_P	MLH1
HMBOX1	0.000262829	0.318196	0.549	0.276	1	I_P	HMBOX1
RP11-19O2.1	0.000368207	0.374995	0.275	0.088	1	I_P	RP11-19O2.1
BTBD7	0.000433065	0.408336	0.373	0.153	1	I_P	BTBD7
ITPKB	0.000456645	0.463652	0.353	0.147	1	I_P	ITPKB
MRPL42	0.000485715	0.475903	0.863	0.735	1	I_P	MRPL42
ZNF692	0.000491061	0.26875	0.294	0.106	1	I_P	ZNF692
TTN	0.00050243	0.258862	1	1	1	I_P	TTN
RBMS2	0.000514277	0.314572	0.333	0.124	1	I_P	RBMS2
IMMT	0.00055873	0.509823	0.882	0.724	1	I_P	IMMT
IER5	0.000610904	0.34277	0.392	0.182	1	I_P	IER5
ACOT11	0.000738107	0.744367	0.51	0.282	1	I_P	ACOT11
ATP5L	0.000794762	0.292974	1	1	1	I_P	ATP5L
SERINC3	0.000796881	0.432622	0.804	0.659	1	I_P	SERINC3
GATA6-AS1	0.000855233	0.327367	0.608	0.312	1	I_P	GATA6-AS1
CNIH1	0.000978246	0.527206	0.725	0.529	1	I_P	CNIH1
PTGFRN	0.000995973	0.285137	0.784	0.547	1	I_P	PTGFRN
PPP1R1A	0.00102828	0.538653	0.843	0.853	1	I_P	PPP1R1A
COX7B	0.00108609	0.306653	1	1	1	I_P	COX7B
C12orf73	0.00108747	0.5055	0.392	0.2	1	I_P	C12orf73
ID1	0.0017503	0.400555	0.765	0.576	1	I_P	ID1
RBM24	0.00190757	0.307902	0.98	0.912	1	I_P	RBM24
PKIA	0.00192739	0.522191	0.824	0.612	1	I_P	PKIA
AIMP1	0.00206357	0.508072	0.725	0.553	1	I_P	AIMP1
PFDN2	0.00213838	0.556454	0.882	0.741	1	I_P	PFDN2
KIDINS220	0.00216282	0.757304	0.725	0.6	1	I_P	KIDINS220
SMIM15	0.00224404	0.319199	0.451	0.253	1	I_P	SMIM15
HECTD4	0.00243685	0.412748	0.392	0.194	1	I_P	HECTD4
STX7	0.00250675	0.430237	0.627	0.394	1	I_P	STX7
CD109	0.00257966	0.277377	0.314	0.135	1	I_P	CD109
SPOCK1	0.00284098	0.353059	0.686	0.429	1	I_P	SPOCK1
EWSR1	0.00284633	0.267665	0.706	0.524	1	I_P	EWSR1
RPL12P4	0.00287144	0.324775	0.961	0.894	1	I_P	RPL12P4
MIR133A1HG	0.00291901	0.350637	0.824	0.635	1	I_P	MIR133A1HG
PPP2R5C	0.00326433	0.440008	0.784	0.576	1	I_P	PPP2R5C
BNIP2	0.00327135	0.291952	0.667	0.465	1	I_P	BNIP2
MT1G	0.00349904	0.343434	0.294	0.129	1	I_P	MT1G
RFC1	0.00357877	0.621976	0.745	0.576	1	I_P	RFC1
2022-09-07	0.00389618	0.281551	0.98	0.982	1	I_P	2022-09-07
CHMP4B	0.00422498	0.341865	0.745	0.559	1	I_P	CHMP4B
TFRC	0.00426676	0.406213	0.451	0.276	1	I_P	TFRC
MED13	0.00426974	0.288157	0.353	0.176	1	I_P	MED13
XRCC6	0.00443074	0.361393	0.902	0.776	1	I_P	XRCC6
UNC5B	0.00449182	0.274685	0.392	0.212	1	I_P	UNC5B
MOB4	0.00453379	0.408051	0.706	0.547	1	I_P	MOB4
KCTD12	0.00464601	0.277251	0.549	0.312	1	I_P	KCTD12
PTDSS2	0.00467319	0.289043	0.392	0.229	1	I_P	PTDSS2
SERPINI1	0.00502946	0.533088	0.647	0.435	1	I_P	SERPINI1
LRRC39	0.00511135	0.351496	0.373	0.206	1	I_P	LRRC39
TRDN	0.00526574	0.299216	1	0.982	1	I_P	TRDN
ADAM23	0.00534113	0.581785	0.569	0.412	1	I_P	ADAM23
CH17-340M24.3	0.00547356	0.35593	0.549	0.341	1	I_P	CH17-340M24.3
TMEM214	0.00561957	0.303381	0.314	0.141	1	I_P	TMEM214
RPS27L	0.00564299	0.337424	1	0.994	1	I_P	RPS27L
MLLT11	0.00566286	0.278849	0.882	0.794	1	I_P	MLLT11
RBX1	0.00599856	0.3939	1	0.994	1	I_P	RBX1
ATP5E	0.00599856	0.303847	1	1	1	I_P	ATP5E
VCAN	0.00623927	0.586439	0.882	0.841	1	I_P	VCAN
TFG	0.00628134	0.368137	0.882	0.706	1	I_P	TFG
CALM1	0.00641838	0.389464	1	0.929	1	I_P	CALM1
CAST	0.00662907	0.46313	0.961	0.818	1	I_P	CAST
FCF1	0.00679789	0.445451	0.412	0.247	1	I_P	FCF1
HAUS1	0.0069218	0.417523	0.686	0.459	1	I_P	HAUS1
SETD7	0.00712246	0.321597	0.392	0.212	1	I_P	SETD7
KIAA1522	0.00726323	0.382516	0.373	0.218	1	I_P	KIAA1522
NDUFAF4	0.00736499	0.302988	0.706	0.482	1	I_P	NDUFAF4
ICT1	0.0074904	0.43485	0.49	0.312	1	I_P	ICT1
PSMC1P1	0.0076993	0.281964	0.824	0.665	1	I_P	PSMC1P1
POLR2J	0.0078495	0.385591	0.922	0.853	1	I_P	POLR2J
ATP11A	0.00824059	0.27505	0.49	0.312	1	I_P	ATP11A
CREM	0.00834566	0.273842	0.843	0.671	1	I_P	CREM
C11orf1	0.00851768	0.358619	0.647	0.506	1	I_P	C11orf1
MRPL20	0.00862137	0.336438	0.863	0.741	1	I_P	MRPL20
RAB7A	0.00896878	0.267015	0.765	0.594	1	I_P	RAB7A
CEP290	0.00908271	0.267924	0.667	0.465	1	I_P	CEP290
CIAO1	0.00923892	0.321559	0.51	0.347	1	I_P	CIAO1
F11R	0.00927743	0.381578	0.49	0.324	1	I_P	F11R
RBM26	0.00937859	0.571504	0.451	0.265	1	I_P	RBM26
TOP1	0.00954013	0.326812	0.667	0.453	1	I_P	TOP1
ZNF83	0.00986417	0.445787	0.471	0.312	1	I_P	ZNF83
RP11-777B9.5	1.44969e-05	0.748573	0.915	0.784	0.455941	I_D	RP11-777B9.5
HIST1H4C	3.22313e-05	0.753186	0.939	0.914	1	I_D	HIST1H4C
MYH7	0.000114407	0.547551	1	1	1	I_D	MYH7
UQCR10	0.000296587	0.290589	1	1	1	I_D	UQCR10
HSPB7	0.000322545	0.251462	1	1	1	I_D	HSPB7
RP9	0.000413362	0.451564	0.537	0.309	1	I_D	RP9
CSRP3	0.000475596	0.438979	0.976	0.993	1	I_D	CSRP3
NDUFS8	0.000704825	0.351897	0.951	0.942	1	I_D	NDUFS8
RP11-475J5.11	0.00079914	0.383323	0.89	0.784	1	I_D	RP11-475J5.11
FOSB	0.000872207	0.419335	0.61	0.496	1	I_D	FOSB
CTD-2336O2.1	0.000893485	0.432888	0.317	0.151	1	I_D	CTD-2336O2.1
GADD45B	0.00186412	0.463063	0.817	0.669	1	I_D	GADD45B
UQCRB	0.00194969	0.321722	1	1	1	I_D	UQCRB
SHFM1	0.00211998	0.387895	0.939	0.964	1	I_D	SHFM1
MTND6P3	0.00227277	0.504791	1	1	1	I_D	MTND6P3
ATP1B2	0.00287283	0.326989	0.561	0.403	1	I_D	ATP1B2
EGR3	0.00288719	0.332154	0.268	0.115	1	I_D	EGR3
NDUFB1	0.00322588	0.30297	1	1	1	I_D	NDUFB1
ATPIF1	0.0039765	0.270809	1	0.993	1	I_D	ATPIF1
FAT1	0.00413533	0.479159	0.5	0.374	1	I_D	FAT1
LMOD2	0.00501749	0.450598	0.72	0.619	1	I_D	LMOD2
ATP5G1	0.00545673	0.296143	0.988	0.993	1	I_D	ATP5G1
N4BP2L2	0.00599426	0.478212	0.695	0.568	1	I_D	N4BP2L2
H19	0.00609133	0.282484	1	1	1	I_D	H19
MTND1P23	0.0070406	0.513758	1	0.978	1	I_D	MTND1P23
FOS	0.00730796	0.509801	0.915	0.878	1	I_D	FOS
IFITM3	2.98879e-27	1.97	1	1	9.40005e-23	I_A	IFITM3
ISG15	2.31328e-25	4.41226	0.977	0.895	7.2755e-21	I_A	ISG15
IFI6	9.96547e-24	2.13378	0.977	0.586	3.13424e-19	I_A	IFI6
MX1	1.20925e-20	2.0925	0.705	0.165	3.8032e-16	I_A	MX1
OAS1	8.81038e-20	0.994324	0.545	0.023	2.77095e-15	I_A	OAS1
STAT1	6.59768e-18	2.01472	0.886	0.586	2.07504e-13	I_A	STAT1
IFIT1	4.38535e-17	1.40494	0.909	0.519	1.37924e-12	I_A	IFIT1
IFIT3	2.72486e-16	1.54402	0.625	0.15	8.56995e-12	I_A	IFIT3
IFITM1	3.6557e-16	1.91252	0.727	0.301	1.14975e-11	I_A	IFITM1
IFI35	1.85579e-15	0.574825	0.67	0.173	5.83666e-11	I_A	IFI35
IFI27	1.01303e-14	2.20071	0.682	0.271	3.18609e-10	I_A	IFI27
PARP9	1.44596e-14	0.738041	0.591	0.113	4.54767e-10	I_A	PARP9
DDX58	3.5961e-14	1.00808	0.534	0.098	1.13101e-09	I_A	DDX58
DDX60	1.46408e-13	0.693592	0.523	0.083	4.60468e-09	I_A	DDX60
PLSCR1	1.93572e-13	0.908326	0.659	0.203	6.08805e-09	I_A	PLSCR1
PARP14	7.62767e-13	1.01687	0.67	0.218	2.39898e-08	I_A	PARP14
BST2	8.09414e-13	1.11025	0.75	0.398	2.54569e-08	I_A	BST2
RP11-467L13.5	1.78057e-11	0.25626	0.67	0.218	5.60008e-07	I_A	RP11-467L13.5
OAS2	2.17782e-11	0.535982	0.352	0.023	6.84948e-07	I_A	OAS2
EPSTI1	2.90182e-11	1.21118	0.739	0.406	9.12652e-07	I_A	EPSTI1
SP100	9.19546e-11	0.425874	0.409	0.053	2.89206e-06	I_A	SP100
DTX3L	1.03416e-10	0.718308	0.477	0.105	3.25254e-06	I_A	DTX3L
IFITM2	1.46604e-10	0.961392	0.989	0.925	4.61086e-06	I_A	IFITM2
IFIH1	1.72488e-10	0.503241	0.432	0.068	5.42493e-06	I_A	IFIH1
OAS3	2.17274e-10	0.412629	0.273	0	6.8335e-06	I_A	OAS3
LAP3	4.21128e-10	0.9083	0.773	0.398	1.32449e-05	I_A	LAP3
HERC6	2.0083e-09	0.61723	0.523	0.15	6.3163e-05	I_A	HERC6
IFI44	7.1969e-09	0.647042	0.352	0.06	0.00022635	I_A	IFI44
UBE2L6	1.26558e-08	1.08498	0.852	0.684	0.000398036	I_A	UBE2L6
TRIM25	1.45894e-08	0.492071	0.489	0.135	0.000458852	I_A	TRIM25
EIF2AK2	2.32752e-08	0.677382	0.739	0.414	0.000732028	I_A	EIF2AK2
IFIT5	5.18151e-08	0.415549	0.364	0.075	0.00162964	I_A	IFIT5
PDIA4	1.92806e-07	0.780608	0.807	0.504	0.00606395	I_A	PDIA4
B2M	4.74607e-07	0.620556	1	1	0.0149269	I_A	B2M
PLEKHA4	6.07943e-07	0.642098	0.875	0.632	0.0191204	I_A	PLEKHA4
PSME2	9.0185e-07	0.547893	0.977	0.85	0.0283641	I_A	PSME2
ADAR	1.75153e-06	0.411743	0.705	0.383	0.0550874	I_A	ADAR
PSMB8	2.08088e-06	0.450618	0.545	0.211	0.0654456	I_A	PSMB8
SERPING1	2.18991e-06	0.373036	0.511	0.211	0.0688749	I_A	SERPING1
NUPR1	2.40369e-06	0.337264	0.386	0.113	0.0755984	I_A	NUPR1
IFIT2	2.93578e-06	0.786451	0.318	0.083	0.0923331	I_A	IFIT2
DDX60L	3.02781e-06	0.509131	0.443	0.158	0.0952276	I_A	DDX60L
HSP90B1	3.57733e-06	0.719102	1	0.94	0.112511	I_A	HSP90B1
LGALS3BP	5.91937e-06	0.640444	0.92	0.782	0.18617	I_A	LGALS3BP
SLFN5	6.65624e-06	0.716456	0.5	0.241	0.209346	I_A	SLFN5
PNPT1	9.22182e-06	0.477084	0.5	0.211	0.290036	I_A	PNPT1
PSME2P2	1.2645e-05	0.434918	0.886	0.789	0.397699	I_A	PSME2P2
TRIM69	1.65394e-05	0.526727	0.58	0.316	0.520181	I_A	TRIM69
FTL	2.66535e-05	0.564564	1	0.992	0.838279	I_A	FTL
MGST2	3.60472e-05	0.523669	0.818	0.571	1	I_A	MGST2
FTH1P20	3.7448e-05	0.271257	0.761	0.511	1	I_A	FTH1P20
CEBPD	4.01616e-05	0.479055	0.807	0.526	1	I_A	CEBPD
PSMB9	5.25338e-05	0.39411	0.5	0.233	1	I_A	PSMB9
HLA-E	7.13577e-05	0.326748	0.466	0.211	1	I_A	HLA-E
PDIA6	8.07977e-05	0.522542	0.659	0.398	1	I_A	PDIA6
PDIA3	8.11664e-05	0.569649	0.852	0.714	1	I_A	PDIA3
NR4A3	8.28121e-05	0.560153	0.5	0.241	1	I_A	NR4A3
ALG5	0.00012066	0.318571	0.5	0.241	1	I_A	ALG5
ANTXR2	0.000147624	0.333084	0.602	0.338	1	I_A	ANTXR2
HES1	0.000177404	0.461152	0.977	0.94	1	I_A	HES1
HIVEP1	0.00019571	0.448201	0.284	0.09	1	I_A	HIVEP1
GSTP1	0.000215032	0.442765	0.989	0.992	1	I_A	GSTP1
BMP5	0.000219098	0.586998	0.898	0.714	1	I_A	BMP5
GJC1	0.000269296	0.310537	0.511	0.271	1	I_A	GJC1
FTH1P2	0.000350241	0.268267	0.784	0.586	1	I_A	FTH1P2
NUCB2	0.00035086	0.448589	0.909	0.797	1	I_A	NUCB2
H3F3B	0.000377102	0.33333	1	0.977	1	I_A	H3F3B
RABAC1	0.000404938	0.398708	0.92	0.789	1	I_A	RABAC1
ECH1	0.000521042	0.313737	0.966	0.97	1	I_A	ECH1
KRT8	0.000581916	0.255595	0.966	0.925	1	I_A	KRT8
CALR	0.000603278	0.369981	0.534	0.308	1	I_A	CALR
PDIA3P1	0.000789223	0.321533	0.682	0.489	1	I_A	PDIA3P1
OAZ1	0.000848698	0.289459	1	1	1	I_A	OAZ1
APCDD1	0.000849656	0.27813	0.307	0.128	1	I_A	APCDD1
PLK2	0.000965724	0.352508	0.568	0.353	1	I_A	PLK2
HDHD3	0.00100813	0.261054	0.489	0.263	1	I_A	HDHD3
FTLP3	0.00104566	0.409454	0.875	0.812	1	I_A	FTLP3
KRT18	0.00105987	0.301083	0.977	0.962	1	I_A	KRT18
HIPK3	0.00108065	0.56066	0.841	0.617	1	I_A	HIPK3
PPT1	0.00116221	0.356478	0.443	0.241	1	I_A	PPT1
SUOX	0.00123225	0.258464	0.386	0.18	1	I_A	SUOX
MDK	0.00143734	0.420549	1	1	1	I_A	MDK
MAP1LC3B	0.00160926	0.325049	0.932	0.805	1	I_A	MAP1LC3B
ENO1	0.00163505	0.360553	0.977	0.94	1	I_A	ENO1
MRPS23	0.00164394	0.524279	0.818	0.707	1	I_A	MRPS23
TIPARP	0.00173966	0.279996	0.739	0.549	1	I_A	TIPARP
RPL13	0.00193515	0.307355	1	0.992	1	I_A	RPL13
LDLR	0.00203346	0.341406	0.614	0.398	1	I_A	LDLR
REEP2	0.00217223	0.289667	0.398	0.233	1	I_A	REEP2
ALDOA	0.00226771	0.302979	1	1	1	I_A	ALDOA
LMAN2	0.00247231	0.295929	0.864	0.677	1	I_A	LMAN2
CYB5R1	0.00275313	0.29507	0.716	0.496	1	I_A	CYB5R1
ICA1	0.00282639	0.262134	0.466	0.293	1	I_A	ICA1
CHD1	0.00289764	0.271202	0.307	0.135	1	I_A	CHD1
RPS4Y1	0.0029033	0.34323	0.295	0.128	1	I_A	RPS4Y1
TMSB10	0.00349369	0.36633	0.989	0.962	1	I_A	TMSB10
ANP32B	0.00382111	0.319593	0.625	0.436	1	I_A	ANP32B
VAMP5	0.00389947	0.420862	0.795	0.684	1	I_A	VAMP5
SYNPO	0.00408644	0.251444	0.386	0.211	1	I_A	SYNPO
HSPA5	0.00424557	0.473841	1	0.985	1	I_A	HSPA5
LAPTM4A	0.00426571	0.316813	0.932	0.917	1	I_A	LAPTM4A
FAM204A	0.00437296	0.411903	0.67	0.481	1	I_A	FAM204A
PXMP4	0.00452355	0.288229	0.318	0.158	1	I_A	PXMP4
RAB10	0.00461727	0.271042	0.67	0.436	1	I_A	RAB10
SMARCC2	0.00486468	0.452285	0.557	0.376	1	I_A	SMARCC2
RBMS3	0.00495864	0.357503	0.386	0.218	1	I_A	RBMS3
THBS1	0.00552755	0.515284	0.898	0.805	1	I_A	THBS1
RNF168	0.00556669	0.290711	0.307	0.15	1	I_A	RNF168
TMEM59	0.00563894	0.39847	0.886	0.782	1	I_A	TMEM59
JAG1	0.00604157	0.282658	0.33	0.165	1	I_A	JAG1
DHCR24	0.00640125	0.382692	0.648	0.481	1	I_A	DHCR24
STRA13	0.00652603	0.252742	0.83	0.662	1	I_A	STRA13
RPL10P3	0.00655991	0.250224	0.943	0.82	1	I_A	RPL10P3
YAF2	0.00671444	0.278258	0.966	0.887	1	I_A	YAF2
H1F0	0.00685462	0.449182	0.739	0.647	1	I_A	H1F0
SCUBE3	0.00721391	0.44244	0.557	0.398	1	I_A	SCUBE3
DUSP14	0.00767859	0.318341	0.591	0.444	1	I_A	DUSP14
MTPN	0.00836602	0.418601	0.83	0.692	1	I_A	MTPN
RP11-588K22.2	0.00858741	0.331794	0.534	0.383	1	I_A	RP11-588K22.2
PDLIM2	0.00870024	0.306872	0.341	0.18	1	I_A	PDLIM2
CTGF	0.0088558	0.357711	0.966	0.977	1	I_A	CTGF
NPC2	0.00903171	0.320297	0.955	0.887	1	I_A	NPC2
PTPRS	0.00953774	0.252702	0.409	0.271	1	I_A	PTPRS
NEBL	0.00963856	0.277355	1	1	1	I_A	NEBL
DHRS3	0.00969469	0.326886	0.398	0.241	1	I_A	DHRS3
KCTD10	0.00990415	0.288539	0.545	0.368	1	I_A	KCTD10
SMS	0.00997469	0.253735	0.932	0.797	1	I_A	SMS
ST6GAL1	0.00999976	0.407276	0.511	0.338	1	I_A	ST6GAL1

## Sheet: iVCM
p_val	avg_log2FC	pct.1	pct.2	p_val_adj	cluster	gene
ISG15	5.68123e-39	3.11246	0.975	0.882	1.7868e-34	I_A	ISG15
IFITM3	7.50981e-20	1.16953	0.992	0.996	2.36191e-15	I_A	IFITM3
STAT1	3.78325e-15	1.36157	0.856	0.561	1.18987e-10	I_A	STAT1
EIF2AK2	8.41494e-15	0.847562	0.78	0.386	2.64658e-10	I_A	EIF2AK2
IFI6	2.2634e-14	1.29683	0.881	0.636	7.11861e-10	I_A	IFI6
IFIH1	2.16573e-12	0.651939	0.339	0.071	6.81143e-08	I_A	IFIH1
PARP14	2.72041e-12	0.788286	0.653	0.325	8.55598e-08	I_A	PARP14
MX1	8.82885e-12	1.02628	0.381	0.104	2.77676e-07	I_A	MX1
KRT18	3.15534e-11	0.67552	0.992	0.95	9.92386e-07	I_A	KRT18
FTH1P20	2.2463e-10	0.406489	0.831	0.629	7.06485e-06	I_A	FTH1P20
IFIT1	3.10619e-10	0.987667	0.72	0.464	9.76929e-06	I_A	IFIT1
BST2	3.55174e-10	0.501883	0.542	0.246	1.11706e-05	I_A	BST2
IFIT3	4.46588e-10	0.795585	0.339	0.096	1.40457e-05	I_A	IFIT3
MDK	4.50664e-10	0.619438	0.992	0.986	1.41738e-05	I_A	MDK
PFN1	8.14953e-10	0.560943	0.992	0.957	2.56311e-05	I_A	PFN1
DDX58	1.10468e-09	0.549441	0.322	0.082	3.47432e-05	I_A	DDX58
DDX60	2.70217e-09	0.342075	0.339	0.1	8.4986e-05	I_A	DDX60
IFITM1	3.07858e-09	0.942658	0.39	0.143	9.68246e-05	I_A	IFITM1
PDIA3	5.06076e-09	0.861777	0.847	0.782	0.000159166	I_A	PDIA3
PARP9	5.59191e-09	0.452628	0.441	0.171	0.000175871	I_A	PARP9
FTH1P2	3.37983e-08	0.448117	0.856	0.718	0.00106299	I_A	FTH1P2
FTH1P8	4.2856e-08	0.403281	0.822	0.721	0.00134786	I_A	FTH1P8
EIF4EBP1	5.25569e-08	0.649086	0.966	0.918	0.00165297	I_A	EIF4EBP1
HSP90B1	6.29777e-08	0.892365	0.992	0.971	0.00198071	I_A	HSP90B1
ALDOA	9.61909e-08	0.481933	1	1	0.0030253	I_A	ALDOA
IFI27	1.37952e-07	1.132	0.331	0.121	0.00433873	I_A	IFI27
SDF2L1	2.37622e-07	0.639146	0.797	0.579	0.00747345	I_A	SDF2L1
LGALS3BP	6.88694e-07	0.48985	0.847	0.7	0.0216601	I_A	LGALS3BP
FTH1P7	1.73892e-06	0.295697	0.763	0.618	0.0546908	I_A	FTH1P7
PDIA3P1	2.44455e-06	0.423112	0.669	0.5	0.0768834	I_A	PDIA3P1
UBB	3.1898e-06	0.291207	0.975	0.932	0.100322	I_A	UBB
EPSTI1	3.74279e-06	0.624609	0.492	0.271	0.117715	I_A	EPSTI1
HSPB11	4.30891e-06	0.539069	0.72	0.546	0.13552	I_A	HSPB11
GSTP1	4.3704e-06	0.500394	0.975	0.989	0.137454	I_A	GSTP1
IFITM2	4.58255e-06	0.66589	0.958	0.907	0.144126	I_A	IFITM2
AP2S1	4.6523e-06	0.418952	0.856	0.85	0.14632	I_A	AP2S1
FTH1	5.29888e-06	0.398532	0.78	0.657	0.166655	I_A	FTH1
S100A11	5.9923e-06	0.526807	0.864	0.768	0.188464	I_A	S100A11
PSMB8	7.65394e-06	0.455989	0.39	0.196	0.240724	I_A	PSMB8
LAP3	8.19743e-06	0.396307	0.602	0.386	0.257817	I_A	LAP3
ECH1	8.65118e-06	0.471938	0.958	0.932	0.272088	I_A	ECH1
EMC9	8.96759e-06	0.298596	0.449	0.243	0.28204	I_A	EMC9
MLF2	9.76524e-06	0.358731	0.831	0.739	0.307126	I_A	MLF2
DTX3L	1.22392e-05	0.274037	0.305	0.121	0.384934	I_A	DTX3L
UBE2I	1.3901e-05	0.366442	0.881	0.789	0.437201	I_A	UBE2I
PNPT1	1.44695e-05	0.286477	0.424	0.218	0.455082	I_A	PNPT1
RPL3	2.33509e-05	0.392417	0.949	0.95	0.73441	I_A	RPL3
COPS6	2.55534e-05	0.460814	0.958	0.932	0.80368	I_A	COPS6
IFIT5	2.84273e-05	0.298232	0.305	0.129	0.894067	I_A	IFIT5
EIF1	2.93583e-05	0.354626	1	0.993	0.923349	I_A	EIF1
PDIA6	3.06269e-05	0.417208	0.551	0.336	0.963248	I_A	PDIA6
HSPB1	3.70795e-05	0.365593	0.983	0.989	1	I_A	HSPB1
RPL18A	4.36474e-05	0.274992	0.992	0.996	1	I_A	RPL18A
OSTC	6.02782e-05	0.398019	0.932	0.907	1	I_A	OSTC
RPL3P4	8.49989e-05	0.34009	0.992	0.996	1	I_A	RPL3P4
PLSCR1	8.636e-05	0.364436	0.449	0.257	1	I_A	PLSCR1
RBSN	9.41487e-05	0.268344	0.381	0.193	1	I_A	RBSN
GUK1	9.90591e-05	0.350919	0.898	0.886	1	I_A	GUK1
MANF	0.000110598	0.498297	0.771	0.596	1	I_A	MANF
RPS3	0.000114628	0.294371	0.992	0.996	1	I_A	RPS3
COMMD9	0.000118002	0.314279	0.686	0.475	1	I_A	COMMD9
LMAN2	0.000157093	0.393031	0.822	0.704	1	I_A	LMAN2
PCGF5	0.000161558	0.623333	0.678	0.468	1	I_A	PCGF5
RABAC1	0.000164464	0.505299	0.898	0.807	1	I_A	RABAC1
ETS2	0.00016453	0.312394	0.492	0.304	1	I_A	ETS2
UBE2L6	0.000204361	0.491547	0.805	0.689	1	I_A	UBE2L6
ARPC2	0.000226179	0.405874	0.975	0.932	1	I_A	ARPC2
CWC27	0.000243391	0.426015	0.644	0.471	1	I_A	CWC27
COPS3	0.000273915	0.300558	0.644	0.471	1	I_A	COPS3
SLX1B	0.000338264	0.274188	0.424	0.246	1	I_A	SLX1B
TPI1	0.000338377	0.286315	0.992	1	1	I_A	TPI1
SSSCA1	0.000350818	0.586439	0.619	0.5	1	I_A	SSSCA1
PSME2P2	0.000376426	0.280744	0.805	0.739	1	I_A	PSME2P2
TRAPPC6A	0.000392049	0.41981	0.797	0.689	1	I_A	TRAPPC6A
PSME1	0.000415049	0.443385	0.924	0.861	1	I_A	PSME1
PSMB6	0.000437662	0.33062	0.983	0.982	1	I_A	PSMB6
MT2A	0.000459564	0.397048	0.288	0.15	1	I_A	MT2A
TMEM205	0.000464803	0.939249	0.695	0.525	1	I_A	TMEM205
TMED2	0.000480665	0.345411	0.797	0.718	1	I_A	TMED2
DHDDS	0.000490274	0.336355	0.458	0.282	1	I_A	DHDDS
FTL	0.000503199	0.695957	1	0.996	1	I_A	FTL
CLPP	0.000525851	0.273261	0.653	0.496	1	I_A	CLPP
HSPA5	0.000562675	0.560611	0.992	0.989	1	I_A	HSPA5
PDIA4	0.00057092	0.688242	0.729	0.596	1	I_A	PDIA4
ARF4	0.000585829	0.574879	0.89	0.868	1	I_A	ARF4
DDX49	0.000648065	0.296532	0.339	0.182	1	I_A	DDX49
AURKAIP1	0.000658892	0.39895	0.915	0.875	1	I_A	AURKAIP1
UQCRC1	0.00066686	0.261224	0.966	0.954	1	I_A	UQCRC1
DNPH1	0.000668752	0.458298	0.822	0.736	1	I_A	DNPH1
SYNGR2	0.000670492	0.409337	0.856	0.732	1	I_A	SYNGR2
SLFN5	0.000677225	0.313746	0.314	0.164	1	I_A	SLFN5
AK2	0.00071853	0.359477	0.839	0.754	1	I_A	AK2
RPL10	0.000964658	0.300329	0.983	0.993	1	I_A	RPL10
PRDX5	0.000981182	0.357982	0.983	0.989	1	I_A	PRDX5
G0S2	0.00113882	0.534432	0.898	0.929	1	I_A	G0S2
HMGN2	0.00119978	0.286435	0.941	0.943	1	I_A	HMGN2
PDE6B	0.00120931	0.274009	0.5	0.332	1	I_A	PDE6B
ARL16	0.00130559	0.382899	0.695	0.604	1	I_A	ARL16
PSME2	0.00133859	0.302076	0.915	0.9	1	I_A	PSME2
POLR2I	0.00141526	0.312247	0.864	0.7	1	I_A	POLR2I
RBM24	0.00149237	0.499486	0.907	0.918	1	I_A	RBM24
CDK2AP2	0.00151038	0.446526	0.703	0.618	1	I_A	CDK2AP2
ANXA5	0.00152135	0.261754	0.915	0.893	1	I_A	ANXA5
OAZ1	0.00157045	0.298643	0.983	0.993	1	I_A	OAZ1
TSTA3	0.00157146	0.266997	0.449	0.3	1	I_A	TSTA3
BLVRB	0.00165126	0.48187	0.881	0.836	1	I_A	BLVRB
PLK2	0.00185136	0.275608	0.534	0.393	1	I_A	PLK2
CALR	0.00187251	0.406833	0.466	0.318	1	I_A	CALR
CRIP2	0.00197423	0.315339	0.975	0.989	1	I_A	CRIP2
ATP6V0B	0.00200616	0.352586	0.907	0.832	1	I_A	ATP6V0B
AGTRAP	0.00217704	0.341346	0.508	0.346	1	I_A	AGTRAP
BNIP3	0.00233558	0.371943	0.915	0.886	1	I_A	BNIP3
MRPS34	0.0024839	0.275131	0.712	0.611	1	I_A	MRPS34
TMEM219	0.00248836	0.414112	0.729	0.554	1	I_A	TMEM219
NUPR1	0.00249083	0.54337	0.5	0.354	1	I_A	NUPR1
DGUOK	0.00252206	0.271084	0.703	0.575	1	I_A	DGUOK
APOA2	0.00259208	0.410678	0.297	0.182	1	I_A	APOA2
RHEB	0.00273031	0.257843	0.915	0.854	1	I_A	RHEB
TMEM11	0.00274226	0.384671	0.678	0.546	1	I_A	TMEM11
NDUFB7	0.00289959	0.312718	0.983	0.968	1	I_A	NDUFB7
C8orf33	0.00300963	0.292673	0.542	0.386	1	I_A	C8orf33
CCDC167	0.0030455	0.28431	0.822	0.718	1	I_A	CCDC167
FTLP3	0.00321333	0.62871	0.907	0.921	1	I_A	FTLP3
SSR4	0.00362631	0.425581	0.949	0.925	1	I_A	SSR4
SRP9	0.00400936	0.351018	0.949	0.929	1	I_A	SRP9
CANX	0.00405537	0.432406	0.966	0.907	1	I_A	CANX
LAGE3	0.00427132	0.388135	0.737	0.65	1	I_A	LAGE3
SHISA5	0.00427963	0.267203	0.568	0.4	1	I_A	SHISA5
CREB3	0.00430703	0.276234	0.508	0.379	1	I_A	CREB3
CYSTM1	0.00446417	0.500989	0.839	0.75	1	I_A	CYSTM1
LBH	0.00455393	0.284821	0.992	0.957	1	I_A	LBH
GCFC2	0.00462549	0.299698	0.407	0.282	1	I_A	GCFC2
DNAJC3	0.00482344	0.399989	0.525	0.411	1	I_A	DNAJC3
R3HCC1	0.00502722	0.355231	0.483	0.371	1	I_A	R3HCC1
NUCB2	0.00533939	0.30159	0.864	0.793	1	I_A	NUCB2
SPTY2D1	0.00569252	0.370696	0.407	0.289	1	I_A	SPTY2D1
EXOSC8	0.0059149	0.256092	0.729	0.625	1	I_A	EXOSC8
COMMD2	0.00610995	0.31305	0.644	0.518	1	I_A	COMMD2
PSENEN	0.00630356	0.299586	0.788	0.75	1	I_A	PSENEN
MRPS18B	0.00641334	1.02474	0.814	0.757	1	I_A	MRPS18B
GLO1	0.0064719	0.330461	0.881	0.843	1	I_A	GLO1
MEA1	0.0067428	0.312011	0.797	0.711	1	I_A	MEA1
H3F3B	0.00773757	0.288173	0.983	0.993	1	I_A	H3F3B
SCAMP3	0.00776088	0.321679	0.636	0.543	1	I_A	SCAMP3
SELM	0.0078498	0.356613	0.864	0.804	1	I_A	SELM
HMGN2P5	0.0079396	0.253117	0.856	0.779	1	I_A	HMGN2P5
RNF181	0.00810405	0.418365	0.907	0.875	1	I_A	RNF181
FDFT1	0.0081366	0.27311	0.864	0.8	1	I_A	FDFT1
HYOU1	0.00889455	0.258694	0.271	0.161	1	I_A	HYOU1
B2M	0.00908263	0.402784	1	0.993	1	I_A	B2M
MT1X	0.00950048	0.29684	0.373	0.254	1	I_A	MT1X
LSM10	0.00954296	0.380546	0.678	0.596	1	I_A	LSM10
CNIH4	0.00977056	0.554931	0.839	0.789	1	I_A	CNIH4
DERL2	0.00982352	0.309998	0.644	0.55	1	I_A	DERL2
JUN	7.13649e-07	0.493474	0.822	0.709	0.022445	I_D	JUN
FOSB	1.03294e-06	0.461021	0.67	0.512	0.0324869	I_D	FOSB
ZNF292	0.000213063	0.477537	0.616	0.46	1	I_D	ZNF292
MTRNR2L8	0.000295222	0.436349	0.995	1	1	I_D	MTRNR2L8
FLNC	0.000323275	0.453633	0.989	0.962	1	I_D	FLNC
MALAT1	0.000327678	0.436733	1	1	1	I_D	MALAT1
FOS	0.000604675	0.478193	0.908	0.906	1	I_D	FOS
TP53BP2	0.00134728	0.382605	0.492	0.338	1	I_D	TP53BP2
UBC	0.00142016	0.392328	0.978	0.977	1	I_D	UBC
LAMB2	0.00200692	0.446569	0.838	0.808	1	I_D	LAMB2
GOLGA8B	0.00214456	0.457977	0.486	0.343	1	I_D	GOLGA8B
CLK1	0.00251816	0.291926	0.422	0.3	1	I_D	CLK1
OTUD1	0.00288749	0.541002	0.508	0.38	1	I_D	OTUD1
RBM20	0.00315943	0.258565	0.627	0.521	1	I_D	RBM20
RASAL2	0.00335759	0.289826	0.438	0.324	1	I_D	RASAL2
WSB1	0.00381652	0.658527	0.849	0.854	1	I_D	WSB1
KLF6	0.00383092	0.290466	0.827	0.761	1	I_D	KLF6
SSFA2	0.00401621	0.264636	0.427	0.3	1	I_D	SSFA2
BTG2	0.00441033	0.367402	0.784	0.695	1	I_D	BTG2
XPO1	0.00452633	0.356079	0.632	0.531	1	I_D	XPO1
CAPNS1	0.00484572	0.330265	0.762	0.709	1	I_D	CAPNS1
BTAF1	0.00490603	0.409577	0.378	0.272	1	I_D	BTAF1
GATAD1	0.00532062	0.264932	0.308	0.202	1	I_D	GATAD1
MTRNR2L12	0.00553871	0.300054	0.978	0.934	1	I_D	MTRNR2L12
SYNE1	0.00562004	0.299013	0.557	0.451	1	I_D	SYNE1
ACTG1	0.0064999	0.382161	0.968	0.958	1	I_D	ACTG1
MTRNR2L1	0.00653101	0.31176	0.881	0.864	1	I_D	MTRNR2L1
IGFBP3	0.00811843	0.284842	0.157	0.272	1	I_D	IGFBP3
BCL11A	0.00853252	0.263435	0.341	0.235	1	I_D	BCL11A
ALPK3	0.00883735	0.279629	0.584	0.474	1	I_D	ALPK3
TRIM33	0.00902796	0.294719	0.481	0.376	1	I_D	TRIM33
EPC1	0.00908902	0.351029	0.557	0.437	1	I_D	EPC1
KMT2A	0.00909403	0.265838	0.4	0.296	1	I_D	KMT2A
EGR3	0.00982054	0.274746	0.259	0.169	1	I_D	EGR3
SAT1	3.42508e-10	0.615531	0.958	0.812	1.07722e-05	I_P	SAT1
COX6C	7.40818e-07	0.376107	1	1	0.0232995	I_P	COX6C
NDUFS6	1.70304e-06	0.514317	0.979	0.977	0.0535623	I_P	NDUFS6
NDUFB1	3.05322e-06	0.406152	1	0.99	0.0960268	I_P	NDUFB1
HACD1	7.12856e-06	0.534547	0.895	0.845	0.2242	I_P	HACD1
USMG5	8.4856e-06	0.364378	1	1	0.266881	I_P	USMG5
NDUFA4	1.00184e-05	0.314085	1	1	0.315089	I_P	NDUFA4
MYL9	1.00659e-05	0.266341	1	1	0.316582	I_P	MYL9
TRDN	1.17455e-05	0.54461	0.989	0.941	0.369407	I_P	TRDN
SNRPG	1.31559e-05	0.411466	0.979	0.904	0.413765	I_P	SNRPG
SLIRP	1.61405e-05	0.345318	0.989	0.987	0.507635	I_P	SLIRP
NDUFB3	2.52728e-05	0.35556	1	0.98	0.794855	I_P	NDUFB3
NOP10	3.30973e-05	0.350785	1	0.97	1	I_P	NOP10
CGGBP1	3.47394e-05	0.349491	0.684	0.502	1	I_P	CGGBP1
UBL5	3.68357e-05	0.27276	1	0.997	1	I_P	UBL5
CTD-2194D22.3	4.13703e-05	0.460676	0.568	0.399	1	I_P	CTD-2194D22.3
COX14	4.28638e-05	0.39196	0.989	0.937	1	I_P	COX14
CSRP2	6.33111e-05	0.453368	0.958	0.937	1	I_P	CSRP2
RPL26P19	6.68304e-05	0.278352	0.958	0.914	1	I_P	RPL26P19
COX7B	0.000121877	0.313481	1	0.997	1	I_P	COX7B
HSPE1	0.000122846	0.330858	0.979	0.957	1	I_P	HSPE1
ATP5J	0.00013804	0.297949	1	1	1	I_P	ATP5J
UQCRH	0.000142676	0.305715	1	0.98	1	I_P	UQCRH
ATP5E	0.000145053	0.31692	1	0.987	1	I_P	ATP5E
RPL27	0.000151777	0.329878	1	0.997	1	I_P	RPL27
SNRPGP10	0.000154639	0.32929	0.884	0.779	1	I_P	SNRPGP10
ATP5I	0.000157172	0.275128	1	0.997	1	I_P	ATP5I
NDUFB4	0.0001601	0.26497	1	0.99	1	I_P	NDUFB4
CISD1	0.000173141	0.36226	0.947	0.898	1	I_P	CISD1
RPL35A	0.000181714	0.292535	1	0.997	1	I_P	RPL35A
SH3BGR	0.000196248	0.262227	0.979	0.967	1	I_P	SH3BGR
LINC00881	0.000201925	0.384996	1	0.983	1	I_P	LINC00881
HADHA	0.000214065	0.375926	0.905	0.805	1	I_P	HADHA
PPP1CB	0.000223762	0.335808	0.926	0.838	1	I_P	PPP1CB
TTN	0.000228788	0.312063	1	1	1	I_P	TTN
RPL22L1	0.000257344	0.385827	0.716	0.535	1	I_P	RPL22L1
NDUFB10	0.00025793	0.319236	0.989	0.977	1	I_P	NDUFB10
MYL7	0.00028039	0.376304	1	1	1	I_P	MYL7
ENO3	0.000331098	0.362572	0.968	0.908	1	I_P	ENO3
ATP5O	0.00036913	0.285274	1	0.99	1	I_P	ATP5O
COX7C	0.000403608	0.288024	1	1	1	I_P	COX7C
RPS23	0.000420251	0.25391	0.968	0.97	1	I_P	RPS23
HSPE1P3	0.000488185	0.269977	0.884	0.795	1	I_P	HSPE1P3
TBCA	0.000540554	0.422891	0.884	0.881	1	I_P	TBCA
DSTN	0.000544231	0.300911	1	0.99	1	I_P	DSTN
MYOZ2	0.000556735	0.306646	0.989	0.98	1	I_P	MYOZ2
CHORDC1	0.000598925	0.408682	0.537	0.376	1	I_P	CHORDC1
NDUFA12	0.000628189	0.253293	1	1	1	I_P	NDUFA12
DYNLT1	0.000630444	0.324292	0.979	0.967	1	I_P	DYNLT1
MTIF3	0.000685109	0.514879	0.705	0.591	1	I_P	MTIF3
TRIM13	0.000710196	0.284985	0.358	0.205	1	I_P	TRIM13
TXNL4A	0.000719289	0.413173	0.726	0.591	1	I_P	TXNL4A
SNRPGP2	0.000744501	0.288881	0.832	0.739	1	I_P	SNRPGP2
UBE2L3	0.000756354	0.312926	0.874	0.752	1	I_P	UBE2L3
PRKAR1A	0.000806398	0.393232	0.937	0.911	1	I_P	PRKAR1A
HSBP1	0.000824236	0.297669	1	0.99	1	I_P	HSBP1
ATPIF1	0.00101896	0.270652	1	0.993	1	I_P	ATPIF1
ZNF204P	0.00105177	0.312242	0.347	0.198	1	I_P	ZNF204P
DESI2	0.00105513	0.290326	0.568	0.383	1	I_P	DESI2
MKKS	0.00105654	0.373615	0.832	0.729	1	I_P	MKKS
ATP5H	0.00113762	0.25175	1	0.974	1	I_P	ATP5H
RABIF	0.00127435	0.326265	0.484	0.337	1	I_P	RABIF
PRSS35	0.0012787	0.331536	0.568	0.409	1	I_P	PRSS35
RBX1	0.00129189	0.283883	1	1	1	I_P	RBX1
APLP2	0.00153072	0.329012	0.979	0.957	1	I_P	APLP2
ANAPC16	0.00168825	0.306646	0.958	0.957	1	I_P	ANAPC16
YWHAE	0.00171826	0.345763	1	0.954	1	I_P	YWHAE
DMXL2	0.00178604	0.28261	0.316	0.175	1	I_P	DMXL2
AC114498.1	0.00186803	0.295823	1	1	1	I_P	AC114498.1
YAP1	0.00192234	0.441495	0.726	0.617	1	I_P	YAP1
NFU1	0.00218896	0.314797	0.758	0.627	1	I_P	NFU1
SH3GL3	0.00235643	0.275312	0.337	0.198	1	I_P	SH3GL3
REEP5	0.00246181	0.363554	0.863	0.842	1	I_P	REEP5
CALM1	0.00250171	0.290752	1	0.95	1	I_P	CALM1
GTF3A	0.00254737	0.379188	0.779	0.68	1	I_P	GTF3A
PACRG	0.00265041	0.296759	0.253	0.132	1	I_P	PACRG
CPNE3	0.0027032	0.536371	0.726	0.624	1	I_P	CPNE3
SH3KBP1	0.00271571	0.481695	0.453	0.314	1	I_P	SH3KBP1
SNX3	0.00289221	0.251555	0.958	0.884	1	I_P	SNX3
LYRM1	0.00294654	0.26407	0.589	0.465	1	I_P	LYRM1
PFDN4	0.00300612	0.424251	0.779	0.723	1	I_P	PFDN4
PHTF2	0.00308145	0.356183	0.653	0.505	1	I_P	PHTF2
LINC00493	0.00313526	0.319456	0.905	0.812	1	I_P	LINC00493
TDG	0.00313856	0.351645	0.653	0.521	1	I_P	TDG
MYL3	0.00329566	0.295391	0.989	1	1	I_P	MYL3
EGR1	0.00333814	0.386946	0.926	0.924	1	I_P	EGR1
SRSF4	0.00355514	0.296907	0.589	0.459	1	I_P	SRSF4
FABP3	0.00372087	0.285051	1	0.993	1	I_P	FABP3
RP4-706A16.3	0.00373276	0.257158	1	0.967	1	I_P	RP4-706A16.3
MRPL33	0.00379245	0.348855	0.968	0.947	1	I_P	MRPL33
ID2	0.00382052	0.339144	0.863	0.805	1	I_P	ID2
MYEOV2	0.00433916	0.261202	0.958	0.917	1	I_P	MYEOV2
LINC00116	0.00436381	0.313504	0.884	0.769	1	I_P	LINC00116
TSPAN2	0.00442045	0.31813	0.421	0.29	1	I_P	TSPAN2
ZRANB2	0.00449722	0.388557	0.779	0.677	1	I_P	ZRANB2
ZNF271P	0.00450461	0.446449	0.716	0.597	1	I_P	ZNF271P
GSTM3	0.0046582	0.277118	0.937	0.888	1	I_P	GSTM3
ZNF106	0.00468602	0.277033	0.884	0.739	1	I_P	ZNF106
DVL3	0.00476667	0.36391	0.6	0.488	1	I_P	DVL3
IGFBP5	0.00480982	0.593276	0.705	0.624	1	I_P	IGFBP5
FKBP3	0.00526387	0.283934	0.895	0.832	1	I_P	FKBP3
CAPZA2	0.00574363	0.286024	0.958	0.888	1	I_P	CAPZA2
PEG10	0.00588163	0.445078	0.895	0.894	1	I_P	PEG10
CCSER2	0.00618756	0.31974	0.779	0.66	1	I_P	CCSER2
SSB	0.0062334	0.309614	0.884	0.848	1	I_P	SSB
FUNDC2	0.00634424	0.287736	0.653	0.551	1	I_P	FUNDC2
BRI3	0.00642021	0.284043	0.568	0.475	1	I_P	BRI3
NDUFS4	0.00643448	0.26251	0.958	0.908	1	I_P	NDUFS4
RAVER2	0.00644356	0.279326	0.284	0.168	1	I_P	RAVER2
DBI	0.00660128	0.27123	0.989	0.914	1	I_P	DBI
RPL26L1	0.00739952	0.329407	0.832	0.749	1	I_P	RPL26L1
LMOD1	0.00898199	0.463945	0.558	0.482	1	I_P	LMOD1

## Sheet: hPCM
p_val	avg_log2FC	pct.1	pct.2	p_val_adj	cluster	gene
PLIN2	5.73887e-81	0.880411	0.876	0.784	1.80493e-76	P_A	PLIN2
SOD2	4.08907e-60	0.539198	0.951	0.913	1.28605e-55	P_A	SOD2
ARF4	3.63373e-58	0.752567	0.746	0.667	1.14284e-53	P_A	ARF4
HERPUD1	1.41201e-42	0.892678	0.651	0.571	4.4409e-38	P_A	HERPUD1
VIMP	1.69342e-36	0.721263	0.659	0.597	5.32598e-32	P_A	VIMP
HSPA5	8.72591e-34	0.57566	0.848	0.834	2.74438e-29	P_A	HSPA5
HSP90B1	2.22836e-25	0.456261	0.774	0.772	7.00841e-21	P_A	HSP90B1
HSPA9	3.20401e-24	0.484098	0.745	0.718	1.00769e-19	P_A	HSPA9
FTH1P2	6.00561e-19	0.301316	0.796	0.766	1.88882e-14	P_A	FTH1P2
GNL3	1.15405e-18	0.592999	0.689	0.669	3.62961e-14	P_A	GNL3
UBC	4.31165e-18	0.253019	0.991	0.986	1.35606e-13	P_A	UBC
DDIT3	1.33672e-17	0.434802	0.579	0.531	4.20413e-13	P_A	DDIT3
GFPT1	1.34679e-17	0.42787	0.352	0.275	4.23579e-13	P_A	GFPT1
FTH1P8	1.57981e-17	0.262721	0.826	0.8	4.96866e-13	P_A	FTH1P8
NPM1	3.39511e-17	0.27737	0.791	0.778	1.0678e-12	P_A	NPM1
TMEM208	6.03291e-17	0.515944	0.404	0.324	1.89741e-12	P_A	TMEM208
SEC61G	1.00359e-16	0.412011	0.699	0.671	3.15639e-12	P_A	SEC61G
PGM3	2.54728e-16	0.295293	0.259	0.18	8.01146e-12	P_A	PGM3
RRBP1	2.72224e-16	0.427446	0.312	0.235	8.56173e-12	P_A	RRBP1
FTH1	3.90533e-16	0.325403	0.755	0.723	1.22827e-11	P_A	FTH1
FTH1P20	6.47992e-16	0.299854	0.751	0.726	2.038e-11	P_A	FTH1P20
DNAJB9	8.91051e-16	0.275793	0.547	0.512	2.80244e-11	P_A	DNAJB9
TMED9	1.0051e-15	0.476017	0.55	0.505	3.16113e-11	P_A	TMED9
XIRP2	1.12941e-15	0.52345	0.483	0.416	3.5521e-11	P_A	XIRP2
CANX	1.13719e-15	0.311892	0.833	0.867	3.57658e-11	P_A	CANX
MANF	7.1462e-15	0.486533	0.375	0.309	2.24755e-10	P_A	MANF
NOP58	9.15555e-15	0.514863	0.641	0.619	2.87951e-10	P_A	NOP58
SSR4	1.53821e-14	0.403286	0.788	0.766	4.83783e-10	P_A	SSR4
GOSR2	6.19151e-14	0.389252	0.378	0.314	1.94729e-09	P_A	GOSR2
KDELR2	1.35779e-13	0.483978	0.475	0.425	4.27039e-09	P_A	KDELR2
SEC13	6.49986e-13	0.402736	0.427	0.37	2.04427e-08	P_A	SEC13
SDF2L1	9.12683e-13	0.395225	0.314	0.25	2.87048e-08	P_A	SDF2L1
CALU	1.3561e-12	0.435172	0.657	0.66	4.26506e-08	P_A	CALU
SERP1	4.99971e-12	0.477025	0.484	0.43	1.57246e-07	P_A	SERP1
SRPRB	7.40485e-12	0.293558	0.282	0.218	2.3289e-07	P_A	SRPRB
SPCS2P4	8.1199e-12	0.423076	0.618	0.611	2.55379e-07	P_A	SPCS2P4
SELK	1.23745e-11	0.357673	0.769	0.757	3.8919e-07	P_A	SELK
SPTY2D1	2.89754e-11	0.499552	0.534	0.5	9.11307e-07	P_A	SPTY2D1
GOLGA2	4.11901e-11	0.521518	0.467	0.422	1.29547e-06	P_A	GOLGA2
FTH1P7	5.49117e-11	0.260639	0.707	0.69	1.72703e-06	P_A	FTH1P7
GNL2	6.19464e-11	0.474778	0.381	0.323	1.94827e-06	P_A	GNL2
NPM1P27	6.39473e-11	0.421485	0.648	0.645	2.01121e-06	P_A	NPM1P27
FAM96B	1.45843e-10	0.374747	0.646	0.638	4.5869e-06	P_A	FAM96B
SPCS2	1.78958e-10	0.356423	0.578	0.57	5.6284e-06	P_A	SPCS2
SEC31A	2.00966e-10	0.516812	0.566	0.545	6.3206e-06	P_A	SEC31A
SEC22B	2.51293e-10	0.354717	0.405	0.353	7.90342e-06	P_A	SEC22B
RP13-942N8.1	3.3418e-10	0.377558	0.478	0.43	1.05103e-05	P_A	RP13-942N8.1
WARS	4.91735e-10	0.295872	0.312	0.252	1.54655e-05	P_A	WARS
SRP54	6.56985e-10	0.492295	0.452	0.411	2.06628e-05	P_A	SRP54
DCAF13	6.64306e-10	0.457085	0.386	0.339	2.08931e-05	P_A	DCAF13
HDLBP	1.03231e-09	0.518598	0.547	0.529	3.24672e-05	P_A	HDLBP
NOP16	3.785e-09	0.436831	0.555	0.527	0.000119042	P_A	NOP16
NCL	4.03074e-09	0.261372	0.809	0.832	0.000126771	P_A	NCL
EDF1	9.0489e-09	0.322246	0.762	0.757	0.000284597	P_A	EDF1
SLC3A2	1.06051e-08	0.389161	0.519	0.488	0.000333542	P_A	SLC3A2
PDXDC1	1.37645e-08	0.290857	0.325	0.274	0.000432906	P_A	PDXDC1
EIF4EBP1	1.44099e-08	0.391413	0.383	0.341	0.000453205	P_A	EIF4EBP1
DNAJC3	1.45924e-08	0.532108	0.455	0.427	0.000458947	P_A	DNAJC3
DAD1	2.34309e-08	0.325578	0.724	0.711	0.000736925	P_A	DAD1
SSR2	3.61281e-08	0.274693	0.345	0.298	0.00113627	P_A	SSR2
GOLGB1	4.37268e-08	0.329483	0.751	0.788	0.00137525	P_A	GOLGB1
SEC11C	6.01678e-08	0.309825	0.42	0.384	0.00189234	P_A	SEC11C
COPB2	1.03967e-07	0.416117	0.439	0.402	0.00326986	P_A	COPB2
DDX39A	2.41744e-07	0.26463	0.291	0.246	0.0076031	P_A	DDX39A
GSTO1	2.82868e-07	0.345951	0.708	0.702	0.00889647	P_A	GSTO1
NPM1P39	2.86856e-07	0.328108	0.575	0.573	0.00902192	P_A	NPM1P39
PSMC4	3.13306e-07	0.324649	0.424	0.396	0.00985377	P_A	PSMC4
SSSCA1	8.84565e-07	0.371812	0.42	0.384	0.0278204	P_A	SSSCA1
PDIA3	1.24133e-06	0.412605	0.458	0.443	0.0390412	P_A	PDIA3
NUCB2	1.34133e-06	0.455329	0.432	0.411	0.0421861	P_A	NUCB2
PTRH2	1.92519e-06	0.299067	0.382	0.341	0.0605491	P_A	PTRH2
SRA1	2.03342e-06	0.339206	0.5	0.476	0.0639532	P_A	SRA1
GOLT1B	2.36414e-06	0.381285	0.327	0.292	0.0743546	P_A	GOLT1B
SARS	2.37217e-06	0.258679	0.73	0.747	0.0746073	P_A	SARS
TMBIM6	3.21349e-06	0.276604	0.756	0.776	0.101068	P_A	TMBIM6
EPRS	5.60669e-06	0.333439	0.461	0.444	0.176336	P_A	EPRS
EBNA1BP2	6.12349e-06	0.280166	0.31	0.271	0.19259	P_A	EBNA1BP2
DNAJC2	6.4555e-06	0.404111	0.405	0.374	0.203032	P_A	DNAJC2
SSR3	1.15344e-05	0.405599	0.492	0.482	0.362769	P_A	SSR3
PPCS	1.1754e-05	0.256194	0.254	0.316	0.369676	P_A	PPCS
TRAM1	1.20172e-05	0.381561	0.397	0.373	0.377954	P_A	TRAM1
DDX18	1.5147e-05	0.373539	0.549	0.535	0.476388	P_A	DDX18
SEPHS2	1.5745e-05	0.326669	0.362	0.326	0.495195	P_A	SEPHS2
NARS	2.95385e-05	0.38706	0.576	0.575	0.929015	P_A	NARS
RAB18	3.23884e-05	0.364591	0.648	0.661	1	P_A	RAB18
PSMD8	3.26503e-05	0.325717	0.677	0.689	1	P_A	PSMD8
HADHA	4.27163e-05	0.310703	0.638	0.645	1	P_A	HADHA
ANXA5	4.43059e-05	0.254816	0.598	0.587	1	P_A	ANXA5
SRPR	4.86277e-05	0.408963	0.506	0.504	1	P_A	SRPR
CREB3	5.65711e-05	0.316388	0.494	0.484	1	P_A	CREB3
RAB1A	6.10028e-05	0.259622	0.607	0.609	1	P_A	RAB1A
OSTC	7.68829e-05	0.252342	0.357	0.327	1	P_A	OSTC
AARS	7.69702e-05	0.279589	0.491	0.465	1	P_A	AARS
SEC61B	8.07843e-05	0.294087	0.542	0.527	1	P_A	SEC61B
ZNF622	0.000118195	0.31507	0.452	0.433	1	P_A	ZNF622
SLC39A7	0.000159382	0.262252	0.363	0.338	1	P_A	SLC39A7
MED8	0.000164345	0.303123	0.296	0.264	1	P_A	MED8
MED10	0.000173174	0.260692	0.586	0.588	1	P_A	MED10
IMP4	0.000179425	0.373529	0.454	0.438	1	P_A	IMP4
TIMM23	0.000226	0.35913	0.548	0.546	1	P_A	TIMM23
ERLEC1	0.000329615	0.279406	0.352	0.33	1	P_A	ERLEC1
RABAC1	0.000341744	0.250811	0.377	0.355	1	P_A	RABAC1
XBP1	0.000439835	0.257799	0.565	0.568	1	P_A	XBP1
CDK2AP2	0.000459504	0.390467	0.453	0.44	1	P_A	CDK2AP2
SRRM1	0.000507763	0.319037	0.528	0.522	1	P_A	SRRM1
PSMA5	0.000526009	0.268705	0.516	0.513	1	P_A	PSMA5
OSBPL2	0.000564012	0.382279	0.453	0.444	1	P_A	OSBPL2
GHITM	0.000565103	0.268149	0.77	0.787	1	P_A	GHITM
TARS	0.000593883	0.296526	0.397	0.368	1	P_A	TARS
RPS5	0.000694757	0.318581	0.69	0.706	1	P_A	RPS5
MCFD2	0.000714562	0.362972	0.445	0.436	1	P_A	MCFD2
SIKE1	0.000747705	0.255691	0.34	0.316	1	P_A	SIKE1
DERL2	0.00081939	0.26816	0.411	0.4	1	P_A	DERL2
NAMPTP1	0.00083234	0.366047	0.587	0.6	1	P_A	NAMPTP1
TFG	0.00111891	0.30169	0.33	0.308	1	P_A	TFG
BMS1	0.00115256	0.268271	0.294	0.266	1	P_A	BMS1
TOX4	0.00230991	0.317597	0.387	0.372	1	P_A	TOX4
SF3B5	0.00280044	0.250769	0.527	0.528	1	P_A	SF3B5
PRPF6	0.00292068	0.27977	0.407	0.393	1	P_A	PRPF6
FKBP2	0.00324808	0.349627	0.449	0.444	1	P_A	FKBP2
ILF2	0.00358259	0.43031	0.475	0.477	1	P_A	ILF2
ABCF1	0.00391244	0.283572	0.592	0.596	1	P_A	ABCF1
ATF3	0.00413736	0.337067	0.455	0.45	1	P_A	ATF3
SPCS3	0.00441285	0.257526	0.391	0.388	1	P_A	SPCS3
SEL1L	0.00487025	0.303507	0.415	0.41	1	P_A	SEL1L
AP000251.3	0.00571914	0.393464	0.83	0.861	1	P_A	AP000251.3
MSRB3	0.00728324	0.267882	0.671	0.699	1	P_A	MSRB3
POLE3	0.00918025	0.307136	0.453	0.454	1	P_A	POLE3
GEMIN4	0.00980553	0.732242	0.366	0.348	1	P_A	GEMIN4
NSRP1	0.00985473	0.352213	0.616	0.645	1	P_A	NSRP1
UTP11L	0.00989432	0.256004	0.639	0.648	1	P_A	UTP11L
KLF10	3.29747e-17	0.532666	0.82	0.742	1.03709e-12	P_D	KLF10
TXNIP	3.59459e-15	0.374928	0.95	0.907	1.13053e-10	P_D	TXNIP
MTRNR2L12	3.61097e-10	0.394458	0.991	0.978	1.13569e-05	P_D	MTRNR2L12
SCN5A	1.93813e-09	0.412589	0.385	0.304	6.0956e-05	P_D	SCN5A
YAF2	7.89708e-09	0.389991	0.897	0.847	0.000248371	P_D	YAF2
WNK3	6.31206e-07	0.265885	0.288	0.23	0.0198521	P_D	WNK3
RP11-777B9.5	3.03602e-06	0.262677	0.982	0.982	0.0954859	P_D	RP11-777B9.5
HES1	3.94631e-06	0.296987	0.528	0.471	0.124115	P_D	HES1
EIF1B	4.71865e-06	0.437996	0.697	0.643	0.148406	P_D	EIF1B
RP11-475J5.11	5.32426e-06	0.518314	0.899	0.848	0.167453	P_D	RP11-475J5.11
FGF12	1.15822e-05	0.42661	0.363	0.302	0.364271	P_D	FGF12
MTND6P3	1.76445e-05	0.510035	1	0.999	0.554937	P_D	MTND6P3
PDLIM5	3.19932e-05	0.312955	0.847	0.803	1	P_D	PDLIM5
SLC8A1	6.42743e-05	0.264583	0.606	0.64	1	P_D	SLC8A1
CCL2	6.90788e-05	0.296319	0.354	0.3	1	P_D	CCL2
PPP1R12A	0.000165041	0.618966	0.57	0.512	1	P_D	PPP1R12A
MOB4	0.000228141	0.541429	0.503	0.452	1	P_D	MOB4
MED13L	0.00023644	0.327311	0.283	0.24	1	P_D	MED13L
CLGN	0.000294126	0.293249	0.57	0.516	1	P_D	CLGN
RP3-399J4.1	0.000308317	0.665287	0.887	0.837	1	P_D	RP3-399J4.1
RHOU	0.00111466	0.345177	0.662	0.618	1	P_D	RHOU
IER5	0.00132198	0.446319	0.372	0.326	1	P_D	IER5
LPGAT1	0.00158501	0.335514	0.253	0.213	1	P_D	LPGAT1
RBM24	0.0016367	0.273213	0.38	0.33	1	P_D	RBM24
CC2D2A	0.00183332	0.602559	0.639	0.585	1	P_D	CC2D2A
MED13	0.00293615	0.294736	0.311	0.275	1	P_D	MED13
BRD4	0.0040873	0.38546	0.686	0.63	1	P_D	BRD4
PAM	0.00423769	0.265767	0.774	0.741	1	P_D	PAM
MTRNR2L8	0.00461725	0.330022	0.996	0.996	1	P_D	MTRNR2L8
APPBP2	0.0051683	0.366435	0.257	0.223	1	P_D	APPBP2
FKBP5	0.00612437	0.279815	0.347	0.312	1	P_D	FKBP5
NEBL	0.00630069	0.370695	0.784	0.747	1	P_D	NEBL
MTRNR2L3	0.00642539	0.327217	0.648	0.61	1	P_D	MTRNR2L3
PRKAB2	0.00650217	0.480895	0.36	0.32	1	P_D	PRKAB2
ZNF148	0.00661536	0.878021	0.352	0.312	1	P_D	ZNF148
PHIP	0.00697376	0.45879	0.467	0.428	1	P_D	PHIP
MRPL42	0.00728977	0.290606	0.395	0.352	1	P_D	MRPL42
KLHL31	0.00816188	0.270361	0.403	0.368	1	P_D	KLHL31
STAG2	0.00852103	0.40599	0.349	0.312	1	P_D	STAG2
MTRNR2L1	0.00855075	0.281114	0.994	0.99	1	P_D	MTRNR2L1
PTGDS	0.008571	0.506361	0.595	0.561	1	P_D	PTGDS
LDB3	0.00883138	0.300149	0.561	0.527	1	P_D	LDB3
NR3C1	0.00958206	0.400209	0.373	0.34	1	P_D	NR3C1
TXNIP1	4.09562e-100	0.577856	0.972	0.877	1.28811e-95	P_P	TXNIP
HMOX1	7.78137e-60	0.490031	0.765	0.6	2.44732e-55	P_P	HMOX1
MYH6	4.36323e-43	0.356952	0.996	0.985	1.37228e-38	P_P	MYH6
MB	2.81151e-40	0.356063	0.945	0.889	8.84249e-36	P_P	MB
TTN	1.252e-36	0.260629	1	1	3.93767e-32	P_P	TTN
TNNI3	7.57231e-36	0.305143	0.977	0.97	2.38157e-31	P_P	TNNI3
MYL7	2.41063e-35	0.265442	1	0.998	7.58167e-31	P_P	MYL7
TCAP	1.35059e-34	0.313598	0.852	0.749	4.24775e-30	P_P	TCAP
TNNT2	8.07638e-33	0.254972	0.989	0.981	2.5401e-28	P_P	TNNT2
COX7A1	2.19915e-32	0.265217	0.968	0.97	6.91656e-28	P_P	COX7A1
COX6A2	2.81951e-32	0.300946	0.969	0.959	8.86764e-28	P_P	COX6A2
KLF101	3.82526e-31	0.376782	0.826	0.711	1.20308e-26	P_P	KLF10
ARRDC4	1.4135e-30	0.499196	0.466	0.32	4.4456e-26	P_P	ARRDC4
MYL4	1.85993e-25	0.255025	0.97	0.948	5.84967e-21	P_P	MYL4
PKIG	7.29935e-23	0.303195	0.83	0.738	2.29572e-18	P_P	PKIG
CKM	1.72554e-19	0.277769	0.904	0.851	5.42699e-15	P_P	CKM
SLN	7.90826e-19	0.285855	0.655	0.568	2.48723e-14	P_P	SLN
TECRL	1.24794e-18	0.420407	0.761	0.653	3.9249e-14	P_P	TECRL
ASAH1	4.56624e-17	0.256117	0.694	0.588	1.43613e-12	P_P	ASAH1
NEBL1	6.91093e-17	0.290352	0.807	0.718	2.17356e-12	P_P	NEBL
CMYA5	1.17571e-16	0.251791	0.922	0.854	3.69771e-12	P_P	CMYA5
CAV1	4.04466e-16	0.28496	0.689	0.584	1.27209e-11	P_P	CAV1
DKK3	1.79488e-15	0.331844	0.725	0.634	5.64507e-11	P_P	DKK3
SMPX	7.43154e-15	0.256905	0.548	0.443	2.33729e-10	P_P	SMPX
NDUFB3	8.84313e-15	0.27473	0.778	0.699	2.78125e-10	P_P	NDUFB3
CREBBP	2.95217e-14	0.375509	0.519	0.414	9.28488e-10	P_P	CREBBP
ZNF106	2.39691e-13	0.254335	0.755	0.669	7.53851e-09	P_P	ZNF106
G0S2	3.31586e-12	0.296735	0.386	0.3	1.04287e-07	P_P	G0S2
TRDN	5.0859e-12	0.255775	0.802	0.725	1.59957e-07	P_P	TRDN
MYH7	2.31107e-11	0.303168	0.344	0.26	7.26854e-07	P_P	MYH7
FILIP1	3.8442e-11	0.302573	0.771	0.676	1.20904e-06	P_P	FILIP1
ACTN2	7.16982e-11	0.623884	0.779	0.696	2.25498e-06	P_P	ACTN2
LMO7	9.46883e-11	0.274613	0.51	0.425	2.97804e-06	P_P	LMO7
CDH2	5.66293e-10	0.253296	0.7	0.613	1.78105e-05	P_P	CDH2
HIPK3	6.35234e-10	0.462631	0.489	0.411	1.99787e-05	P_P	HIPK3
NFIB	1.44053e-09	0.259384	0.465	0.383	4.53061e-05	P_P	NFIB
KLF9	4.0006e-09	0.276156	0.447	0.367	0.000125823	P_P	KLF9
FAM134B	9.47845e-09	0.358865	0.664	0.585	0.000298107	P_P	FAM134B
NFIA	1.06663e-08	0.281887	0.344	0.277	0.000335467	P_P	NFIA
PPM1A	2.3718e-08	0.307313	0.401	0.328	0.000745955	P_P	PPM1A
CHTOP	7.52149e-08	0.252338	0.612	0.533	0.00236558	P_P	CHTOP
SZRD1	1.94881e-07	0.335657	0.385	0.313	0.00612921	P_P	SZRD1
CUL4A	5.69764e-07	0.270069	0.39	0.326	0.0179197	P_P	CUL4A
NFE2L2	8.82021e-07	0.271958	0.711	0.617	0.0277404	P_P	NFE2L2
YY1	1.75755e-06	0.267542	0.636	0.564	0.0552766	P_P	YY1
CYLD	2.04519e-06	0.278913	0.687	0.615	0.0643231	P_P	CYLD
SET	2.37495e-06	0.429046	0.689	0.619	0.0746946	P_P	SET
GBE1	2.39086e-06	0.368288	0.379	0.317	0.0751951	P_P	GBE1
UBE3A	2.71451e-06	0.368637	0.594	0.531	0.0853741	P_P	UBE3A
ASH1L	4.2668e-06	0.260225	0.648	0.581	0.134195	P_P	ASH1L
EIF1AY	4.2965e-06	0.258913	0.661	0.604	0.135129	P_P	EIF1AY
TIMP3	6.9125e-06	0.289363	0.274	0.225	0.217405	P_P	TIMP3
UGP2	1.1962e-05	0.393477	0.412	0.354	0.376217	P_P	UGP2
ATRX	1.91411e-05	0.30473	0.678	0.609	0.602007	P_P	ATRX
ZNF638	2.52799e-05	0.305479	0.481	0.424	0.795079	P_P	ZNF638
ZBTB10	3.03389e-05	0.250586	0.517	0.459	0.95419	P_P	ZBTB10
TNPO1	3.33659e-05	0.412439	0.483	0.42	1	P_P	TNPO1
SBDS	4.05774e-05	0.260048	0.726	0.667	1	P_P	SBDS
BDP1	4.64153e-05	0.322134	0.414	0.361	1	P_P	BDP1
DSC2	6.35136e-05	0.252159	0.456	0.406	1	P_P	DSC2
CDC42BPA	0.00018081	0.310543	0.272	0.229	1	P_P	CDC42BPA
SMARCA5	0.000234963	0.307881	0.553	0.491	1	P_P	SMARCA5
KLHL24	0.000257208	0.324421	0.587	0.532	1	P_P	KLHL24
NCOA4	0.000488395	0.280909	0.44	0.39	1	P_P	NCOA4
RAB14	0.000566301	0.272241	0.272	0.233	1	P_P	RAB14
ME1	0.000641358	0.287353	0.336	0.296	1	P_P	ME1
AKIRIN1	0.00085727	0.303314	0.337	0.295	1	P_P	AKIRIN1
ZNF330	0.00106011	0.532944	0.419	0.371	1	P_P	ZNF330
ARID4B	0.00125322	0.451994	0.697	0.638	1	P_P	ARID4B
SPPL2A	0.00156293	0.257743	0.551	0.502	1	P_P	SPPL2A
HSPH1	0.00211396	0.267242	0.46	0.416	1	P_P	HSPH1
GOLPH3	0.00219647	0.289138	0.288	0.25	1	P_P	GOLPH3
PLEKHA5	0.00263604	0.252833	0.406	0.368	1	P_P	PLEKHA5
CXXC5	0.00355039	0.296257	0.273	0.234	1	P_P	CXXC5
TAF7	0.00557326	0.298531	0.675	0.622	1	P_P	TAF7
MRPL18	0.00770477	0.31655	0.366	0.328	1	P_P	MRPL18
STRN3	0.00861397	0.443283	0.327	0.29	1	P_P	STRN3
