# Supplementary material for: Functional isolation, culture and cryopreservation of adult human primary cardiomyocytes
Source: Signal Transduct Target Ther. 2022 Jul 27;7:254. doi: 10.1038/s41392-022-01044-5 (PMC9325714; doi:10.1038/s41392-022-01044-5)
Supplement: Supplementary file 5 — Dataset 4 [file 41392_2022_1044_MOESM5_ESM.xlsx]

## Sheet: iACM_DMSO
Category	Term	Count	%	PValue	Genes	List Total	Pop Hits	Pop Total	Fold Enrichment	Bonferroni	Benjamini	FDR
GOTERM_BP_DIRECT	GO:0006413~translational initiation	87	2.9	3.7405e-36	EIF4A2, DDX3Y, RPL4, RPL5, RPL30, RPL3, RPL31, RPL34, RPLP1, RPLP0, RPL10A, RPL8, RPL6, RPL7, RPS4X, RPS14, RPL7A, YAE1D1, RPS17, RPS18, RPL36, RPL38, RPL37, EIF2B1, RPS11, RPL39, RPS10, RPS13, RPS12, EIF5B, RPS9, RPL21, RPS7, EIF1AY, RPS8, RPL23, RPL22, RPS6, RPL13A, RPS3A, RPL24, RPL27, RPL26, PABPC1, RPL29, RPL10, RPL12, RPL11, RPS15A, EIF4H, RPS3, RPL14, RPL13, RPS2, RPL15, RPS27A, RPL18, EIF…	2621	137	16792	4.0685	2.21999e-32	2.21999e-32	2.17847e-32
GOTERM_BP_DIRECT	GO:0000184~nuclear-transcribed mRNA catabolic process, nonsense-mediated decay	73	2.43333	5.19487e-29	RPL4, RPL5, SMG1, RPL30, RPL3, RPL31, RPL34, RPLP1, RPLP0, PPP2R2A, RPL10A, RPL8, RPL6, RPL7, RPS4X, RPS14, RPL7A, RPS17, RPS18, RPL36, RPL38, RPL37, RPS11, RPL39, RPS10, RPS13, RPS12, UPF2, RPS9, RPL21, RPS7, RPS8, RPL23, RPL22, RPS6, RPL13A, RPS3A, RPL24, RPL27, RPL26, PABPC1, RPL29, RBM8A, RPL10, RPL12, RPL11, GSPT1, PPP2CA, RPS15A, RPS3, RPL14, RPL13, RPS2, RPL15, RPS27A, RPL18, RPL35A, UPF3B…	2621	119	16792	3.93017	3.08316e-25	1.54158e-25	1.51275e-25
GOTERM_BP_DIRECT	GO:0006614~SRP-dependent cotranslational protein targeting to membrane	63	2.1	3.32099e-28	RPL4, RPL5, RPL30, RPL3, RPL31, RPL34, RPLP1, RPLP0, RPL10A, SRP14, RPL8, RPL6, RPL7, RPS4X, RPS14, RPL7A, RPS17, RPS18, RPL36, RPL38, RPL37, RPS11, RPL39, RPS10, RPS13, RPS12, RPS9, RPL21, RPS7, RPS8, RPL23, RPL22, RPS6, SSR3, RPL13A, RPS3A, SRP9, RPL24, RPL27, RPL26, RPL29, RPL10, RPL12, RPL11, RPS15A, RPS3, RPL14, RPL13, RPS2, RPL15, RPS27A, RPL18, RPL35A, RPL23A, RPS28, RPS29, RPL27A, RPS20, …	2621	94	16792	4.29386	1.97101e-24	6.57002e-25	6.44715e-25
GOTERM_BP_DIRECT	GO:0019083~viral transcription	67	2.23333	8.95517e-26	RPL4, RPL5, RPL30, RPL3, RPL31, RPL34, RPLP1, RPLP0, RPL10A, RPL8, RPL6, RPL7, RPS4X, RPS14, RPL7A, RPS17, RPS18, RPL36, RPL38, RPL37, RPS11, RPL39, RPS10, RPS13, RPS12, NUP214, RPS9, RPL21, RPS7, NUP133, RPS8, RPL23, RPL22, RPS6, RPL13A, RPS3A, NUP93, RPL24, RPL27, RPL26, NUP98, RPL29, RPL10, RPL12, RPL11, RPS15A, RPS3, RPL14, RPL13, RPS2, RPL15, RPS27A, RPL18, RANBP2, RPL35A, RPL23A, NUP153, RP…	2621	112	16792	3.83259	5.31489e-22	1.32872e-22	1.30387e-22
GOTERM_BP_DIRECT	GO:0098609~cell-cell adhesion	109	3.63333	1.83478e-22	RPL34, HDLBP, ENO1, BZW2, F11R, RPL6, GOLGA2, SLK, KIF5B, RUVBL1, TMPO, CAST, SH3GLB1, IST1, RPL24, CHMP4B, RPL29, PFN1, PHLDB2, DDX6, MACF1, TWF1, ZC3HAV1, RTN4, GIGYF2, CNN3, SDCBP, LDHA, SNX2, CALD1, BAG3, H1FX, ZC3H15, SPTBN1, S100A11, SNX5, HSPA8, HSPA5, IDH1, RDX, EEF2, PAICS, ANLN, PPFIBP1, EHD4, EIF2S3, EIF5, CHMP2B, PI4KA, PICALM, EIF4G1, YWHAE, DDX3X, HSP90AB1, OLA1, ARHGAP1, CLINT1, TM…	2621	271	16792	2.57687	1.08894e-18	2.17789e-19	2.13715e-19
GOTERM_BP_DIRECT	GO:0006412~translation	103	3.43333	9.82135e-22	RPL4, RPL5, RPL30, RPL3, RPL31, RPL34, RPL10A, RPL8, RPL6, RPL7, RPS14, RPS17, RPL36AL, RPS18, RPL36, RPL38, RPL37, RPS11, RPL39, RPS10, RPS13, RPS12, RPS9, RPL21, RPS7, RPS8, RPL23, RPL22, RPS6, MRPS18B, SARS, SOX11, RPL24, RPL27, RPL26, RPL29, MRPL16, MRPL17, MRPL14, MRPL15, MRPL13, MRPL10, MRPL11, EIF4EBP2, RPL39L, COA1, MRPL27, MRPL28, MRPL22, RPS28, NACA, RPS29, RPL27A, RPS20, RPS21, RPS24, …	2621	253	16792	2.60827	5.82897e-18	9.71495e-19	9.53326e-19
GOTERM_BP_DIRECT	GO:0006364~rRNA processing	84	2.8	9.00763e-17	RPL4, RPL5, RPL30, RPL3, RPL31, RPL34, RPLP1, RPLP0, DIS3L, RPL10A, RPL8, RPL6, WDR43, RPL7, RPS4X, RPS14, RPL7A, RPS17, RPS18, RPL36, RPL38, RIOK1, RPL37, RPS11, RPL39, RPS10, RPS13, RPS12, WDR36, RPS9, RPL21, RPS7, RPS8, RPL23, RPL22, RPS6, RPL13A, RPS3A, IMP4, DDX52, WBP11, SIRT1, FRG1, SBDS, RPL24, RPL27, RPL26, RPL29, DDX27, RPL10, RPL12, RPL11, NOLC1, DDX21, NOL8, EXOSC6, RPS15A, EXOSC8, RP…	2621	214	16792	2.51479	6.58917e-13	7.63719e-14	7.49435e-14
GOTERM_BP_DIRECT	GO:0043488~regulation of mRNA stability	45	1.5	4.23078e-11	PSMD12, PSMD11, PSMD14, ANP32A, FMR1, HSPB1, ZFP36L2, ZFP36L1, PSMD8, EXOSC6, ZFP36, PSMB4, PSMD7, XPO1, PSMD4, UBB, PSMD2, EXOSC8, UBC, PSMD1, TNPO1, RPS27A, NUP214, HSPA8, YTHDF2, SAMD4A, PUM1, PSMB8, PSMB9, PUM2, CARHSP1, PSMA3, PSMC4, APEX1, PSME3, SERBP1, MAPKAPK2, PSME1, HNRNPD, PSME2, PABPC1, DCP1A, RBM24, HSPA1A, EIF4G1	2621	103	16792	2.79905	2.51097e-07	3.13871e-08	3.08001e-08
GOTERM_BP_DIRECT	GO:0000398~mRNA splicing, via spliceosome	74	2.46667	9.95819e-11	DDX46, HNRNPU, HNRNPR, YBX1, CWC27, CCAR1, UBL5, PNN, PTBP1, SART3, PCF11, RBMX2, CWC22, SNRPD3, TXNL4A, BCAS2, RBM5, SRRM2, AQR, SNRPN, ZCRB1, GTF2F1, SRRM1, SYF2, PSPC1, HNRNPH1, PRPF3, FRG1, SNRPG, SRSF3, GEMIN6, SNRPE, HNRNPH2, SRSF5, PABPC1, SNRPF, HNRNPH3, SRSF6, SNRNP200, SRSF7, SLU7, SF1, RBM8A, DHX9, SF3B6, FIP1L1, PCBP2, POLR2G, SNRPB2, POLR2H, HNRNPA1, SF3B1, POLR2K, SRSF11, SF3A3, SPE…	2621	222	16792	2.13557	5.91018e-07	6.56687e-08	6.44405e-08
GOTERM_BP_DIRECT	GO:0016032~viral process	88	2.93333	1.94277e-09	EIF4A2, YWHAE, NCKAP1, TRAM1, WDR48, CALCOCO2, UBE3A, C14ORF166, SEPT6, XPO1, C1QBP, EP300, TNPO1, TRIM23, NUP214, USP7, MORC3, NUP133, KRT8, HLA-B, HLA-C, HLA-A, DYNLL1, SIRT1, RHOA, TNFRSF1A, RBX1, NUP93, DDB1, CREB3, PSMA3, KARS, NUP98, TOP1, SLC25A5, TLN1, ANKRD17, RTN3, DYNC1I2, RALA, GTF2A2, SP100, CUL5, HDAC1, COPB1, PIK3R1, SUPT6H, HSPD1, PSMB4, EIF4H, ATP6V1H, MAPK1, TCEB1, HNRNPA1, RAB6…	2621	299	16792	1.88559	1.15303e-05	1.15303e-06	1.13147e-06
GOTERM_BP_DIRECT	GO:0002181~cytoplasmic translation	18	0.6	5.62104e-09	RPLP0P6, RPL31, RPLP1, RPL22, RPLP0, RPL35A, RPL8, RPL6, RPL7, EIF3J, EIF4H, RPL36, RPL22L1, RPL26, RPL15, RPL29, RPL26L1, EIF4B	2621	25	16792	4.61283	3.33603e-05	3.03281e-06	2.97609e-06
GOTERM_BP_DIRECT	GO:0007507~heart development	60	2	1.38217e-08	NRP2, SPARC, CITED2, TCF25, ECE1, ECE2, HSPB11, ROBO1, GYS1, AKAP13, GJA1, MB, RB1CC1, EP300, BVES, CC2D2A, SOX4, MEF2A, MKKS, CXADR, HEG1, GAB1, JMJD6, TFDP2, MYL2, HAND2, PKP2, RBM20, PPARA, FREM2, PCNA, PRKDC, SRF, PTN, CACNA1C, SRI, ADIPOR2, ZFP36L1, IFT74, PDLIM3, ERBB4, OXCT1, XIRP1, SMYD2, XIRP2, SMYD1, TNNI3, NKX2-5, IRX4, MICAL2, PTPN11, SOD2, HOPX, COL3A1, GNAQ, ID1, ID3, TAB2, ATM, PAM	2621	183	16792	2.10056	8.20285e-05	6.66329e-06	6.53867e-06
GOTERM_BP_DIRECT	GO:0008380~RNA splicing	56	1.86667	1.45953e-08	RBM25, FMR1, LSM10, PTBP1, PPP4R2, C1QBP, ZNF326, CIR1, SNRPD3, BCAS2, RBM5, MBNL2, SNRPN, RBFOX2, ZCRB1, THOC2, WBP11, THOC7, SRRM1, JMJD6, SFPQ, THRAP3, PRPF3, ZNF638, SNRPG, LUC7L3, RBM20, PPIG, SREK1, SNRPF, HNRNPH3, NSRP1, SRSF7, RBM8A, AKAP17A, SUPT6H, IWS1, PPP2CA, SAP18, SRSF11, IVNS1ABP, SF3A3, RBM38, ZRSR2, RBM39, PRPF38B, ZRANB2, MTERF3, WTAP, NONO, MAGOHB, LSM4, SON, MPHOSPH10, TARDBP…	2621	166	16792	2.1613	8.66191e-05	6.66329e-06	6.53867e-06
GOTERM_BP_DIRECT	GO:0000086~G2/M transition of mitotic cell cycle	49	1.63333	1.62323e-08	CEP57, YWHAE, CDKN1A, CETN2, PPP2R2A, PPP1CB, ACTR1A, TUBA1A, PRKACA, CEP290, NINL, YWHAG, HSP90AA1, TUBB, DYNLL1, TERF1, TUBG1, CKAP5, HAUS1, CCNY, MAPRE1, PPP1R12B, AJUBA, OPTN, PAFAH1B1, KHDRBS1, DYNC1I2, DCTN1, DCTN3, ARPP19, AURKA, CCNB1, UBB, PRKAR2B, UBC, CEP70, MARK4, RPS27A, DYNC1H1, TPD52L1, TPX2, WEE1, CDK7, CALM3, CALM1, NES, CALM2, CDK14, FBXL7	2621	137	16792	2.29145	9.6334e-05	6.83923e-06	6.71132e-06
GOTERM_BP_DIRECT	GO:0045214~sarcomere organization	19	0.633333	1.72853e-08	ITGB1, FHOD3, WDR1, ACTN2, SRF, TPM1, KRT8, LDB3, MYPN, MYLK3, ACTG1, LMOD2, FOXP1, KRT19, CASQ2, ANKRD1, TCAP, NKX2-5, MYH6	2621	29	16792	4.1975	0.000102583	6.83923e-06	6.71132e-06
GOTERM_BP_DIRECT	GO:0030049~muscle filament sliding	22	0.733333	2.03382e-08	MYBPC3, TPM4, ACTN2, TPM2, TNNC1, TPM1, MYL6B, NEB, MYL4, MYL6, ACTC1, DES, TNNT2, MYL2, MYL3, TNNI1, TCAP, TNNI3, DMD, VIM, MYH6, MYH7	2621	38	16792	3.70915	0.0001207	7.54421e-06	7.40311e-06
GOTERM_BP_DIRECT	GO:0042542~response to hydrogen peroxide	26	0.866667	2.33624e-08	PPP1R15B, AREG, SLC8A1, HSPD1, PRDX3, PPP2CB, LDHA, MB, CASP3, HMOX1, KPNA4, GPX1, DUSP1, BAD, EEF2, SOD2, SIRT1, COL1A1, NR4A3, STK25, STK26, CAT, BCL2, TXNIP, ADAM9, CRYAB	2621	51	16792	3.26617	0.000138646	8.15624e-06	8.0037e-06
GOTERM_BP_DIRECT	GO:0010881~regulation of cardiac muscle contraction by regulation of the release of sequestered calcium ion	15	0.5	2.61802e-08	RYR2, GSTM2, CAMK2D, GSTO1, CACNA1C, SLC8A1, PLN, ASPH, HRC, CASQ2, CALM3, DMD, CALM1, PRKACA, CALM2	2621	19	16792	5.05793	0.000155367	8.63219e-06	8.47075e-06
GOTERM_BP_DIRECT	GO:0000122~negative regulation of transcription from RNA polymerase II promoter	165	5.5	1.56359e-07	KDM1A, UBE2D3, ZBTB20, UBE2D1, BACH1, ETS2, ARHGAP35, YY1, RPS14, ZFP36, CCND1, EP300, MEF2A, TLE4, USP2, ARID5B, SOX11, MITF, DICER1, FOXP1, EID1, TXNIP, EZR, SQSTM1, AJUBA, ZNF431, DNMT1, TSHZ2, CTR9, GATA6, NEDD4L, TXN, RTF1, AEBP1, FOXO3, PHF21A, UBB, UBC, PRDM16, HIVEP1, SMYD2, NKX2-5, BPTF, ZBTB18, WWTR1, AKIRIN2, EGR1, XBP1, CREBBP, CBX6, SMAD4, UBE2I, CBX4, BCL11A, CAV1, NFXL1, SUPT5H, HO…	2621	720	16792	1.46821	0.000927559	4.88415e-05	4.79281e-05
GOTERM_BP_DIRECT	GO:0060048~cardiac muscle contraction	23	0.766667	1.72317e-07	KCNH2, MYBPC3, RYR2, TNNC1, TPM1, VEGFB, ATP1B1, SLC8A1, MYL4, CSRP3, ACTC1, TNNT2, KCNQ1, MYL2, MYL3, CASQ2, TNNI1, TCAP, TNNI3, DMD, NKX2-5, MYH6, MYH7	2621	45	16792	3.27454	0.00102218	5.1135e-05	5.01786e-05
GOTERM_BP_DIRECT	GO:0002027~regulation of heart rate	19	0.633333	2.75499e-07	HCN4, POPDC2, RYR2, EPAS1, PDE4D, TNNI3K, SLC8A1, AGT, HRC, CASQ2, CALM3, DMD, CALM1, PRKACA, CALM2, BVES, MYH6, SNTA1, MYH7	2621	33	16792	3.68871	0.00163375	7.78612e-05	7.6405e-05
GOTERM_BP_DIRECT	GO:0010880~regulation of release of sequestered calcium ion into cytosol by sarcoplasmic reticulum	13	0.433333	1.49737e-06	GSTM2, CAMK2D, GSTO1, PDE4D, AKAP6, SRI, ASPH, HRC, CASQ2, CALM3, DMD, CALM1, CALM2	2621	18	16792	4.62707	0.00884755	0.00038768	0.000380429
GOTERM_BP_DIRECT	GO:0006446~regulation of translational initiation	19	0.633333	1.50238e-06	EIF4A2, EIF5B, HSPB1, EIF2AK4, EIF1, EIF3M, EIF5, EIF3I, EIF3J, EIF4H, EIF3H, EIF3E, EIF3F, EIF2B1, EIF4G3, EIF3D, EIF3A, EIF4B, EIF4G1	2621	36	16792	3.38132	0.00887701	0.00038768	0.000380429
GOTERM_BP_DIRECT	GO:0043066~negative regulation of apoptotic process	110	3.66667	1.68804e-06	ANKLE2, ARL6IP1, AQP1, CFL1, PIM3, KIFAP3, TGM2, BNIP3L, RPS6, WNT5A, SFRP1, PHIP, SQSTM1, PRKDC, GLO1, GATA6, PIK3R1, HIGD1A, HSP90B1, PRDX3, SOCS3, PRDX5, GRK5, UBB, BAG3, BAG1, UBC, NKX2-5, MCL1, PRNP, XBP1, CBX4, HSPA5, PLK2, DHCR24, PA2G4, NFKB1, HIGD2A, SETX, NFKBIA, AHI1, SON, ID1, PDE3A, BCL2, ARF4, CDKN1A, TNFAIP8, CDKN1B, DDX3X, CITED2, SLC40A1, FHL2, HSPB1, YBX3, CYR61, CASP3, TIMP1, U…	2621	455	16792	1.54888	0.0099685	0.000417438	0.000409631
GOTERM_BP_DIRECT	GO:0006457~protein folding	54	1.8	1.80594e-06	HSP90AB1, FKBP14, CWC27, CLGN, NUDCD2, CCT3, CCT2, MKKS, NUDC, HSP90AA1, CSNK2A1, CSNK2A2, PDIA4, TMX4, DNAJB11, CANX, ERP29, PFDN1, PPIG, FKBP9, PFDN4, CRYAB, PFDN5, PPIA, PPIC, FKBP5, HSP90AA2P, LRPAP1, TXN, HSP90B1, GNAI2, BAG5, GRPEL1, BAG3, DNAJB5, DNAJB4, CDC37L1, CCT8, CCT5, CCT4, NKTR, RANBP2, HSP90AB3P, HSPA8, ST13, TBCA, HSPE1, DNAJA1, PDCL3, DNAJA4, DNAJA2, GNB4, PPIL3, AARS	2621	180	16792	1.92201	0.0106611	0.000428731	0.000420713
GOTERM_BP_DIRECT	GO:0071230~cellular response to amino acid stimulus	22	0.733333	2.12494e-06	XBP1, DNMT1, CEBPB, COL16A1, DNMT3A, COL1A1, COL3A1, ZEB1, COL1A2, SESN3, COL4A1, RRAGB, PDGFD, COL5A2, COL6A1, COL4A6, HNRNPD, LAMTOR2, LAMTOR4, LAMTOR3, LAMTOR5, CPEB4	2621	47	16792	2.99889	0.0125323	0.000485057	0.000475986
GOTERM_BP_DIRECT	GO:0035994~response to muscle stretch	12	0.4	2.65894e-06	NFKBIA, GPI, RYR2, NPPA, ANKRD1, TCAP, DMD, FOS, MAPK14, RELA, SLC8A1, NFKB1	2621	16	16792	4.80504	0.015657	0.000584474	0.000573543
GOTERM_BP_DIRECT	GO:0006936~muscle contraction	37	1.23333	2.89878e-06	HCN4, MYOM1, LMOD1, MYL6B, LMOD3, SLC8A1, MYOM2, LMOD2, MYL12B, GJC1, GJA1, COL4A3BP, CALD1, SNTA1, GAMT, TRIM63, TPM4, HSBP1, TPM2, TPM1, SORBS1, ACTA2, MYL6, MYL7, DES, ASPH, HRC, CALM3, CALM1, UTRN, TLN1, CRYAB, MYL9, CALM2, MYH6, VCL, MYH7	2621	107	16792	2.21541	0.0170571	0.000614437	0.000602946
GOTERM_BP_DIRECT	GO:0032981~mitochondrial respiratory chain complex I assembly	26	0.866667	3.38815e-06	NDUFB9, NDUFB8, NDUFB6, NDUFB10, NDUFB11, NDUFB5, NDUFA10, NDUFB3, NDUFB2, AIFM1, NDUFV3, NDUFV2, NDUFA8, COA1, NDUFA6, NUBPL, NDUFA2, OXA1L, NDUFS8, NDUFAF4, NDUFS4, NDUFAF2, NDUFS2, NDUFAF3, NDUFS1, TMEM126B	2621	63	16792	2.64404	0.0199079	0.000693402	0.000680434
GOTERM_BP_DIRECT	GO:0061418~regulation of transcription from RNA polymerase II promoter in response to hypoxia	16	0.533333	3.73451e-06	EGR1, CREBBP, EPAS1, UBE2D3, UBE2D1, HIF3A, HIF1A, BACH1, RBX1, VEGFA, UBB, UBC, EP300, TCEB1, HIF1AN, RPS27A	2621	28	16792	3.66098	0.0219205	0.00073881	0.000724993
GOTERM_BP_DIRECT	GO:0001666~response to hypoxia	51	1.7	5.21814e-06	RYR2, CDKN1B, CITED2, ABAT, PLOD2, PLOD1, LOXL2, ALKBH5, MB, CASP3, FUNDC1, NPPA, EP300, POSTN, MYOCD, ATP1B1, PKM, CAT, PPARA, CRYAB, AJUBA, BIRC2, CAMK2D, AHCY, EPAS1, SRF, THBS1, HIF1A, HSPD1, HSP90B1, PDLIM1, SCFD1, LDHA, SCAP, CCL2, HMOX1, EGR1, CREBBP, SMAD4, VCAM1, BAD, BNIP3, CAV1, VEGFB, MTHFR, SOD2, VEGFA, CXCL12, ATM, CD24, PAM	2621	172	16792	1.89967	0.0304951	0.000999022	0.000980338
GOTERM_BP_DIRECT	GO:0006099~tricarboxylic acid cycle	16	0.533333	6.6198e-06	FH, MDH1, MDH2, IDH1, IDH2, SDHC, PDHB, SDHD, SDHA, SDHB, SUCLA2, NNT, SUCLG1, ACO1, DLAT, DLD	2621	29	16792	3.53474	0.0385268	0.00119056	0.00116829
GOTERM_BP_DIRECT	GO:0006754~ATP biosynthetic process	16	0.533333	6.6198e-06	ATP5S, ATP5A1, ATP5J, ATP5C1, PRKAG2, ATP5G3, ATP5H, ATP5F1, ATP5G2, GBAS, ATP5G1, ATP5L, ATP5B, PKM, ALDOA, SLC25A13	2621	29	16792	3.53474	0.0385268	0.00119056	0.00116829
GOTERM_BP_DIRECT	GO:0006397~mRNA processing	52	1.73333	7.90332e-06	RBM25, FMR1, HNRNPR, LSM10, PTBP1, ALKBH5, PPP4R2, C1QBP, ZNF326, CIR1, PRKACA, BCAS2, MBNL2, APOBEC2, RBFOX2, THOC7, SRRM1, JMJD6, SFPQ, THRAP3, PRPF3, FASTKD5, RBM20, SRSF5, SREK1, NSRP1, SRSF7, TSEN34, KHDRBS1, RBM8A, AKAP17A, SUPT6H, IWS1, ZFP36L1, SAP18, RBBP6, SMN1, HNRNPA1, SRSF11, SF3A3, RBM38, RBM39, PRPF38B, ZRANB2, WTAP, NONO, MAGOHB, SON, CSDC2, HNRNPA2B1, TARDBP, ZPR1	2621	179	16792	1.86117	0.0458233	0.00137959	0.00135379
GOTERM_BP_DIRECT	GO:0002576~platelet degranulation	35	1.16667	8.66862e-06	LGALS3BP, CD63, APP, SPARC, WDR1, PROS1, THBS1, CLU, CYB5R1, TMSB4X, CDC37L1, FLNA, PHACTR2, TIMP3, FAM3C, TIMP1, CD36, LEFTY2, ACTN2, APLP2, ACTN1, RARRES2, PCDH7, IGF2, FN1, VEGFB, APOA1, VEGFA, CALM3, CALM1, ALDOA, TLN1, GAS6, CALM2, VCL	2621	103	16792	2.17704	0.0501474	0.00144847	0.00142138
GOTERM_BP_DIRECT	GO:0006977~DNA damage response, signal transduction by p53 class mediator resulting in cell cycle arrest	25	0.833333	8.786e-06	CDKN1A, BTG2, CDKN1B, PCNA, AURKA, CCNB1, UBB, UBC, EP300, RPS27A, SOX4, RBM38, NPM1, GADD45A, PLK2, ARID3A, PPP2R5C, CNOT4, CNOT6, TFDP1, TFDP2, CNOT11, CNOT1, CNOT2, ATM	2621	62	16792	2.58335	0.0508089	0.00144847	0.00142138
GOTERM_BP_DIRECT	GO:1900034~regulation of cellular response to heat	28	0.933333	1.20865e-05	YWHAE, CAMK2D, HSP90AB1, HSPB8, HSPH1, BAG5, BAG3, CHORDC1, BAG1, MAPK1, EP300, RANBP2, NUP214, HSPA8, CREBBP, HSP90AA1, NUP133, HSBP1, PTGES3, NUP153, SIRT1, NUP93, MAPKAPK2, ATM, NUP98, NUPL2, CRYAB, HSPA1A	2621	75	16792	2.39184	0.0692215	0.00193874	0.00190248
GOTERM_BP_DIRECT	GO:0042493~response to drug	77	2.56667	1.26818e-05	COL18A1, CDKN1A, CDKN1B, NDUFA10, HMGB2, ABAT, COMT, SRP14, ENO3, SLC8A1, AQP1, XPO1, LGALS1, CCND1, MDK, CASP3, TIMP2, HADH, B2M, USP47, CPT1A, HSP90AA1, PARP4, ANXA1, ACSL1, DNMT3A, APOA1, FOS, TERF1, DUSP6, SFRP1, POR, CAT, TXNIP, PLIN2, TOP1, HDAC2, HDAC1, MGST1, GATA6, SLC1A3, GATA4, AK4, PTN, TYMS, THBS1, RELA, HSPD1, LDHA, CCNB1, OXCT1, PMS1, SNCA, FZD1, ABCA1, BCHE, BAD, STAT3, VEGFB, MTH…	2621	304	16792	1.62275	0.0725044	0.0019807	0.00194366
GOTERM_BP_DIRECT	GO:0050821~protein stabilization	42	1.4	1.37169e-05	CDKN1A, HIP1, HSP90AB1, TAF9, PIK3R1, CLU, HSPD1, TBRG1, BAG3, CDC37L1, FLNA, EP300, CHP1, CCT8, ZSWIM7, GOLGA7, SOX4, CCT5, CCT4, CCT3, CCT2, USP7, MORC3, HSP90AA1, CRTAP, PEX19, TESC, USP2, COG3, APOA1, MUL1, ATP1B3, ATP1B2, ATP1B1, GTPBP4, GNAQ, PIN1, NAA15, PFN1, GAPDH, PFN2, HSPA1A	2621	136	16792	1.97854	0.0781845	0.00208743	0.00204838
GOTERM_BP_DIRECT	GO:0042776~mitochondrial ATP synthesis coupled proton transport	13	0.433333	1.49511e-05	ATP5S, ATP5A1, ATP5J, ATP5C1, ATP5G3, ATP5H, ATP5F1, ATP5G2, COX5B, ATP5G1, ATP5L, ATP5B, CYC1	2621	21	16792	3.96606	0.0849122	0.00221837	0.00217688
GOTERM_BP_DIRECT	GO:1901844~regulation of cell communication by electrical coupling involved in cardiac conduction	8	0.266667	1.54507e-05	CAMK2D, PDE4D, CAV1, HRC, CALM3, SRI, CALM1, CALM2	2621	8	16792	6.40671	0.0876215	0.00223658	0.00219475
GOTERM_BP_DIRECT	GO:0032781~positive regulation of ATPase activity	16	0.533333	1.87921e-05	MYBPC3, GABARAPL2, RAB4A, CHTOP, TPM1, ATP1B3, DNAJC24, ATP1B2, ATP1B1, MYL4, TNNT2, DNAJB11, MYL3, DNAJC10, PFN1, PFN2	2621	31	16792	3.30669	0.105537	0.0026555	0.00260583
GOTERM_BP_DIRECT	GO:0032922~circadian regulation of gene expression	23	0.766667	2.17583e-05	HDAC2, KMT2A, HDAC1, MAGED1, USP2, BHLHE41, HNRNPU, SIRT1, RELB, PPP1CB, PPP1CC, ID2, CRY2, BHLHE40, NRIP1, NAMPT, PRKCDBP, CRY1, TOP1, PPARA, OGT, LGR4, ATF4	2621	57	16792	2.58517	0.121146	0.00300315	0.00294698
GOTERM_BP_DIRECT	GO:0031145~anaphase-promoting complex-dependent catabolic process	28	0.933333	3.54618e-05	PSMD12, PSMD11, PSMD14, UBE2D1, ANAPC10, AURKA, ANAPC11, PSMD8, CCNB1, PSMB4, PSMD7, CDC23, PSMD4, PTTG1, UBB, PSMD2, UBC, PSMD1, RPS27A, UBE2C, UBE2E1, PSMB8, PSMB9, PSMA3, PSMC4, PSME3, PSME1, PSME2	2621	79	16792	2.27073	0.189796	0.00478332	0.00469386
GOTERM_BP_DIRECT	GO:0051436~negative regulation of ubiquitin-protein ligase activity involved in mitotic cell cycle	26	0.866667	3.86967e-05	PSMD12, PSMD11, PSMD14, UBE2D1, ANAPC10, ANAPC11, PSMD8, CCNB1, PSMB4, PSMD7, CDC23, PSMD4, UBB, PSMD2, UBC, PSMD1, RPS27A, UBE2C, UBE2E1, PSMB8, PSMB9, PSMA3, PSMC4, PSME3, PSME1, PSME2	2621	71	16792	2.34612	0.205204	0.00510367	0.00500822
GOTERM_BP_DIRECT	GO:0061621~canonical glycolysis	14	0.466667	4.39597e-05	GPI, TPI1, PGAM1, ENO1, ENO2, ENO3, HK2, HK1, PKM, PGK1, ALDOA, GAPDH, PFKM, PFKP	2621	26	16792	3.44977	0.229647	0.00567176	0.00556568
GOTERM_BP_DIRECT	GO:0043434~response to peptide hormone	19	0.633333	4.85198e-05	EIF2B4, BTG2, CDKN1B, ANXA1, BTG1, SPARC, ATP2A2, BMP7, AREG, CTGF, GNAI2, COL1A1, GJA1, CXCL12, TRIM24, DAG1, TIMP1, EIF2B1, CD55	2621	44	16792	2.76654	0.250217	0.00612692	0.00601233
GOTERM_BP_DIRECT	GO:0001731~formation of translation preinitiation complex	13	0.433333	5.06229e-05	EIF3M, EIF2S3, EIF5, EIF3I, EIF3J, EIF4H, EIF3H, DENR, EIF3E, EIF3F, EIF3D, EIF3A, EIF4B	2621	23	16792	3.62119	0.259519	0.00625931	0.00614225
GOTERM_BP_DIRECT	GO:0006120~mitochondrial electron transport, NADH to ubiquinone	20	0.666667	7.25005e-05	NDUFB9, NDUFA8, NDUFB8, NDUFA6, NDUFB6, NDUFB10, NDUFB5, NDUFB11, NDUFA4, NDUFA10, NDUFB3, NDUFA2, NDUFB2, NDUFS8, NDUFS4, NDUFS2, NDUFS1, NDUFV3, NDUFV2, DLD	2621	49	16792	2.61499	0.34969	0.00878143	0.0086172
GOTERM_BP_DIRECT	GO:0007067~mitotic nuclear division	63	2.1	7.67228e-05	ANKLE2, CETN2, CETN3, CLTC, NR3C1, TRIOBP, TTC28, BABAM1, SEPT7, CDC23, PTTG1, MIS18BP1, RUVBL1, SSSCA1, NEK3, TXNL4A, HELLS, NUDC, DYNLT1, DYNLT3, RPS6, KIF22, TERF1, CKAP5, SEPT2, HAUS1, CD2AP, KLHL42, EML4, CLIP1, MAPRE1, KIF20B, MAPRE2, PAFAH1B1, ANAPC13, DCTN1, DCTN3, AKAP8, NOLC1, ARPP19, ANAPC10, AURKA, ANAPC11, SKA2, VCPIP1, RAD21, RBBP8, RPS3, MARK4, CENPW, UBE2I, BOD1, KLHL21, CDK11B, A…	2621	248	16792	1.62751	0.365785	0.009107	0.00893667
GOTERM_BP_DIRECT	GO:0043065~positive regulation of apoptotic process	73	2.43333	8.72716e-05	ITGB1, TOP2A, MTCH1, MTCH2, DDX3X, PDCD5, ITSN1, HMGB1, CLU, IFIT2, AKAP13, ING3, AIFM1, FAM162A, C1QBP, MCF2L, ANKRD1, DNM1L, SOX4, RBM5, TGM2, PSENEN, NCOA1, BNIP3L, DFFA, PRMT2, DUSP1, IGFBP3, RPS6, PAWR, TERF1, SIRT1, DUSP6, SFRP1, ARHGEF9, TXNIP, NUPR1, ARHGEF7, SQSTM1, ATF4, PRKDC, PTN, FOXO3, HSPD1, BCLAF1, LDHA, UBB, PNMA1, ZMAT3, ERBB4, UBC, SAP18, HMOX1, ZNF622, RPS27A, BID, SNCA, GADD4…	2621	300	16792	1.55897	0.404277	0.010156	0.00996608
GOTERM_BP_DIRECT	GO:0038061~NIK/NF-kappaB signaling	24	0.8	9.36173e-05	PSMD12, PSMD11, PSMD14, PSMB8, NFKB1, PSMB9, RELB, PSMD8, PSMA3, PSMB4, PSMD7, PSMD4, UBB, PSMC4, PSMD2, PSME3, UBC, UBA3, PSME1, PSMD1, PSME2, RPS27A, BIRC2, BIRC3	2621	66	16792	2.32971	0.426298	0.0106564	0.0104571
GOTERM_BP_DIRECT	GO:0055003~cardiac myofibril assembly	9	0.3	9.51622e-05	FHOD3, CSRP3, ACTC1, SRF, MYL2, TCAP, OBSL1, MYH10, MYLK3	2621	12	16792	4.80504	0.431534	0.0106564	0.0104571
GOTERM_BP_DIRECT	GO:0060071~Wnt signaling pathway, planar cell polarity pathway	30	1	9.94823e-05	PSMD12, PSMD11, PSMD14, CLTC, PRICKLE1, PSMD8, PSMB4, PSMD7, PSMD4, UBB, PSMD2, UBC, AP2S1, PSMD1, RPS27A, AP2M1, FZD1, WNT5A, AP2B1, PSMB8, RHOA, PSMB9, PSMA3, DAAM1, PSMC4, PSME3, PSME1, PSME2, ROR1, PFN1	2621	92	16792	2.08915	0.445926	0.0108154	0.0106131
GOTERM_BP_DIRECT	GO:0005980~glycogen catabolic process	12	0.4	0.000100227	PYGB, AGL, CALM3, PHKB, PYGM, PYGL, CALM1, GYG2, GYG1, CALM2, PFKM, PGM1	2621	21	16792	3.66098	0.448369	0.0108154	0.0106131
GOTERM_BP_DIRECT	GO:0002479~antigen processing and presentation of exogenous peptide antigen via MHC class I, TAP-dependent	23	0.766667	0.000127459	PSMD12, PSMD11, PSMD14, HLA-B, HLA-C, HLA-A, PSMB8, PSMB9, HLA-E, PSMD8, PSMA3, PSMB4, PSMD7, PSMD4, PSMC4, PSMD2, PSME3, PSME1, PSMD1, PSME2, ITGAV, CD36, B2M	2621	63	16792	2.33896	0.530702	0.0135084	0.0132557
GOTERM_BP_DIRECT	GO:0051437~positive regulation of ubiquitin-protein ligase activity involved in regulation of mitotic cell cycle transition	26	0.866667	0.000137706	PSMD12, PSMD11, PSMD14, UBE2D1, ANAPC10, ANAPC11, PSMD8, CCNB1, PSMB4, PSMD7, CDC23, PSMD4, UBB, PSMD2, UBC, PSMD1, RPS27A, UBE2C, UBE2E1, PSMB8, PSMB9, PSMA3, PSMC4, PSME3, PSME1, PSME2	2621	76	16792	2.19177	0.558395	0.0143383	0.0140701
GOTERM_BP_DIRECT	GO:0070911~global genome nucleotide-excision repair	15	0.5	0.000141241	UBE2I, PARP1, CETN2, XPA, GTF2H2, GTF2H5, RBX1, CUL4A, DDB1, UBB, UBC, SUMO2, RPS27A, RNF111, CUL4B	2621	32	16792	3.00315	0.567565	0.0143558	0.0140873
GOTERM_BP_DIRECT	GO:0055010~ventricular cardiac muscle tissue morphogenesis	13	0.433333	0.000143427	MYBPC3, TNNC1, TPM1, PROX1, RXRA, TNNT2, MYL2, MYL3, PKP2, TNNI1, TNNI3, MYH6, MYH7	2621	25	16792	3.33149	0.573141	0.0143558	0.0140873
GOTERM_BP_DIRECT	GO:0043161~proteasome-mediated ubiquitin-dependent protein catabolic process	53	1.76667	0.000145955	UBXN2A, UBE2D3, UBE2D1, PSMD8, UCHL1, RNF115, PSMD7, CDC23, PSMD4, PSMD2, PSMD1, RNF111, RNF44, UBE2E1, PPP2R5C, SIRT1, TOPORS, CD2AP, KLHL42, RBX1, DDB1, PSMA3, KCTD10, PSME3, PSME1, PSME2, BIRC2, PSMD12, PSMD11, PSMD14, NEDD4L, ANAPC10, ANAPC11, PCNP, RMND5B, PPP2CB, PSMB4, UBB, UBC, PCBP2, RPS27A, UBE2H, UBE2C, PSMB8, PSMB9, CUL4A, ABTB2, PSMC4, RLIM, RNF181, CTNNB1, DZIP3, NFE2L2	2621	203	16792	1.67269	0.579497	0.0143558	0.0140873
GOTERM_BP_DIRECT	GO:0048010~vascular endothelial growth factor receptor signaling pathway	25	0.833333	0.000147549	CYFIP2, NCKAP1, NRP1, NRP2, ROCK1, BRK1, HSPB1, PIK3R1, ACTB, ACTG1, NCK2, CCL2, ITGAV, PAK2, XBP1, HSP90AA1, VEGFB, MAPK14, RHOA, VEGFA, MAPKAPK3, ABI1, MAPKAPK2, DOCK1, CRK	2621	72	16792	2.22455	0.583457	0.0143558	0.0140873
GOTERM_BP_DIRECT	GO:0000717~nucleotide-excision repair, DNA duplex unwinding	12	0.4	0.000172236	CUL4A, DDB1, UBB, PARP1, CETN2, UBC, XPA, GTF2H2, RPS27A, GTF2H5, CUL4B, RBX1	2621	22	16792	3.49457	0.640237	0.0164875	0.0161791
GOTERM_BP_DIRECT	GO:0045892~negative regulation of transcription, DNA-templated	109	3.63333	0.000183685	KDM1A, GMNN, ZBTB21, ENO1, ARHGAP35, LOXL2, BASP1, TRIM24, CIR1, RBFOX2, WNT5A, ARID5B, FOXP1, DKK3, EID1, SFRP1, ILF3, ZNF91, PSPC1, KAT6A, KHDRBS1, MAGED1, GATA6, ZNF24, HMBOX1, PRDM16, SMYD1, PATZ1, NKX2-5, SNX6, FZD1, ZBTB18, HSPA8, XRCC6, SMAD4, UBE2I, CBX5, MTERF3, CBX4, CBX3, NONO, CBX1, HMGA1, PA2G4, BMP7, SMARCA4, DAP, SNW1, BCL6, YEATS2, ID2, COPS2, ID1, BHLHE40, ID4, UBA3, ID3, CDKN1C,…	2621	499	16792	1.39946	0.663874	0.0168633	0.0165479
GOTERM_BP_DIRECT	GO:0010467~gene expression	19	0.633333	0.000184301	HNRNPA3, WTAP, HNRNPU, HNRNPR, GTF2F1, PTBP1, HNRNPM, HNRNPH1, PCBP2, HNRNPA2B1, HNRNPD, IGF2BP1, HNRNPH2, POLR2G, IGF2BP2, POLR2H, HNRNPA1, RBMX, POLR2K	2621	48	16792	2.53599	0.665101	0.0168633	0.0165479
GOTERM_BP_DIRECT	GO:0001649~osteoblast differentiation	32	1.06667	0.000184686	DHX9, CCDC47, CLTC, FHL2, HSD17B4, DDX21, HNRNPU, CYR61, ATP5B, GJA1, RPS11, WWTR1, TPM4, IGFBP5, IGFBP3, H3F3A, RRAS2, DNAJC13, HSPE1, GTPBP4, COL1A1, RSL1D1, SFRP1, VCAN, COL6A1, CAT, ERH, IARS, SNRNP200, RBMX, LGR4, ASF1A	2621	104	16792	1.9713	0.665866	0.0168633	0.0165479
GOTERM_BP_DIRECT	GO:0002026~regulation of the force of heart contraction	11	0.366667	0.000199079	MYL4, CSRP3, CAMK2D, PLN, GLRX3, MYL2, MYL3, ATP2A2, MYH6, SLC8A1, MYH7	2621	19	16792	3.70915	0.693228	0.017902	0.0175672
GOTERM_BP_DIRECT	GO:0006406~mRNA export from nucleus	31	1.03333	0.000205422	FYTTD1, SMG1, ENY2, RBM8A, ALKBH5, FIP1L1, RBMX2, SRSF11, EIF5A, RANBP2, NUP214, UPF2, CHTOP, NUP133, SHFM1, CPSF3, UPF3B, NUP153, THOC2, THOC7, SRRM1, NUP93, DDX19A, HNRNPA2B1, SRSF3, NUP98, SRSF5, NUPL2, SRSF6, SLU7, SRSF7	2621	100	16792	1.98608	0.704564	0.0181967	0.0178563
GOTERM_BP_DIRECT	GO:0005978~glycogen biosynthetic process	13	0.433333	0.000228685	PTGES3, GBE1, AGL, GYS1, UGP2, PPP1R3C, UBB, UBC, ACADM, GYG2, RPS27A, GYG1, PGM1	2621	26	16792	3.20336	0.742671	0.0199595	0.0195862
GOTERM_BP_DIRECT	GO:0006979~response to oxidative stress	33	1.1	0.00024054	APP, BTG1, PON2, XPA, PSIP1, PDLIM1, PRDX3, PRDX5, RPS3, HMOX1, PRNP, NDUFA6, GPX1, RBPMS, GPX4, DUSP1, GPX3, IDH1, GSS, GPX8, GAB1, DHCR24, OXR1, SIRT1, ATOX1, NDUFS8, RRM2B, SDHAF3, STK25, PXDN, MSRB2, NDUFS2, GCLM	2621	110	16792	1.92201	0.760158	0.0206899	0.0203029
GOTERM_BP_DIRECT	GO:0021762~substantia nigra development	19	0.633333	0.000249217	YWHAE, HSPA5, CNP, ATP5J, ATP5F1, DYNLL1, ENO3, RHOA, ACTB, COX6B1, LDHA, UCHL1, BASP1, GNB4, CALM3, MBP, CKB, CALM1, CALM2	2621	49	16792	2.48424	0.772201	0.0208325	0.0204428
GOTERM_BP_DIRECT	GO:0042752~regulation of circadian rhythm	19	0.633333	0.000249217	TOP2A, KLF10, PRKAA2, PRKDC, MAGED1, NONO, UBE3A, PROX1, PPP1CB, MAPK9, PPP1CC, SFPQ, PSPC1, ID2, CRY2, HNRNPD, CRY1, FBXL3, PPARA	2621	49	16792	2.48424	0.772201	0.0208325	0.0204428
GOTERM_BP_DIRECT	GO:0090090~negative regulation of canonical Wnt signaling pathway	44	1.46667	0.000265892	PSMD12, PSMD11, PSMD14, HDAC1, CTNND1, PRICKLE1, FOXO3, MLLT3, PSMD8, PSMB4, PSMD7, PSMD4, UBB, CDH2, PSMD2, UBC, G3BP1, DACT3, PSMD1, NKX2-5, RPS27A, DACT1, FZD1, WWTR1, EGR1, WNT5B, IGFBP4, CAV1, WNT5A, PPP2R3A, MCC, MAPK14, PSMB8, PSMB9, DKK3, RBX1, CYLD, SFRP1, PSMA3, PSMC4, PSME3, PSME1, PSME2, PFDN5	2621	163	16792	1.72942	0.793669	0.0219176	0.0215077
GOTERM_BP_DIRECT	GO:0043044~ATP-dependent chromatin remodeling	12	0.4	0.000283715	SMARCE1, HDAC2, RBBP4, HDAC1, SMARCA5, SMARCAD1, CHD4, ARID1A, SMARCA1, GATAD2B, ACTB, SMARCA4	2621	23	16792	3.34263	0.814387	0.0227547	0.0223292
GOTERM_BP_DIRECT	GO:0000715~nucleotide-excision repair, DNA damage recognition	12	0.4	0.000283715	CUL4A, DDB1, COPS6, UBB, PARP1, COPS2, CETN2, UBC, XPA, RPS27A, CUL4B, RBX1	2621	23	16792	3.34263	0.814387	0.0227547	0.0223292
GOTERM_BP_DIRECT	GO:0017148~negative regulation of translation	21	0.7	0.000308822	TIA1, BTG2, DDX3X, IGFBP5, FMR1, IREB2, CIRBP, SAMD4A, RPL13A, EPRS, TOB1, GIGYF2, ILF3, CNOT1, CAPRIN1, CNOT2, CAPRIN2, RPS3, IGF2BP1, IGF2BP2, GAPDH	2621	58	16792	2.31967	0.840089	0.0244381	0.023981
GOTERM_BP_DIRECT	GO:0051301~cell division	80	2.66667	0.000339801	ANKLE2, CETN2, CDCA7L, CETN3, CLTC, NR3C1, SMC4, TRIOBP, CKS1B, TTC28, SMC2, BABAM1, PPP1CB, SEPT9, PPP1CC, CCND3, TUBA1A, CDC23, PTTG1, CCND1, MIS18BP1, CHMP1B, RUVBL1, SSSCA1, NEK3, TXNL4A, HELLS, NUDC, DYNLT1, IST1, TUBB, DYNLT3, TERF1, CKAP5, SEPT2, HAUS1, CD2AP, KLHL42, KIF2A, CCNY, CINP, CKS2, MAPRE1, KIF20B, MAPRE2, ARL8B, ANAPC13, ARPP19, ANAPC10, AURKA, ANAPC11, SKA2, GNAI2, CCNB1, RAD21…	2621	350	16792	1.46439	0.866954	0.0265358	0.0260395
GOTERM_BP_DIRECT	GO:0051016~barbed-end actin filament capping	9	0.3	0.000429909	GSN, CAPZB, CAPZA1, RDX, CAPZA2, TWF1, ADD1, TRIOBP, ADD2	2621	14	16792	4.1186	0.922079	0.0331365	0.0325168
GOTERM_BP_DIRECT	GO:0006521~regulation of cellular amino acid metabolic process	19	0.633333	0.000440608	PSMD12, PSMD11, PSMD14, OAZ1, PSMB8, OAZ2, AZIN1, PSMB9, PSMD8, PSMA3, PSMB4, PSMD7, PSMD4, PSMC4, PSMD2, PSME3, PSME1, PSMD1, PSME2	2621	51	16792	2.38682	0.926875	0.0335257	0.0328987
GOTERM_BP_DIRECT	GO:0030511~positive regulation of transforming growth factor beta receptor signaling pathway	12	0.4	0.000450261	CDKN1C, SDCBP, MYOCD, SMAD4, SNW1, HSP90AB1, CITED2, TGFB1I1, NPNT, THBS1, RNF111, HIPK2	2621	24	16792	3.20336	0.930948	0.0338266	0.0331939
GOTERM_BP_DIRECT	GO:0048013~ephrin receptor signaling pathway	27	0.9	0.000463896	ROCK1, SDC2, ITSN1, ARPC1A, ACTB, ACTG1, SDCBP, EFNB3, SIPA1L1, CHN1, AP2S1, NCK2, ANKS1A, AP2M1, EPHB3, PSENEN, EPHA7, YES1, PTPN11, AP2B1, ARPC5, RHOA, EFNA1, ARPC2, ARPC3, ARHGEF7, CRK	2621	86	16792	2.01141	0.936319	0.0339904	0.0333547
GOTERM_BP_DIRECT	GO:0070126~mitochondrial translational termination	27	0.9	0.000463896	MRPS36, GFM2, MRPS14, MRPS12, MRPL16, MRPL17, MRPL39, MRPL14, MRPL15, MRPL34, MRPL13, MRPL10, MRPL11, C12ORF65, MRPL42, CHCHD1, GADD45GIP1, MRPS23, MRPL27, MRPS18B, MRPL28, MRPL47, MRPS7, MRPS6, MRPL22, MRPL51, DAP3	2621	86	16792	2.01141	0.936319	0.0339904	0.0333547
GOTERM_BP_DIRECT	GO:0032355~response to estradiol	28	0.933333	0.000506614	GPI, CDKN1B, PCNA, PTN, AREG, CTGF, CCND1, CASP3, RBBP8, BID, NCOA1, MBD4, POSTN, ANXA1, DUSP1, BAD, STAT3, DNMT3A, EEF2, BMP7, NCOR2, COL1A1, MMP15, CAT, TXNIP, CTNNB1, CRYAB, PAM	2621	91	16792	1.9713	0.950586	0.0366677	0.035982
GOTERM_BP_DIRECT	GO:0002223~stimulatory C-type lectin receptor signaling pathway	31	1.03333	0.000518745	PSMD12, PSMD11, PSMD14, UBE2D1, MALT1, RELA, RELB, PSMD8, PSMB4, PSMD7, PSMD4, UBB, PSMD2, UBC, PSMD1, EP300, RPS27A, PRKACA, PAK2, CREBBP, PSMB8, NFKB1, PSMB9, NFKBIA, PSMA3, PSMC4, PSME3, PSME1, PSME2, TAB3, TAB2	2621	105	16792	1.89151	0.95402	0.0370934	0.0363996
GOTERM_BP_DIRECT	GO:0043388~positive regulation of DNA binding	13	0.433333	0.000531305	MYOCD, CEBPG, HMGB2, EDF1, HMGB1, TXN, HIPK2, NME1, CALM3, HES1, CALM1, JAK2, CALM2	2621	28	16792	2.97455	0.957325	0.0375393	0.0368372
GOTERM_BP_DIRECT	GO:0000209~protein polyubiquitination	47	1.56667	0.00060737	PSMD12, PSMD11, PSMD14, UBE2D3, UBE2D1, NEDD4L, CBLB, PSMD8, ZNRF2, RNF115, PSMB4, PSMD7, RNF114, PSMD4, UBB, TNKS2, PSMD2, HLTF, UBC, UBR5, PSMD1, FBXO3, RBBP6, RPS27A, RNF111, RNF20, WSB1, DTX3L, HUWE1, UBE2E1, PSMB8, TOPORS, PSMB9, KLHL42, RBX1, PSMA3, PSMC4, PSME3, BCL2, PSME1, RLIM, PSME2, RNF181, BLMH, ASB2, DZIP3, BIRC2	2621	184	16792	1.6365	0.972835	0.0424087	0.0416156
GOTERM_BP_DIRECT	GO:0006094~gluconeogenesis	17	0.566667	0.000618955	GPI, TPI1, GOT1, MDH1, MDH2, PGAM1, ENO1, ENO2, ENO3, PGK1, CRY1, ALDOA, GAPDH, SLC25A11, PGM1, ATF4, SLC25A13	2621	44	16792	2.47532	0.974641	0.0427151	0.0419162
GOTERM_BP_DIRECT	GO:0006950~response to stress	21	0.7	0.000651931	HSP90AA2P, HSP90AB3P, NPM1, SMG1, NDRG4, HSP90AA1, PRKAA2, HSP90AB1, GADD45B, GADD45A, STK39, AKR1B1, GADD45G, EIF1, HSP90B1, MAPK9, MAPKAPK3, TP53TG1, MAPKAPK2, MAPK1, SQSTM1	2621	61	16792	2.20559	0.979151	0.0444737	0.0436419
GOTERM_BP_DIRECT	GO:0042273~ribosomal large subunit biogenesis	12	0.4	0.000691345	RPL5, YAE1D1, NOP16, RPL11, RPL14, RRS1, RPL35A, SURF6, ZNF622, RPL26, RPL26L1, RPL7	2621	25	16792	3.07522	0.983503	0.0461026	0.0452404
GOTERM_BP_DIRECT	GO:0046686~response to cadmium ion	12	0.4	0.000691345	MAPK9, PRNP, GPI, CYB5A, DTYMK, CDKN1B, SPARC, PCNA, GSS, CAT, SOD2, B2M	2621	25	16792	3.07522	0.983503	0.0461026	0.0452404
GOTERM_BP_DIRECT	GO:0045727~positive regulation of translation	19	0.633333	0.000747495	NPM1, DDX3X, FMR1, CIRBP, FAM129A, SAMD4A, UPF3B, UPF3A, EEF2, THBS1, RPS4X, QARS, RPS6KB1, HNRNPD, MAPK1, PABPC1, SOX4, PAIP1, ABCF1	2621	53	16792	2.29675	0.988181	0.0492931	0.0483712
GOTERM_BP_DIRECT	GO:0006294~nucleotide-excision repair, preincision complex assembly	13	0.433333	0.000778633	PARP1, CETN2, XPA, GTF2H2, GTF2H5, RBX1, CUL4A, DDB1, CDK7, UBB, UBC, RPS27A, CUL4B	2621	29	16792	2.87198	0.990177	0.0501519	0.0492139
GOTERM_BP_DIRECT	GO:0060316~positive regulation of ryanodine-sensitive calcium-release channel activity	7	0.233333	0.000785868	GSTM2, ASPH, GSTO1, AKAP6, CALM3, CALM1, CALM2	2621	9	16792	4.983	0.99059	0.0501519	0.0492139
GOTERM_BP_DIRECT	GO:0043653~mitochondrial fragmentation involved in apoptotic process	7	0.233333	0.000785868	FIS1, ATG3, ERBB4, BNIP3, VPS35, MFF, DNM1L	2621	9	16792	4.983	0.99059	0.0501519	0.0492139
GOTERM_BP_DIRECT	GO:0007517~muscle organ development	27	0.9	0.000825675	LAMA5, LAMA2, FHL1, AEBP1, SRI, CHD2, SGCE, SPEG, DMD, BVES, MEF2A, UNC45B, XBP1, USP2, ETV1, NEB, SIRT1, CENPF, MRAS, FRG1, ID3, ITGB1BP2, UTRN, CRYAB, MURC, VAMP5, HBEGF	2621	89	16792	1.94361	0.992571	0.0521317	0.0511567
GOTERM_BP_DIRECT	GO:0070527~platelet aggregation	16	0.533333	0.000844349	ACTN1, HSPB1, ACTB, TSPAN32, ACTG1, FIBP, CSRP1, GNAS, FLNA, MYH9, TLN1, GAS6, CLIC1, MYL9, METAP1, VCL	2621	41	16792	2.50018	0.993351	0.0527496	0.0517631
GOTERM_BP_DIRECT	GO:1901687~glutathione derivative biosynthetic process	11	0.366667	0.000888521	GSTM4, GSTK1, GSTM3, GSTM2, GSTA4, GSTO1, MGST3, ESD, MGST1, AKR1A1, MGST2	2621	22	16792	3.20336	0.994886	0.0543646	0.0533479
GOTERM_BP_DIRECT	GO:1900087~positive regulation of G1/S transition of mitotic cell cycle	11	0.366667	0.000888521	CUL4A, LSM10, ANKRD17, DDX3X, ANXA1, APEX1, PPP1R1C, RDX, UBE2E2, CUL4B, EIF4G1	2621	22	16792	3.20336	0.994886	0.0543646	0.0533479
GOTERM_BP_DIRECT	GO:0016477~cell migration	44	1.46667	0.000897773	ITGB1, CD63, LAMA5, ARF4, BTG1, SH3KBP1, SDC2, ASAP3, ARPC5L, LAMC1, ADAMTS12, THBS1, ARHGAP35, CTGF, STRIP2, CDH2, ERBB4, MDK, S1PR1, NCK2, HES1, ITGAV, JAK2, EPHB3, JAK1, SORBS2, EMP2, ARPC5, RHOA, EFNA1, CCDC88A, COL5A1, ABI2, RPS6KB1, BAMBI, PEAK1, PALLD, FAT1, ADAM9, ITGB1BP1, CD24, TMEM18, GAS6, DOCK1	2621	172	16792	1.63893	0.995159	0.0543702	0.0533533
GOTERM_BP_DIRECT	GO:0070125~mitochondrial translational elongation	26	0.866667	0.000924845	MRPS36, GFM2, MRPS14, MRPS12, MRPL16, MRPL17, MRPL39, MRPL14, MRPL15, MRPL34, MRPL13, MRPL10, MRPL11, MRPL42, CHCHD1, GADD45GIP1, MRPS23, MRPL27, MRPS18B, MRPL28, MRPL47, MRPS7, MRPS6, MRPL22, MRPL51, DAP3	2621	85	16792	1.9597	0.995878	0.055444	0.0544071
GOTERM_BP_DIRECT	GO:0016236~macroautophagy	24	0.8	0.000947773	ATG3, GABARAPL2, GABARAPL1, PRKAA2, MTERF3, PRKAG2, DYNLL1, ATG14, TOMM22, UBB, C6ORF106, RRAGB, RHEB, RB1CC1, NBR1, UBC, TOMM7, LAMTOR2, LAMTOR4, RPS27A, LAMTOR3, SQSTM1, OPTN, LAMTOR5	2621	76	16792	2.02317	0.996403	0.0562503	0.0551983
GOTERM_BP_DIRECT	GO:0000245~spliceosomal complex assembly	12	0.4	0.00103063	ZRSR2, SART3, SNRPG, GEMIN6, SNRPE, SNRPD3, SMN1, TXNL4A, SF3B1, LSM4, RBM5, SF1	2621	26	16792	2.95695	0.997801	0.0605622	0.0594295
GOTERM_BP_DIRECT	GO:0044344~cellular response to fibroblast growth factor stimulus	13	0.433333	0.00111511	KDM5B, POSTN, ZFP36L2, ZFP36L1, SETX, COL1A1, DSTYK, ZFP36, SFRP1, CCL2, ITGB1BP1, GCLM, SNCA	2621	30	16792	2.77624	0.998669	0.0642679	0.0630659
GOTERM_BP_DIRECT	GO:0060314~regulation of ryanodine-sensitive calcium-release channel activity	10	0.333333	0.00112105	CAMK2D, PLN, ASPH, PDE4D, HRC, CALM3, DMD, CALM1, PRKACA, CALM2	2621	19	16792	3.37196	0.998715	0.0642679	0.0630659
GOTERM_BP_DIRECT	GO:0006986~response to unfolded protein	16	0.533333	0.00112618	HSPA8, HSP90AA1, HSP90AB1, HSPB7, HSPB2, HSPB1, HSPB3, HSPE1, THBS1, HSPD1, DNAJA1, HSPH1, DNAJB5, DNAJB4, CREBRF, SERPINH1	2621	42	16792	2.44065	0.998754	0.0642679	0.0630659
GOTERM_BP_DIRECT	GO:0006096~glycolytic process	14	0.466667	0.00115209	GPI, TPI1, PGAM1, ENO1, ENO2, ENO3, HK2, HK1, LDHA, PGK1, ALDOA, GAPDH, PFKM, PGM1	2621	34	16792	2.63806	0.998932	0.064529	0.0633221
GOTERM_BP_DIRECT	GO:0000381~regulation of alternative mRNA splicing, via spliceosome	15	0.5	0.0011525	RBM25, MBNL2, RBFOX2, RBM8A, WTAP, FMR1, DYRK1A, PTBP1, THRAP3, SAP18, SREK1, NSRP1, SRSF6, RBMX, RBM5	2621	38	16792	2.52897	0.998934	0.064529	0.0633221
GOTERM_BP_DIRECT	GO:0090263~positive regulation of canonical Wnt signaling pathway	33	1.1	0.00125875	PSMD12, PSMD11, PSMD14, PSMD8, PSMB4, PSMD7, PSMD4, UBB, TNKS2, PSMD2, UBC, UBR5, PSMD1, VPS35, RPS27A, SOX4, WLS, CAV1, PPP2R3A, PSMB8, NFKB1, PSMB9, COL1A1, SFRP1, PSMA3, PSMC4, BAMBI, PSME3, CAPRIN2, PSME1, PSME2, PIN1, LGR4	2621	120	16792	1.76185	0.999433	0.0698196	0.0685138
GOTERM_BP_DIRECT	GO:0030512~negative regulation of transforming growth factor beta receptor signaling pathway	21	0.7	0.00128372	ZNF451, XBP1, RASL11B, HSPA5, TGFB1I1, CAV1, HTRA1, MTMR4, SIRT1, GLG1, UBB, BAMBI, PEG10, PRDM16, UBC, STRAP, PMEPA1, PIN1, RPS27A, SNX6, HSPA1A	2621	64	16792	2.1022	0.999511	0.0698982	0.0685909
GOTERM_BP_DIRECT	GO:0006369~termination of RNA polymerase II transcription	21	0.7	0.00128372	CHTOP, RBM8A, CPSF3, UPF3B, THOC2, THOC7, SRRM1, LSM10, SETX, FIP1L1, PCF11, SNRPG, SRSF3, SNRPE, SNRPD3, SNRPF, SRSF5, SRSF6, SRSF7, SLU7, SRSF11	2621	64	16792	2.1022	0.999511	0.0698982	0.0685909
GOTERM_BP_DIRECT	GO:0032481~positive regulation of type I interferon production	18	0.6	0.00131596	CREBBP, XRCC6, PRKDC, DHX9, ZC3HAV1, TMEM173, RELA, NFKB1, TBK1, IRF1, POLR1C, POLR1D, EP300, CTNNB1, LRRFIP1, POLR2H, POLR3K, POLR2K	2621	51	16792	2.26119	0.999597	0.0710019	0.069674
GOTERM_BP_DIRECT	GO:0045893~positive regulation of transcription, DNA-templated	107	3.56667	0.00134736	ETS2, GPBP1, TRIM24, SMARCAD1, SOX4, RNF111, MAP2K3, WNT5A, SOX11, MITF, ILF2, SFRP1, ILF3, KAT6A, PHIP, TRIM16, IFNAR1, ATF4, ENY2, KMT2A, MAGED1, GATA6, GATA4, FOXO3, HIF1A, RLF, NPAT, HMBOX1, PRDM16, NKX2-5, BPTF, FZD1, EGR1, CREBBP, XRCC6, SMAD4, SMARCA5, HMGA1, SMARCA1, BMP7, NFKB1, SMARCA4, MLLT11, COL1A1, CDK7, FUBP3, BAMBI, ID2, HNRNPD, MMS19, TCF3, PICALM, CDKN1C, CITED2, TGFB1I1, HMGB2,…	2621	515	16792	1.3311	0.999665	0.0720415	0.0706942
GOTERM_BP_DIRECT	GO:0051028~mRNA transport	17	0.566667	0.00140501	AHCTF1, HNRNPA3, RBM8A, FMR1, XPO7, UPF3A, NUTF2, MAGOHB, SUPT6H, LRPPRC, IWS1, ZFP36L1, ZFP36, XPO1, IGF2BP1, IGF2BP2, HNRNPA1	2621	47	16792	2.31732	0.999762	0.0743955	0.0730041
GOTERM_BP_DIRECT	GO:0007049~cell cycle	52	1.73333	0.00142948	RIF1, GMNN, CKS1B, CCAR1, SEPT9, CCND3, RGS2, CCND1, RASSF4, RB1CC1, TLK1, PIM3, TSPYL2, PDCD6IP, USP2, TET2, SEPT2, PTP4A1, EID1, THAP5, CINP, TXNIP, PFDN1, SPIN2B, ERH, SIK1, ARL8B, DTYMK, RABGAP1, NOLC1, ARL2, AURKA, GNAI2, PCNP, RBBP4, MAPK1, MAPK6, RBM38, SEPT10, SEPT11, URGCP, WTAP, SUPT5H, BLCAP, CYLD, KRT18, NASP, PPP1R1C, PIN1, RAD17, CUL4B, CDKN3	2621	217	16792	1.53525	0.999794	0.0743955	0.0730041
GOTERM_BP_DIRECT	GO:0043154~negative regulation of cysteine-type endopeptidase activity involved in apoptotic process	22	0.733333	0.00143101	YWHAE, IGBP1, GPI, USP47, TNFAIP8, DDX3X, GPX1, ARL6IP1, CSNK2A1, IFI6, DHCR24, THBS1, AQP1, VEGFA, PRDX3, PRDX5, POR, FNIP1, GAS6, CRYAB, LAMTOR5, SNCA	2621	69	16792	2.04272	0.999796	0.0743955	0.0730041
GOTERM_BP_DIRECT	GO:0030308~negative regulation of cell growth	33	1.1	0.00145999	CDKN1A, CDKN1B, NDRG3, BTG1, DDX3X, FHL1, ENO1, ADIPOR2, RTN4, PPP2CA, NPPB, TRO, GJA1, SERTAD1, NPPA, DACT3, SLIT3, RBBP7, TSPYL2, SMAD4, OSGIN1, MUL1, SIRT1, AGT, SMARCA4, DCBLD2, BST2, SFRP1, BCL6, MYL2, CAPRIN2, BCL2, CRYAB	2621	121	16792	1.74729	0.999829	0.0743955	0.0730041
GOTERM_BP_DIRECT	GO:1901841~regulation of high voltage-gated calcium channel activity	6	0.2	0.0014666	NPPA, PDE4B, CALM3, SRI, CALM1, CALM2	2621	7	16792	5.49147	0.999835	0.0743955	0.0730041
GOTERM_BP_DIRECT	GO:0042178~xenobiotic catabolic process	6	0.2	0.0014666	GSTM4, GSTM3, GSTM2, ACSL1, GSTO1, CRYZ	2621	7	16792	5.49147	0.999835	0.0743955	0.0730041
GOTERM_BP_DIRECT	GO:0043123~positive regulation of I-kappaB kinase/NF-kappaB signaling	41	1.36667	0.00150692	ANKRD17, ZC3HAV1, ATP2C1, LITAF, MALT1, RELA, AKAP13, TMEM101, GJA1, LGALS1, TBK1, UBB, TFG, TSPAN6, UBC, MIER1, FLNA, HMOX1, CD36, RPS27A, TGM2, WLS, TMED4, UBE2I, PLK2, TNFRSF19, MUL1, CFLAR, RHOC, RHOA, TNFRSF1A, BST2, MAVS, VAPA, CTNNB1, TERF2IP, S100A4, TAB2, AJUBA, BIRC2, BIRC3	2621	161	16792	1.63152	0.99987	0.0757927	0.0743752
GOTERM_BP_DIRECT	GO:1903779~regulation of cardiac conduction	19	0.633333	0.0015415	RYR2, AHCYL1, ATP2A2, ATP1B3, ATP1B2, TNNI3K, ATP1B1, SLC8A1, AGT, EHD3, PLN, ASPH, NPPA, CASQ2, TNNI3, FXYD6, NKX2-5, PRKACA, CORIN	2621	56	16792	2.17371	0.999894	0.0768809	0.075443
GOTERM_BP_DIRECT	GO:0086064~cell communication by electrical coupling involved in cardiac conduction	8	0.266667	0.00160328	RYR2, GJA1, PKP2, ATP1B2, CACNA1C, ATP1B1, PRKACA, SLC8A1	2621	13	16792	3.94259	0.999927	0.0786404	0.0771697
GOTERM_BP_DIRECT	GO:0030837~negative regulation of actin filament polymerization	8	0.266667	0.00160328	FHOD3, KANK1, MKKS, MYADM, TWF1, PFN1, BBS4, PFN2	2621	13	16792	3.94259	0.999927	0.0786404	0.0771697
GOTERM_BP_DIRECT	GO:0098869~cellular oxidant detoxification	22	0.733333	0.00174864	AAED1, GSTK1, GSTM2, GPX1, GPX4, GSTO1, NXN, GPX3, TXNRD1, MGST3, MGST1, GPX8, MGST2, GPX7, TXN, FAM213A, TXNDC17, PRDX3, PRDX5, PRDX4, CAT, PXDN	2621	70	16792	2.01354	0.999969	0.0848252	0.0832388
GOTERM_BP_DIRECT	GO:0006123~mitochondrial electron transport, cytochrome c to oxygen	10	0.333333	0.00175796	COX8A, COX7A2L, NDUFA4, COX4I1, COX5B, COX6C, COX6A1, COX6A2, COX10, COX6B1	2621	20	16792	3.20336	0.999971	0.0848252	0.0832388
GOTERM_BP_DIRECT	GO:0016569~covalent chromatin modification	31	1.03333	0.00189168	DNMT1, RSF1, CHD2, NR3C1, CHD1, BABAM1, ING3, HLTF, WBSCR22, TLK1, DPF3, HMGN3, BPTF, SMARCE1, TSPYL2, BRD2, CBX6, H2AFY, CBX4, CBX3, UTP3, SMARCA5, TET1, DEK, SMARCA1, ARID1A, SMARCA4, MTF2, ANP32E, PHF13, ASF1A	2621	113	16792	1.75759	0.999987	0.0905411	0.0888478
GOTERM_BP_DIRECT	GO:1901998~toxin transport	14	0.466667	0.0021162	CCT3, CCT2, COPB2, NRP1, HSPA5, BNIP3, ARID1A, ANTXR2, DNAJA1, SCFD1, HRH2, CCT8, CCT5, CCT4	2621	36	16792	2.4915	0.999997	0.100477	0.0985981
GOTERM_BP_DIRECT	GO:0032212~positive regulation of telomere maintenance via telomerase	13	0.433333	0.00215089	CCT3, CCT2, NEK7, PKIB, HMBOX1, TNKS2, MAPK1, CTNNB1, ATM, CCT8, HNRNPA1, CCT5, CCT4	2621	32	16792	2.60273	0.999997	0.101314	0.0994188
GOTERM_BP_DIRECT	GO:0051571~positive regulation of histone H3-K4 methylation	9	0.3	0.00224243	SMAD4, DNMT1, SNW1, KMT2A, CTR9, CTNNB1, WDR61, RTF1, OGT	2621	17	16792	3.39179	0.999998	0.104794	0.102834
GOTERM_BP_DIRECT	GO:0031175~neuron projection development	28	0.933333	0.00239469	APP, BTG2, SRF, HMGB1, FRY, PPP1R9A, AREG, PQBP1, CAMSAP2, BLOC1S6, CAPZB, BLOC1S1, MICALL1, STMN1, NCAM1, PHGDH, MAP4, SNAPIN, RYK, LAMB1, RAB11A, SEPT2, VAPA, RAB13, RAPGEF2, ATXN10, FRYL, CUL4B	2621	100	16792	1.79388	0.999999	0.111035	0.108958
GOTERM_BP_DIRECT	GO:0006928~movement of cell or subcellular component	25	0.833333	0.00253813	HSPB1, SPINT2, TXN, ACTB, ACTG1, GNA13, CAPZB, CALD1, JAK2, WASF1, TPM4, TUBB, TPM1, STAT3, ARPC5, MAPK14, ABI2, ARPC2, ARPC3, CAPZA1, ABI1, CAPZA2, VIM, TLN1, VCL	2621	86	16792	1.86242	1	0.116774	0.11459
GOTERM_BP_DIRECT	GO:0007015~actin filament organization	22	0.733333	0.0025658	FHOD3, TPM4, TPM2, ACTN1, TPM1, LMOD1, BRK1, SORBS2, EMP2, SORBS1, PPP1R9A, LMOD3, LMOD2, PDLIM3, TMSB4X, FAT1, BCL2, CTNNA1, NCK2, ALDOA, TMSB10, DBN1	2621	72	16792	1.95761	1	0.117139	0.114948
GOTERM_BP_DIRECT	GO:0055117~regulation of cardiac muscle contraction	10	0.333333	0.00265423	HCN4, RYR2, EHD3, RNF207, CALM3, TNNI3K, CALM1, NKX2-5, PRKACA, CALM2	2621	21	16792	3.05082	1	0.118517	0.1163
GOTERM_BP_DIRECT	GO:0000027~ribosomal large subunit assembly	10	0.333333	0.00265423	RPL5, RPL3, RPL10, RPL12, RPL11, RPL24, RPL23A, RPF2, RPL6, MRPL11	2621	21	16792	3.05082	1	0.118517	0.1163
GOTERM_BP_DIRECT	GO:0030521~androgen receptor signaling pathway	15	0.5	0.00265589	NCOA1, KDM3A, TGFB1I1, FHL2, UBE3A, ARID1A, DNAJA1, MED14, CDK7, MED24, MED13, THRAP3, NRIP1, PMEPA1, CTNNB1	2621	41	16792	2.34392	1	0.118517	0.1163
GOTERM_BP_DIRECT	GO:0015949~nucleobase-containing small molecule interconversion	11	0.366667	0.00287095	RRM1, DTYMK, RRM2B, GUK1, TXNRD1, AK2, NME4, AK4, TXN, AK6, NME1	2621	25	16792	2.81895	1	0.125554	0.123206
GOTERM_BP_DIRECT	GO:0009060~aerobic respiration	13	0.433333	0.00290638	UQCRB, SDHC, MTFR1L, COX6A1, SDHB, COX6A2, CHCHD5, OXA1L, BLOC1S1, CAT, PMPCB, UQCRC2, COX10	2621	33	16792	2.52386	1	0.125554	0.123206
GOTERM_BP_DIRECT	GO:0007050~cell cycle arrest	36	1.2	0.00291011	CDKN1C, PPP1R15A, KHDRBS1, CDKN1A, CDKN1B, PRKAA2, CUL5, CAB39L, PRKAG2, THBS1, TBRG1, RBM38, PRNP, GADD45A, DHCR24, EIF2AK4, PA2G4, MLF1, CUL4A, CDK7, CDK6, MSH2, RRAGB, RHEB, IRF1, JMY, HBP1, ATM, LAMTOR2, LAMTOR4, KIF20B, GAS6, LAMTOR3, CDKN3, GAS7, LAMTOR5	2621	141	16792	1.63576	1	0.125554	0.123206
GOTERM_BP_DIRECT	GO:0048008~platelet-derived growth factor receptor signaling pathway	12	0.4	0.00294052	NRP1, FER, PLEKHA1, TIPARP, PDGFD, ZFAND5, GAB1, TXNIP, ARID5B, PTPN11, JAK2, PIK3C2A	2621	29	16792	2.65105	1	0.125554	0.123206
GOTERM_BP_DIRECT	GO:0005977~glycogen metabolic process	12	0.4	0.00294052	PPP1CB, PPP1CC, UGP2, PPP1R3C, PPP1R1A, PPP1R3B, GBE1, PRKAG2, PHKB, PYGM, PYGL, STK40	2621	29	16792	2.65105	1	0.125554	0.123206
GOTERM_BP_DIRECT	GO:0000289~nuclear-transcribed mRNA poly(A) tail shortening	12	0.4	0.00294052	CNOT4, EIF4A2, CNOT6, ZFP36, CNOT11, CNOT1, CNOT2, SAMD4A, PABPC1, EIF4B, EIF4G1, PAIP1	2621	29	16792	2.65105	1	0.125554	0.123206
GOTERM_BP_DIRECT	GO:0006915~apoptotic process	114	3.8	0.00297642	CYFIP2, NCKAP1, MTCH1, ARL6IP1, UBE2D3, PDCD5, NR3C1, UBE2Z, CCAR1, GJA1, SLK, LGALS1, PEG10, EP300, PIM3, MEF2A, SH3GLB1, SAP30BP, EPHA7, CSNK2A1, IGFBP3, CSNK2A2, MUL1, PSME3, SPIN2B, SQSTM1, S100A8, DAP3, RTN3, KMT2A, RTN4, ZFP36L1, PRDX3, PRDX5, GRK5, RAD21, BAG1, EPB41L3, TIA1, GADD45B, CADM1, GADD45A, DHCR24, NFKB1, GADD45G, AIMP1, NFKBIA, TPX2, DAP, BCL2, OGT, CLIC4, TNFAIP8, HIP1, PPP1R13…	2621	567	16792	1.28812	1	0.126179	0.123819
GOTERM_BP_DIRECT	GO:0007179~transforming growth factor beta receptor signaling pathway	26	0.866667	0.00309746	ITGB1, AMHR2, CITED2, NEDD8, MTMR4, F11R, UBB, UBC, GCNT2, CCL2, RPS27A, LEFTY2, KLF10, SMAD4, PARP1, GDF15, APOA1, FOS, RHOA, HIPK2, COL3A1, COL1A2, BAMBI, ID1, ADAM9, FERMT2	2621	92	16792	1.81059	1	0.130379	0.12794
GOTERM_BP_DIRECT	GO:0016575~histone deacetylation	16	0.533333	0.00316248	RBM14, HDAC2, KDM1A, HDAC1, BAZ2A, CHD4, ARID4B, SIRT1, HOPX, PHF21A, MORF4L1, RBBP4, BRMS1L, SAP18, RBBP7, MTA3	2621	46	16792	2.22842	1	0.132178	0.129706
GOTERM_BP_DIRECT	GO:1903364~positive regulation of cellular protein catabolic process	7	0.233333	0.00325689	RDX, TNFAIP3, VPS35, PTTG1IP, EZR, FBXL5, DACT1	2621	11	16792	4.077	1	0.134234	0.131723
GOTERM_BP_DIRECT	GO:0098911~regulation of ventricular cardiac muscle cell action potential	7	0.233333	0.00325689	RYR2, CAV1, PKP2, DSG2, CTNNA3, CACNA1C, DSC2	2621	11	16792	4.077	1	0.134234	0.131723
GOTERM_BP_DIRECT	GO:0061049~cell growth involved in cardiac muscle cell development	6	0.2	0.00340759	CAMK2D, NPPA, GATA4, SORBS2, PDLIM5, AGT	2621	8	16792	4.80504	1	0.139056	0.136455
GOTERM_BP_DIRECT	GO:0090002~establishment of protein localization to plasma membrane	15	0.5	0.00342075	LAMA5, ROCK1, ACTN2, RDX, F11R, TNFRSF1A, CACNB2, CDH2, RAB13, FLOT1, PKP2, TSPAN5, EZR, S100A10, CLASP2	2621	42	16792	2.28811	1	0.139056	0.136455
GOTERM_BP_DIRECT	GO:0043433~negative regulation of sequence-specific DNA binding transcription factor activity	19	0.633333	0.00361585	PRNP, SP100, HDAC2, KDM1A, CEBPG, PROX1, SIRT1, PBX1, ID2, HAND2, ID1, BHLHE40, RLIM, ID3, FLNA, HMOX1, GAS6, TAF3, ZNF431	2621	60	16792	2.02879	1	0.145987	0.143256
GOTERM_BP_DIRECT	GO:0034446~substrate adhesion-dependent cell spreading	14	0.466667	0.00366117	LAMA5, FN1, LAMB1, LAMC1, ANTXR1, EFNA1, FER, PEAK1, AKIP1, ITGAV, BVES, FERMT2, EPHB3, VAMP3	2621	38	16792	2.36037	1	0.146697	0.143953
GOTERM_BP_DIRECT	GO:0006283~transcription-coupled nucleotide-excision repair	22	0.733333	0.00368287	USP7, AQR, PCNA, RFC1, XPA, GTF2H2, GTF2H5, RBX1, CUL4A, DDB1, COPS6, CDK7, UBB, COPS2, UBC, EP300, POLR2G, POLR2H, RPS27A, POLR2K, CUL4B, HMGN1	2621	74	16792	1.9047	1	0.146697	0.143953
GOTERM_BP_DIRECT	GO:0015986~ATP synthesis coupled proton transport	10	0.333333	0.00387664	ATP5B, ATP5A1, ATP5J, ATP5C1, ATP5G3, ATP5H, ATP5F1, ATP5G2, ATP5G1, ATP5L	2621	22	16792	2.91214	1	0.153386	0.150517
GOTERM_BP_DIRECT	GO:0032480~negative regulation of type I interferon production	12	0.4	0.00399734	CYLD, MAVS, TBK1, UBB, UBC, PCBP2, TAX1BP1, PIN1, TNFAIP3, ISG15, UBE2L6, RPS27A	2621	30	16792	2.56269	1	0.15608	0.153161
GOTERM_BP_DIRECT	GO:0002474~antigen processing and presentation of peptide antigen via MHC class I	12	0.4	0.00399734	BCAP31, SEC23A, CANX, HLA-B, HLA-C, TAP1, HLA-A, SEC24D, B2M, SEC31A, TAPBP, HLA-E	2621	30	16792	2.56269	1	0.15608	0.153161
GOTERM_BP_DIRECT	GO:1901796~regulation of signal transduction by p53 class mediator	32	1.06667	0.00435948	HDAC2, PPP1R13B, PRKAA2, DYRK2, HDAC1, TAF9, PRKAG2, CHD4, AURKA, NUAK1, UBB, RBBP4, UBC, TRIM24, RBBP8, SMYD2, EP300, RBBP7, RPS27A, CSNK2A1, TAF13, CSNK2A2, MAPK14, HIPK1, HIPK2, TPX2, KAT6A, JMY, PIN1, RAD17, ATM, TAF3	2621	124	16792	1.65335	1	0.167772	0.164635
GOTERM_BP_DIRECT	GO:0034976~response to endoplasmic reticulum stress	22	0.733333	0.00437806	PPP1R15A, SRPX, XBP1, CEBPB, FAM129A, ATP2A2, PIK3R1, EEF2, EIF2S1, THBS1, PDIA4, HSP90B1, PPP2CB, CREB3, COL4A3BP, TMX4, DNAJC10, FLOT1, CREBRF, NRBF2, TARDBP, ATF4	2621	75	16792	1.8793	1	0.167772	0.164635
GOTERM_BP_DIRECT	GO:0007568~aging	40	1.33333	0.00438159	CDKN1C, CNP, ABAT, TYMS, FOXO3, PPP1R9A, ENO3, LITAF, RELA, CTGF, LOXL2, CTNNA1, TIMP2, CCL2, SCAP, DMD, TIMP1, FADS1, SNCA, VCAM1, IGFBP5, PDE4D, SERPINF1, GSS, STAT3, DNMT3A, CACYBP, FOS, EEF2, EIF2S1, AGT, COL3A1, RPS6KB1, APEX1, CAT, CANX, GCLM, CRYAB, DLD, NFE2L2	2621	165	16792	1.55314	1	0.167772	0.164635
GOTERM_BP_DIRECT	GO:0045944~positive regulation of transcription from RNA polymerase II promoter	184	6.13333	0.00443526	APP, KDM1A, CD81, ARID4B, CCNC, UBE3A, NR3C1, BACH1, C14ORF166, ETS2, YY1, CHCHD2, TBK1, NAMPT, EP300, HMGN3, SOX4, CDK5RAP3, RNF111, MEF2A, LMO4, WNT5A, CASK, SOX11, MITF, SOX12, FOXP1, ARMCX3, NCL, SUB1, PHIP, PFN1, SQSTM1, ATF4, BEX1, KMT2A, PRKDC, EPAS1, CTR9, GATA6, GATA4, WDR61, RTF1, PIK3R1, FOXO3, HIF1A, RLF, HSPH1, UBB, RAD21, UBC, HLTF, NDN, CAMTA1, SMYD3, NKX2-5, WWTR1, AKIRIN2, EGR1, …	2621	981	16792	1.20167	1	0.168739	0.165583
GOTERM_BP_DIRECT	GO:0080182~histone H3-K4 trimethylation	8	0.266667	0.00451027	KMT2A, CTR9, TET2, HIST1H1E, WDR61, RTF1, OGT, HIST1H1C	2621	15	16792	3.41691	1	0.1705	0.167311
GOTERM_BP_DIRECT	GO:0016055~Wnt signaling pathway	44	1.46667	0.00490472	MACF1, DDX3X, PRKAA2, NXN, TGFB1I1, CTNND1, CTR9, WDR61, RTF1, CXXC4, SNX3, UBB, TNKS2, GRK5, UBC, DACT3, LRRFIP2, VPS35, RPS27A, MARK4, DACT1, WLS, TLE4, WNT5B, DST, CSNK2A1, RYK, WNT5A, CSNK2A2, MCC, DKK3, RBX1, DDB1, CYLD, CCNY, CTNNB1, HBP1, STRN, AMOTL2, TNIK, AMOTL1, CD24, CDK14, FERMT2	2621	187	16792	1.50746	1	0.184238	0.180792
GOTERM_BP_DIRECT	GO:0000226~microtubule cytoskeleton organization	21	0.7	0.00496412	CNP, DST, TUBG1, MID1, EML1, CAMSAP2, EML4, FER, WEE1, SON, MAP1A, TACC2, MARK4, OBSL1, NINL, GAPDH, PHLDB2, BBS4, ZPR1, CLASP2, PAFAH1B1	2621	71	16792	1.89494	1	0.185296	0.18183
GOTERM_BP_DIRECT	GO:0045638~negative regulation of myeloid cell differentiation	9	0.3	0.005211	NFKBIA, ITPKB, ZFP36, MEIS1, CDK6, CTR9, HMGB3, WDR61, MEIS2	2621	19	16792	3.03476	1	0.190909	0.187339
GOTERM_BP_DIRECT	GO:0009083~branched-chain amino acid catabolic process	9	0.3	0.005211	AUH, HIBADH, MCCC1, PPM1K, ACADSB, DLD, HIBCH, ACAT1, BCAT2	2621	19	16792	3.03476	1	0.190909	0.187339
GOTERM_BP_DIRECT	GO:0008637~apoptotic mitochondrial changes	9	0.3	0.005211	PPP2CB, BIK, NDUFS1, GCLM, BID, HK2, HSPD1, IFIT2, MCL1	2621	19	16792	3.03476	1	0.190909	0.187339
GOTERM_BP_DIRECT	GO:0042771~intrinsic apoptotic signaling pathway in response to DNA damage by p53 class mediator	12	0.4	0.00533582	CDKN1A, SNW1, DYRK2, MSH2, EP300, AEN, PPP2R5C, NUPR1, HIPK1, SIRT1, TOPORS, HIPK2	2621	31	16792	2.48002	1	0.193019	0.189409
GOTERM_BP_DIRECT	GO:0008016~regulation of heart contraction	12	0.4	0.00533582	CHRM2, CAMK2D, PLN, DES, TNNT2, KCNQ1, TPM1, HSPB7, SRI, MYH6, HOPX, HBEGF	2621	31	16792	2.48002	1	0.193019	0.189409
GOTERM_BP_DIRECT	GO:0006357~regulation of transcription from RNA polymerase II promoter	90	3	0.00543361	KDM1A, HMGB2, FHL2, ARID4B, CHD4, HMGB1, HIF3A, CHD2, TTF1, LITAF, CHD1, YY1, EPM2AIP1, MED14, ZMYM3, ZMYM4, RUVBL1, CIR1, LRRFIP1, HMGN1, BRD2, VEZF1, MITF, SOX12, FOS, SAFB, ARID1A, FOXP1, MED24, ZEB1, ELF2, TFDP1, SLTM, TFDP2, SUB1, MED21, CKS2, NUPR1, LCORL, CRK, ATF4, CAMK2D, ENY2, MAGED1, GLO1, ZNF518B, CEBPG, TSHZ2, ZNF518A, NEDD8, FOXO3, TRAK1, RELB, TCEAL8, TCEAL4, CUX1, TCEAL3, ZNF704, …	2621	441	16792	1.30749	1	0.193019	0.189409
GOTERM_BP_DIRECT	GO:0006635~fatty acid beta-oxidation	15	0.5	0.00548825	CPT1A, ECHS1, HSD17B4, CROT, ACAT1, HADHB, PEX7, BDH2, AUH, ECHDC2, ACADM, HADH, ACAD10, HIBCH, DECR1	2621	44	16792	2.18411	1	0.193019	0.189409
GOTERM_BP_DIRECT	GO:0001836~release of cytochrome c from mitochondria	10	0.333333	0.0054985	GGCT, FIS1, BAD, BCL2, IFI6, MFF, SOD2, DNM1L, BID, CLU	2621	23	16792	2.78553	1	0.193019	0.189409
GOTERM_BP_DIRECT	GO:0055007~cardiac muscle cell differentiation	11	0.366667	0.00550644	ITGB1, AKAP13, MYOCD, GATA6, SIK1, CACYBP, ACADM, PROX1, ARID1A, NKX2-5, FOXP1	2621	27	16792	2.61014	1	0.193019	0.189409
GOTERM_BP_DIRECT	GO:0032868~response to insulin	20	0.666667	0.00562552	EGR1, INSIG2, SIRT1, RELA, EPM2AIP1, FABP3, PKM, PLN, SESN3, RPS6KB1, CRY2, NPPA, CAT, CRY1, SCAP, PPARA, HADH, SRSF6, OGT, FADS1	2621	67	16792	1.91245	1	0.193019	0.189409
GOTERM_BP_DIRECT	GO:0055119~relaxation of cardiac muscle	7	0.233333	0.00565886	CAMK2D, GSTM2, RGS2, PLN, ATP2A2, ATP1B1, SLC8A1	2621	12	16792	3.73725	1	0.193019	0.189409
GOTERM_BP_DIRECT	GO:0048024~regulation of mRNA splicing, via spliceosome	7	0.233333	0.00565886	KHDRBS1, TIA1, SON, YTHDC1, CWC22, SRSF3, JMJD6	2621	12	16792	3.73725	1	0.193019	0.189409
GOTERM_BP_DIRECT	GO:0010510~regulation of acetyl-CoA biosynthetic process from pyruvate	7	0.233333	0.00565886	PDHX, PDPR, PDK4, DLAT, PDHB, DLD, PDK1	2621	12	16792	3.73725	1	0.193019	0.189409
GOTERM_BP_DIRECT	GO:0060315~negative regulation of ryanodine-sensitive calcium-release channel activity	7	0.233333	0.00565886	GSTM2, GSTO1, CASQ2, CALM3, SRI, CALM1, CALM2	2621	12	16792	3.73725	1	0.193019	0.189409
GOTERM_BP_DIRECT	GO:0034329~cell junction assembly	7	0.233333	0.00565886	VMP1, FBLIM1, FLNA, FLNC, FERMT2, ACTB, ACTG1	2621	12	16792	3.73725	1	0.193019	0.189409
GOTERM_BP_DIRECT	GO:0051592~response to calcium ion	18	0.6	0.00598219	RANBP1, AHCYL1, SPARC, DUSP1, BAD, CAV1, THBS1, CCND1, S100A16, TNNT2, HNRNPD, TXNIP, ADAM9, CALM3, CALM1, CALM2, SLC25A13, SEC31A	2621	58	16792	1.98829	1	0.201594	0.197823
GOTERM_BP_DIRECT	GO:0006606~protein import into nucleus	18	0.6	0.00598219	RPAIN, NUP214, RANBP1, NUP133, PPP1R10, STAT3, NUP153, NUTF2, PRICKLE1, PTTG1IP, NUP93, IPO9, CRY2, CFL1, TXNIP, KPNA2, KPNB1, KPNA1	2621	58	16792	1.98829	1	0.201594	0.197823
GOTERM_BP_DIRECT	GO:0007346~regulation of mitotic cell cycle	14	0.466667	0.00601215	CDKN1C, RNF20, CDKN1A, DYNLT3, NEK7, SIRT1, TTC28, CKS1B, CYLD, SDCBP, CKS2, PIM3, SIK1, SAE1	2621	40	16792	2.24235	1	0.201594	0.197823
GOTERM_BP_DIRECT	GO:0016925~protein sumoylation	30	1	0.00646869	TOP2A, ZNF451, SP100, PCNA, CETN2, SENP6, HERC2, KIAA1586, RAD21, SUMO2, RANBP2, NUP214, NOP58, UBE2I, NUP133, PARP1, CBX4, XRCC4, BCL11A, MUL1, NUP153, MITF, PHC3, TOPORS, NUP93, STAG2, NUP98, TOP1, SAE1, NUPL2	2621	117	16792	1.64275	1	0.215684	0.21165
GOTERM_BP_DIRECT	GO:0042769~DNA damage response, detection of DNA damage	13	0.433333	0.0065284	PCNA, PARP1, RFC1, RBX1, CUL4A, DNAJA1, DDB1, UBB, UBC, RPS3, RPS27A, SOX4, CUL4B	2621	36	16792	2.31354	1	0.216458	0.21241
GOTERM_BP_DIRECT	GO:0051561~positive regulation of mitochondrial calcium ion concentration	6	0.2	0.00668473	BCAP31, FIS1, MCUR1, RAP1GDS1, MICU2, TGM2	2621	9	16792	4.27114	1	0.217106	0.213045
GOTERM_BP_DIRECT	GO:0050684~regulation of mRNA processing	6	0.2	0.00668473	SLTM, SAFB2, SAFB, CDK11B, SUPT6H, IWS1	2621	9	16792	4.27114	1	0.217106	0.213045
GOTERM_BP_DIRECT	GO:0070102~interleukin-6-mediated signaling pathway	6	0.2	0.00668473	FER, SMAD4, STAT3, CTR9, GAB1, IL6R	2621	9	16792	4.27114	1	0.217106	0.213045
GOTERM_BP_DIRECT	GO:0001765~membrane raft assembly	5	0.166667	0.00680399	ANXA2, RFTN1, FLOT1, EMP2, S100A10	2621	6	16792	5.33893	1	0.217106	0.213045
GOTERM_BP_DIRECT	GO:0061732~mitochondrial acetyl-CoA biosynthetic process from pyruvate	5	0.166667	0.00680399	PDHX, MPC1, MPC2, PDHB, DLD	2621	6	16792	5.33893	1	0.217106	0.213045
GOTERM_BP_DIRECT	GO:0061635~regulation of protein complex stability	5	0.166667	0.00680399	HSPA8, SCOC, ATG14, SQSTM1, TAPBP	2621	6	16792	5.33893	1	0.217106	0.213045
GOTERM_BP_DIRECT	GO:0010649~regulation of cell communication by electrical coupling	5	0.166667	0.00680399	CAMK2D, ASPH, CASQ2, SRI, SLC8A1	2621	6	16792	5.33893	1	0.217106	0.213045
GOTERM_BP_DIRECT	GO:0061136~regulation of proteasomal protein catabolic process	8	0.266667	0.00694961	TMF1, GPX1, UBB, PSMD14, PSME3, PSME1, PSME2, PRKACA	2621	16	16792	3.20336	1	0.219393	0.21529
GOTERM_BP_DIRECT	GO:2000045~regulation of G1/S transition of mitotic cell cycle	8	0.266667	0.00694961	CCND1, PSME3, ID2, PDPN, PSME1, PSME2, TCF3, BID	2621	16	16792	3.20336	1	0.219393	0.21529
GOTERM_BP_DIRECT	GO:0046034~ATP metabolic process	12	0.4	0.00700412	HSPA8, ATP5B, GUK1, BAD, AK2, OLA1, AK4, NDUFS1, ATP1B1, MYH6, MYH7, HSPA1A	2621	32	16792	2.40252	1	0.219944	0.215831
GOTERM_BP_DIRECT	GO:0071407~cellular response to organic cyclic compound	18	0.6	0.00720783	CEBPB, CDKN1B, SLC16A1, TMF1, HSP90AB1, IGFBP5, TIPARP, STAT3, TMEM173, RAP1B, NFKBIA, CCNB1, LGALS1, RPS6KB1, CASP3, ANKRD1, CCL2, PAK2	2621	59	16792	1.95459	1	0.22515	0.220939
GOTERM_BP_DIRECT	GO:0033209~tumor necrosis factor-mediated signaling pathway	30	1	0.00732795	PSMD12, PSMD11, PSMD14, FOXO3, TXNDC17, PSMD8, PSMB4, PSMD7, PSMD4, UBB, PSMD2, UBC, PSMD1, JAK2, RPS27A, TNFRSF18, TNFRSF19, KRT8, COMMD7, PSMB8, PSMB9, TNFRSF1A, PSMA3, KRT18, PSMC4, PSME3, PSME1, PSME2, BIRC2, BIRC3	2621	118	16792	1.62883	1	0.227704	0.223445
GOTERM_BP_DIRECT	GO:0043392~negative regulation of DNA binding	11	0.366667	0.00738752	NFKBIA, ZNF462, SP100, HDAC2, KDM1A, ID2, HAND2, CPNE1, HMOX1, RSF1, JAK2	2621	28	16792	2.51692	1	0.228359	0.224088
GOTERM_BP_DIRECT	GO:0043153~entrainment of circadian clock by photoperiod	9	0.3	0.00751302	PPP1CB, PPP1CC, ID2, CRY2, BHLHE40, USP2, CRY1, FBXL3, SIK1	2621	20	16792	2.88302	1	0.231035	0.226714
GOTERM_BP_DIRECT	GO:0048041~focal adhesion assembly	10	0.333333	0.00759814	LAMA5, CTTN, ACTN2, ACTN1, DLC1, BCL2, SORBS1, ARHGEF7, AJUBA, FERMT2	2621	24	16792	2.66946	1	0.232448	0.228101
GOTERM_BP_DIRECT	GO:0051726~regulation of cell cycle	31	1.03333	0.00815955	ITGB1, CCNI, CCNB1, RBBP4, GRK5, EP300, CLIC1, NUP214, HSPA8, GADD45B, GADD45A, STAT3, PUM1, YY1AP1, CDK11B, HIPK2, GADD45G, CENPF, WEE1, SON, KIAA0101, IRF1, CCNG1, UBA3, ID3, SPIN2B, ATM, SRSF5, TARDBP, CDK14, BIRC2	2621	124	16792	1.60168	1	0.248343	0.243699
GOTERM_BP_DIRECT	GO:0006296~nucleotide-excision repair, DNA incision, 5'-to lesion	13	0.433333	0.00831661	PCNA, PARP1, RFC1, XPA, GTF2H2, GTF2H5, RBX1, CUL4A, DDB1, UBB, UBC, RPS27A, CUL4B	2621	37	16792	2.25101	1	0.250554	0.245868
GOTERM_BP_DIRECT	GO:0061077~chaperone-mediated protein folding	13	0.433333	0.00831661	UNC45B, CRTAP, PEX19, CSNK2A1, FKBP14, DNAJC24, CLU, PDIA4, CANX, CHORDC1, FKBP9, FKBP3, FKBP5	2621	37	16792	2.25101	1	0.250554	0.245868
GOTERM_BP_DIRECT	GO:0006361~transcription initiation from RNA polymerase I promoter	12	0.4	0.00905299	CDK7, RRN3, TAF1B, TWISTNB, POLR1C, POLR1D, GTF2H2, POLR2H, TTF1, PTRF, POLR2K, GTF2H5	2621	33	16792	2.32971	1	0.269734	0.26469
GOTERM_BP_DIRECT	GO:0071360~cellular response to exogenous dsRNA	7	0.233333	0.00913506	MAVS, CAV1, FLOT1, MUL1, ZC3HAV1, TMEM173, IFIT1	2621	13	16792	3.44977	1	0.269734	0.26469
GOTERM_BP_DIRECT	GO:0007512~adult heart development	7	0.233333	0.00913506	GJA1, HAND2, TCAP, NKX2-5, MYH10, MYH6, MYH7	2621	13	16792	3.44977	1	0.269734	0.26469
GOTERM_BP_DIRECT	GO:0048268~clathrin coat assembly	7	0.233333	0.00913506	HIP1, AP2S1, AP2B1, PIK3C2A, CLINT1, EPS15, PICALM	2621	13	16792	3.44977	1	0.269734	0.26469
GOTERM_BP_DIRECT	GO:0007623~circadian rhythm	21	0.7	0.00952561	KLF10, CPT1A, HDAC3, NONO, DYRK1A, HNRNPR, PROX1, TYMS, HEBP1, SETX, NFIL3, THRAP3, CRY2, ID1, NRIP1, KLF9, NAMPT, ID4, ID3, EP300, TOP1	2621	75	16792	1.79388	1	0.279874	0.274639
GOTERM_BP_DIRECT	GO:0009615~response to virus	28	0.933333	0.00959416	CHRM2, IFITM3, IFITM2, DDX3X, DDX21, HSPB1, ENO1, ZC3HAV1, IFIT1, CLU, IFIT2, RPS15A, TBK1, STMN1, CFL1, CCT5, IVNS1ABP, HMGA1, GTF2F1, DCLK1, BST2, ACTA2, CXCL12, CDK6, NPC2, XPR1, LAMTOR5, IFNAR1	2621	110	16792	1.6308	1	0.280499	0.275253
GOTERM_BP_DIRECT	GO:0000281~mitotic cytokinesis	11	0.366667	0.00972804	ANLN, SNX18, SON, STMN1, NUSAP1, CKAP2, CHMP4B, ANK3, MYH10, SPTBN1, BBS4	2621	29	16792	2.43013	1	0.281639	0.276371
GOTERM_BP_DIRECT	GO:0043484~regulation of RNA splicing	11	0.366667	0.00972804	RBM38, CLK1, MBNL2, RBFOX2, SON, AHNAK, HNRNPH1, ZNF326, AKAP17A, CLK4, PQBP1	2621	29	16792	2.43013	1	0.281639	0.276371
GOTERM_BP_DIRECT	GO:0016192~vesicle-mediated transport	36	1.2	0.0101514	RTN3, LRPAP1, COPB2, SEC23A, SAR1A, STX16, GOSR2, COPB1, CLTC, RHOBTB3, CLINT1, GGA2, ACTR1A, GOLGA4, CPNE1, AP1S2, AP2S1, NCK2, CPNE3, BVES, ADAMTS9, RAB11FIP3, AP2M1, FNBP1, AP2B1, TVP23C, ARFGAP3, RAB11A, AHI1, RABEP1, VPS41, ERGIC3, VAMP5, OPTN, PICALM, VAMP3	2621	152	16792	1.51738	1	0.29247	0.287
GOTERM_BP_DIRECT	GO:0032092~positive regulation of protein binding	18	0.6	0.0102631	HSP90AB1, EPB41, PLK2, CAV1, WNT5A, TMEM173, SPPL3, ADD1, HIPK2, ADD2, BAMBI, CAPRIN2, FLOT1, EP300, RAPGEF2, ARHGEF7, B2M, DACT1	2621	61	16792	1.89051	1	0.294259	0.288756
GOTERM_BP_DIRECT	GO:0070936~protein K48-linked ubiquitination	15	0.5	0.0103526	UBE2H, UBE2C, UBE2E3, UBE2D3, UBE2E1, TNFAIP3, UBE2D1, UBE2E2, NEDD4L, KLHL3, UBE3A, TOPORS, RNF115, UBE2T, TTC3	2621	47	16792	2.0447	1	0.295397	0.289872
GOTERM_BP_DIRECT	GO:0033683~nucleotide-excision repair, DNA incision	13	0.433333	0.0104653	PCNA, PARP1, RFC1, XPA, GTF2H2, GTF2H5, RBX1, CUL4A, DDB1, UBB, UBC, RPS27A, CUL4B	2621	38	16792	2.19177	1	0.296836	0.291284
GOTERM_BP_DIRECT	GO:0045333~cellular respiration	9	0.3	0.010503	NR4A3, FASTKD2, NDUFS4, NDUFAF2, FASTKD5, NDUFS1, COQ10B, COX10, SLC25A13	2621	21	16792	2.74573	1	0.296836	0.291284
GOTERM_BP_DIRECT	GO:0050790~regulation of catalytic activity	19	0.633333	0.0106267	ANKLE2, PRKAG2, PPP2R2A, MAT2B, PPP2R3A, PPP2R5C, SOD2, COX6A1, COX6A2, SEPT2, ZEB2, PPP4R1, PPP1R3C, GRPEL1, PPP4R2, PPP1R3B, BAG3, BAG1, ATP6V1H	2621	66	16792	1.84436	1	0.298908	0.293317
GOTERM_BP_DIRECT	GO:0010629~negative regulation of gene expression	33	1.1	0.0109823	CDKN1A, TMF1, CITED2, PLAG1, HDAC1, CTGF, YY1, GJA1, CCNB1, TBK1, HEY2, CPNE1, SLIT3, BBS4, MKKS, TIPARP, SERPINF1, VEGFB, SOX11, SIRT1, NFKB1, AGT, NME1, SFRP1, PTRH2, ID2, HAND2, MYADM, ERP29, ADNP, TARDBP, CRYAB, PICALM	2621	137	16792	1.54322	1	0.307452	0.301702
GOTERM_BP_DIRECT	GO:0042787~protein ubiquitination involved in ubiquitin-dependent protein catabolic process	36	1.2	0.0112381	CUL5, UBE2D1, NEDD4L, RNF7, UBE2Z, ANAPC10, AURKA, ANAPC11, RMND5B, RNF115, CCNB1, HERC2, HECTD1, CDC23, PTTG1, UBB, UBC, UBR5, TCEB1, RBBP6, RPS27A, FBXO7, RNF111, UBE2C, HUWE1, UBE2E1, KLHL21, KLHL3, RBX1, CUL4A, DDB1, ABTB2, RNF181, ASB2, DZIP3, CUL4B	2621	153	16792	1.50746	1	0.311728	0.305898
GOTERM_BP_DIRECT	GO:0006338~chromatin remodeling	23	0.766667	0.0112401	SMARCE1, HDAC2, CBX3, HDAC1, SMARCA5, BAZ2A, RSF1, BAZ1A, DEK, ARID1A, SMARCA1, TTF1, SUPT5H, SUPT6H, CHD1, SMARCA4, MORF4L1, RBBP4, RUVBL1, SMYD1, SMARCAD1, TOP1, BPTF	2621	86	16792	1.71342	1	0.311728	0.305898
GOTERM_BP_DIRECT	GO:0001932~regulation of protein phosphorylation	12	0.4	0.011535	ITPKB, CCDC88A, SOCS3, FER, NDUFS4, FN1, APOA1, PHIP, FNIP1, ATG14, FNIP2, CORO1C	2621	34	16792	2.26119	1	0.316688	0.310765
GOTERM_BP_DIRECT	GO:0006626~protein targeting to mitochondrion	12	0.4	0.011535	FIS1, MTX2, TIMM9, TIMM13, TIMM17A, TOMM7, TIMM44, MFF, BID, FBXO7, TOMM22, SLC25A6	2621	34	16792	2.26119	1	0.316688	0.310765
GOTERM_BP_DIRECT	GO:0033160~positive regulation of protein import into nucleus, translocation	6	0.2	0.0116645	MAVS, HSP90AA1, HSP90AB1, UBR5, JAK2, TMEM173	2621	10	16792	3.84403	1	0.316688	0.310765
GOTERM_BP_DIRECT	GO:2000637~positive regulation of gene silencing by miRNA	6	0.2	0.0116645	ZFP36, FMR1, STAT3, PUM1, AJUBA, PUM2	2621	10	16792	3.84403	1	0.316688	0.310765
GOTERM_BP_DIRECT	GO:0070301~cellular response to hydrogen peroxide	17	0.566667	0.0116857	OSER1, HDAC2, ANXA1, PCNA, PLEKHA1, BNIP3, AKR1B1, TNFAIP3, SIRT1, RELA, AQP1, SETX, AIFM1, APEX1, PDGFD, RPS3, NFE2L2	2621	57	16792	1.91077	1	0.316688	0.310765
GOTERM_BP_DIRECT	GO:0042981~regulation of apoptotic process	47	1.56667	0.0121842	RBM25, PPP1R13B, HIP1, ANP32A, MAGED1, MALT1, RTN4, SLK, LGALS1, RASSF3, CASP6, PERP, TRIM24, RPS3, JAK2, IFT57, BID, LEFTY2, RBM5, MCL1, BNIP3L, EGR1, CREBBP, SDF2L1, ACTN2, GDF15, DUSP1, BIK, ACTN1, IGFBP3, NME4, MITF, CFLAR, BMP7, BMP5, TNFRSF1A, NME1, RSL1D1, TP53I3, BCL6, STK26, SERBP1, ANP32E, TMEM219, ATM, BIRC2, BIRC3	2621	213	16792	1.41369	1	0.328697	0.32255
GOTERM_BP_DIRECT	GO:0000910~cytokinesis	15	0.5	0.012566	RALA, AHCTF1, IST1, ARL3, NEK7, DCTN3, RHOC, RAB11A, SEPT6, SEPT7, PRC1, KIF13A, MYH9, RAB11FIP3, MAP9	2621	48	16792	2.0021	1	0.336457	0.330164
GOTERM_BP_DIRECT	GO:0000082~G1/S transition of mitotic cell cycle	26	0.866667	0.0125853	ITGB1, CDKN1A, CAMK2D, CDKN1B, PCNA, CUL5, TYMS, GSPT1, PPP6C, CCND1, RBBP8, EIF4EBP1, MARK4, RANBP1, PLK2, RPS6, CUL4A, DHFR, CDK7, CDK6, RPS6KB1, ID4, MCM3, RHOU, MCM6, CDKN3	2621	102	16792	1.63308	1	0.336457	0.330164
GOTERM_BP_DIRECT	GO:0006974~cellular response to DNA damage stimulus	46	1.53333	0.0126484	PPP1R15A, TOP2A, CDKN1A, BTG2, DYRK2, FMR1, BOD1L1, TAF9, ASH2L, CHD2, ALKBH7, TANK, YY1, NUAK1, NIPBL, HERC2, CCND1, ZMAT3, CHCHD6, TP53TG1, UBR5, RPS3, TLK1, MAPK1, RBBP6, USP47, PARP4, PARP1, DTX3L, UBE2E2, BAZ1B, SIRT1, TOPORS, CUL4A, SETX, BCL6, KIAA0101, TAOK1, UBE2T, MAPKAPK2, BCL2, RAD17, MMS19, UBA1, ATM, OTUB1	2621	208	16792	1.41687	1	0.336629	0.330333
GOTERM_BP_DIRECT	GO:0032570~response to progesterone	13	0.433333	0.0130186	NCOA1, GPI, BAD, CAV1, PTN, FOS, TYMS, THBS1, RELA, TXNIP, CCL2, FOSB, DSG2	2621	39	16792	2.13557	1	0.344935	0.338483
GOTERM_BP_DIRECT	GO:0014829~vascular smooth muscle contraction	4	0.133333	0.0134043	ACTA2, RAP1GDS1, PIK3C2A, SLC8A1	2621	4	16792	6.40671	1	0.353575	0.346962
GOTERM_BP_DIRECT	GO:0031103~axon regeneration	7	0.233333	0.0139039	DHFR, CHL1, BCL2, CTNNA1, MTR, NREP, JAK2	2621	14	16792	3.20336	1	0.356294	0.349631
GOTERM_BP_DIRECT	GO:0005513~detection of calcium ion	7	0.233333	0.0139039	RYR2, ASPH, CASQ2, KCNMB4, CALM3, CALM1, CALM2	2621	14	16792	3.20336	1	0.356294	0.349631
GOTERM_BP_DIRECT	GO:1901673~regulation of mitotic spindle assembly	7	0.233333	0.0139039	PDCD6IP, VPS4B, CHMP1B, CHMP2B, CHMP4B, CEP97, CHMP5	2621	14	16792	3.20336	1	0.356294	0.349631
GOTERM_BP_DIRECT	GO:0000380~alternative mRNA splicing, via spliceosome	7	0.233333	0.0139039	PTBP1, HNRNPM, SFPQ, KDM1A, SRSF6, SLU7, PQBP1	2621	14	16792	3.20336	1	0.356294	0.349631
GOTERM_BP_DIRECT	GO:1903608~protein localization to cytoplasmic stress granule	5	0.166667	0.0139205	TIA1, DDX3X, DHX9, YBX1, DCP1A	2621	7	16792	4.57622	1	0.356294	0.349631
GOTERM_BP_DIRECT	GO:0075522~IRES-dependent viral translational initiation	5	0.166667	0.0139205	PTBP1, PCBP2, EIF3F, EIF3D, EIF3A	2621	7	16792	4.57622	1	0.356294	0.349631
GOTERM_BP_DIRECT	GO:0006511~ubiquitin-dependent protein catabolic process	41	1.36667	0.0139276	USP36, PSMD11, USP38, CUL5, PSMD14, USP11, USP12, UBE2D3, UBE2D1, NEDD8, UBE3A, FBXO21, NUB1, UCHL1, CDC23, PSMD4, UBR5, TCEB1, FBXO7, USP46, RNF20, RANBP1, USP47, USP7, XBP1, UBE2H, UBE2I, UBE2C, USP2, UBE2E1, FBXO32, TOPORS, FBXL12, CUL4A, CYLD, PSMA3, TTC3, RLIM, SQSTM1, FBXL7, CUL4B	2621	182	16792	1.44327	1	0.356294	0.349631
GOTERM_BP_DIRECT	GO:0032465~regulation of cytokinesis	9	0.3	0.0142896	SH3GLB1, CETN2, KLHL21, PIN1, CALM3, CALM1, CALM2, BBS4, AURKA	2621	22	16792	2.62093	1	0.36243	0.355651
GOTERM_BP_DIRECT	GO:0006090~pyruvate metabolic process	9	0.3	0.0142896	PDHX, LDHB, LDHA, SLC16A1, GLO1, HAGH, DLAT, PDHB, DLD	2621	22	16792	2.62093	1	0.36243	0.355651
GOTERM_BP_DIRECT	GO:0008283~cell proliferation	74	2.46667	0.0144322	DAZAP1, KDM1A, CITED2, CD81, BHLHE41, DNPH1, AREG, CYR61, CKS1B, FGF5, UCHL1, COL4A3BP, CDK5RAP3, PDK1, KLF10, CDV3, NUDC, IGFBP4, SERPINF1, GAB1, EMP2, GNL3, MORF4L1, ZEB1, TFDP1, IRF2, CKS2, SBDS, MAPRE1, GAS6, MAPRE2, KHDRBS1, LAMA5, DTYMK, RRN3, PCNA, CUL5, PRKDC, TXN, TYMS, ZFP36L2, ZFP36L1, GNAI2, RAP1B, ERBB4, PDPN, UBR5, RBBP7, EPS15, MYH10, SMAD4, TXNRD1, PTGES3, H3F3A, STAT3, RPL23A, PA…	2621	366	16792	1.29535	1	0.364489	0.357672
GOTERM_BP_DIRECT	GO:0086091~regulation of heart rate by cardiac conduction	12	0.4	0.0145038	HCN4, YWHAE, KCNH2, CACNB2, CAMK2D, KCNQ1, CAV1, PKP2, DSG2, CTNNA3, CACNA1C, DSC2	2621	35	16792	2.19659	1	0.364747	0.357925
GOTERM_BP_DIRECT	GO:0007010~cytoskeleton organization	37	1.23333	0.0145916	LAMA5, MACF1, HIP1, MAST4, SH3KBP1, ADD3, TSPAN32, ACTB, TUBB6, ABLIM1, STRIP2, TUBA1A, FGD6, CAPZB, ZMYM3, ZMYM4, CFL1, CCL2, DMD, SPTAN1, SPTBN1, SH3D19, CAP2, SVIL, DST, TPM1, MICAL2, CD2AP, DES, ABI2, PALLD, PHIP, RHOU, TNIK, DOCK1, OBSL1, AJUBA	2621	161	16792	1.47235	1	0.365406	0.358571
GOTERM_BP_DIRECT	GO:0009791~post-embryonic development	20	0.666667	0.0147105	KDM5B, MORC3, KMT2A, PLEKHA1, TIPARP, CCDC47, HEG1, IREB2, TET2, ARID5B, SOD2, MUT, GIGYF2, IGF2R, GNAQ, MYL2, BCL2, NDN, ACO1, ACADM	2621	73	16792	1.75526	1	0.366836	0.359975
GOTERM_BP_DIRECT	GO:0030036~actin cytoskeleton organization	31	1.03333	0.015903	ROCK1, EPB41, ARPC1A, RND3, ADD1, CORO1C, ADD2, SDCBP, FGD6, CAPZB, TMSB4X, CFL1, XIRP1, XIRP2, WASF1, TMSB10, PDLIM7, PDE4DIP, ARPC5, DYNLL1, RHOA, MRAS, DAAM1, BCL6, PALLD, DLC1, CORO6, RHOU, PFN1, PFN2, PAFAH1B1	2621	130	16792	1.52776	1	0.393608	0.386246
GOTERM_BP_DIRECT	GO:0045184~establishment of protein localization	13	0.433333	0.0160214	PLEKHA1, IST1, WBP2, RDX, ANK3, MCC, NPNT, CORO1C, CHMP1B, FLNA, SMYD3, PHLDB2, KPNB1	2621	40	16792	2.08218	1	0.393608	0.386246
GOTERM_BP_DIRECT	GO:0008654~phospholipid biosynthetic process	13	0.433333	0.0160214	SH3GLB1, LPGAT1, MBOAT2, FITM1, CRLS1, AGPAT2, AGPAT4, PLA2G16, LPCAT4, PEMT, SERINC1, SERINC5, FADS1	2621	40	16792	2.08218	1	0.393608	0.386246
GOTERM_BP_DIRECT	GO:0006363~termination of RNA polymerase I transcription	11	0.366667	0.0160494	CDK7, TAF1B, TWISTNB, POLR1C, POLR1D, GTF2H2, POLR2H, TTF1, PTRF, POLR2K, GTF2H5	2621	31	16792	2.27335	1	0.393608	0.386246
GOTERM_BP_DIRECT	GO:0060337~type I interferon signaling pathway	18	0.6	0.0166764	IFITM3, EGR1, SP100, IFITM2, HLA-B, IFI6, HLA-C, ISG15, HLA-A, IFIT1, PSMB8, IFIT2, HLA-E, BST2, IRF1, IRF2, JAK1, IFNAR1	2621	64	16792	1.80189	1	0.407302	0.399684
GOTERM_BP_DIRECT	GO:0008152~metabolic process	38	1.26667	0.0169473	IREB2, LCLAT1, AGPAT2, ACAT1, AGPAT4, UGP2, SCP2, AUH, MAN1A2, OXCT1, MAN1C1, ACAD10, GSTM4, GSTM3, PDHX, PRNP, GSTM2, FAHD1, ACSL1, GSTO1, PLA2G4C, ATP6AP2, ACSL3, CDYL, MUT, ACSF2, HADHB, GRHPR, NCEH1, SUCLA2, GSTA4, LPCAT4, GLB1, ECHDC2, SUCLG1, ACO1, TKT, BCAT2	2621	168	16792	1.44914	1	0.411232	0.403541
GOTERM_BP_DIRECT	GO:0001889~liver development	20	0.666667	0.0169759	UPF2, XBP1, CADM1, CITED2, CEBPG, GATA6, ARID5B, AK4, PTN, PROX1, SOD2, GFER, RELA, IGF2R, ACAT1, PKM, RB1CC1, HNRNPD, HES1, ACADM	2621	74	16792	1.73154	1	0.411232	0.403541
GOTERM_BP_DIRECT	GO:0043001~Golgi to plasma membrane protein transport	10	0.333333	0.0175847	MACF1, GOLGA4, RAB31, KIF13A, ANK3, GOLGA7, VAMP5, OPTN, SPTBN1, VAMP3	2621	27	16792	2.37286	1	0.417438	0.409631
GOTERM_BP_DIRECT	GO:0031032~actomyosin structure organization	10	0.333333	0.0175847	FRMD3, CNN1, ACTC1, EPB41, LIMCH1, EPB41L3, MYH9, F11R, MYH10, CNN3	2621	27	16792	2.37286	1	0.417438	0.409631
GOTERM_BP_DIRECT	GO:0032728~positive regulation of interferon-beta production	10	0.333333	0.0175847	MAVS, TBK1, DDX3X, IRF1, FLOT1, HMGB2, ZBTB20, HMGB1, ZC3HAV1, IFNAR1	2621	27	16792	2.37286	1	0.417438	0.409631
GOTERM_BP_DIRECT	GO:0070979~protein K11-linked ubiquitination	10	0.333333	0.0175847	ANAPC13, UBE2H, CDC23, UBE2C, UBE2T, UBE2E3, UBE2D3, UBE2E2, ANAPC10, ANAPC11	2621	27	16792	2.37286	1	0.417438	0.409631
GOTERM_BP_DIRECT	GO:0033077~T cell differentiation in thymus	10	0.333333	0.0175847	CDK6, PRKDC, RPS6, BCL2, NKAP, CTNNB1, B2M, ZFP36L2, ZFP36L1, JMJD6	2621	27	16792	2.37286	1	0.417438	0.409631
GOTERM_BP_DIRECT	GO:0000165~MAPK cascade	55	1.83333	0.0176541	FGF5, PSMD8, ZFP36, PSMD7, PSMD4, PSMD2, PSMD1, JAK2, SPTAN1, JAK1, MAP2K3, MEF2A, DUSP5, ACTN2, DUSP6, RBX1, ITPKB, PSMA3, MAPKAPK3, PSME3, MAPKAPK2, PSME1, PSME2, RAPGEF2, HBEGF, CAMK2D, PSMD12, PSMD11, PSMD14, ZFP36L1, RASGRP3, PSMB4, UBB, ERBB4, UBC, CCL2, MAPK1, NCAM1, RPS27A, MAPK6, SPTBN1, BRAP, CAV1, PSMB8, PSMB9, EFNA1, SETX, PSMC4, FGF18, LAMTOR2, CALM3, CALM1, FGF13, CALM2, LAMTOR3	2621	262	16792	1.34492	1	0.417438	0.409631
GOTERM_BP_DIRECT	GO:0032543~mitochondrial translation	12	0.4	0.018013	RARS2, MRPL51, MTERF3, GFM2, MRPS12, MRPL16, MRPS18B, MRPL47, MRPS7, CHCHD1, MRPS6, MRPL10	2621	36	16792	2.13557	1	0.42234	0.414441
GOTERM_BP_DIRECT	GO:0042059~negative regulation of epidermal growth factor receptor signaling pathway	12	0.4	0.018013	RNF115, UBB, SH3KBP1, UBC, AP2S1, SPRY2, SPRY1, AP2B1, RPS27A, ARHGEF7, EPS15, AP2M1	2621	36	16792	2.13557	1	0.42234	0.414441
GOTERM_BP_DIRECT	GO:0031124~mRNA 3'-end processing	15	0.5	0.0180749	CHTOP, RBM8A, CPSF3, UPF3B, THOC2, THOC7, SRRM1, FIP1L1, PCF11, SRSF3, SRSF5, SRSF6, SRSF7, SLU7, SRSF11	2621	50	16792	1.92201	1	0.42234	0.414441
GOTERM_BP_DIRECT	GO:0030198~extracellular matrix organization	43	1.43333	0.0181822	FBN2, ITGB1, LAMA5, COL18A1, APP, SPARC, COL16A1, B4GALT1, LAMA2, COL14A1, LAMA4, LAMC2, LAMC1, ITGAE, OLFML2A, NID1, F11R, THBS1, CYR61, PRDX4, DAG1, ITGAV, POSTN, VCAM1, LAMB2, FN1, LAMB1, NPNT, COL1A1, COL3A1, VCAN, COL2A1, CCDC80, COL1A2, COL4A2, COL5A1, COL4A1, COL5A2, COL6A1, MFAP2, PXDN, COL4A6, COL4A5	2621	196	16792	1.40555	1	0.423182	0.415267
GOTERM_BP_DIRECT	GO:0010468~regulation of gene expression	25	0.833333	0.0183665	DDX3Y, DDX46, UBXN2A, TSHZ2, TOB2, HIF1A, ATRAID, ZFP36L1, PPP2CB, NPAT, NIPBL, SART3, LBH, HNRNPDL, PHGDH, DNMT3A, PROX1, ATP1B1, TAPBP, COL2A1, CDK6, BCL2, MURC, STK40, MCPH1	2621	100	16792	1.60168	1	0.423785	0.415859
GOTERM_BP_DIRECT	GO:0007016~cytoskeletal anchoring at plasma membrane	6	0.2	0.0186708	EPB41L3, DAG1, ANK3, TLN2, TLN1, EZR	2621	11	16792	3.49457	1	0.423785	0.415859
GOTERM_BP_DIRECT	GO:0051292~nuclear pore complex assembly	6	0.2	0.0186708	NUP93, AHCTF1, NUP153, NUP98, TMEM170A, RTN4	2621	11	16792	3.49457	1	0.423785	0.415859
GOTERM_BP_DIRECT	GO:0043486~histone exchange	6	0.2	0.0186708	ZNHIT1, NASP, ANP32A, ANP32E, ANP32B, SPTY2D1	2621	11	16792	3.49457	1	0.423785	0.415859
GOTERM_BP_DIRECT	GO:0032233~positive regulation of actin filament bundle assembly	6	0.2	0.0186708	SYNPO2L, SYNPO2, ID1, PFN1, SYNPO, PFN2	2621	11	16792	3.49457	1	0.423785	0.415859
GOTERM_BP_DIRECT	GO:0060213~positive regulation of nuclear-transcribed mRNA poly(A) tail shortening	6	0.2	0.0186708	ZFP36, BTG2, CNOT1, POLR2G, PABPC1, TOB1	2621	11	16792	3.49457	1	0.423785	0.415859
GOTERM_BP_DIRECT	GO:0006405~RNA export from nucleus	16	0.533333	0.018708	NUP214, RANBP1, CHTOP, RBM8A, UPF3B, THOC2, THOC7, SRRM1, SRSF3, NUP98, SRSF5, HNRNPA1, SRSF6, SRSF7, SLU7, SRSF11	2621	55	16792	1.86377	1	0.423785	0.415859
GOTERM_BP_DIRECT	GO:0016239~positive regulation of macroautophagy	9	0.3	0.0189781	BNIP3L, SCOC, PRKAA2, BNIP3, HMOX1, SUPT5H, SIRT1, HIF1A, SQSTM1	2621	23	16792	2.50698	1	0.428271	0.420261
GOTERM_BP_DIRECT	GO:0006461~protein complex assembly	28	0.933333	0.0191814	KMT2A, GMNN, SLC2A1, LAMC1, EPRS, CLGN, ADD2, CCNB1, HES1, KIFAP3, WASF1, SH3BGR, MAGI1, CREBBP, NIFK, HMGA1, RANBP9, MITF, TAPBP, CD2AP, OXA1L, CAPZA1, CAPZA2, TCAP, KCNQ5, NUPR1, PICALM, VAMP3	2621	116	16792	1.54645	1	0.431219	0.423154
GOTERM_BP_DIRECT	GO:0051384~response to glucocorticoid	18	0.6	0.0193911	BCHE, TRIM63, SPARC, GOT1, ANXA3, DUSP1, BAD, HMGB1, TYMS, AREG, HSPD1, RPS6KB1, MDK, CASP3, BCL2, ADAM9, PTGDS, PAM	2621	65	16792	1.77417	1	0.432243	0.424159
GOTERM_BP_DIRECT	GO:0050852~T cell receptor signaling pathway	34	1.13333	0.0194896	DENND1B, PSMD12, PSMD11, PSMD14, UBE2D1, PIK3R1, SPPL3, MALT1, RELA, PSMD8, PSMB4, PSMD7, PSMD4, UBB, PSMD2, UBC, PDE4B, PSMD1, MAPK1, RPS27A, PAK2, PAG1, PDE4D, RFTN1, PSMB8, NFKB1, PSMB9, NFKBIA, PSMA3, PSMC4, PSME3, PSME1, PSME2, TAB2	2621	148	16792	1.47181	1	0.432243	0.424159
GOTERM_BP_DIRECT	GO:0043086~negative regulation of catalytic activity	20	0.666667	0.0195037	PPP1R14C, ANXA2, PPP1R10, ANXA3, LMTK2, HNRNPR, PTN, FRY, OAZ1, ARPP19, OAZ2, PLN, SLN, ANP32E, TXNIP, PHACTR2, TIMP1, ANXA2P2, FNIP2, NES	2621	75	16792	1.70846	1	0.432243	0.424159
GOTERM_BP_DIRECT	GO:0031397~negative regulation of protein ubiquitination	13	0.433333	0.0195183	NXN, CAV1, TNFAIP3, ISG15, GTPBP4, DNAJA1, BAG5, RPS3, CRY1, CHP1, OGT, SOX4, HSPA1A	2621	41	16792	2.0314	1	0.432243	0.424159
GOTERM_BP_DIRECT	GO:0010824~regulation of centrosome duplication	8	0.266667	0.0199878	XPO1, PDCD6IP, VPS4B, CHMP1B, CHMP2B, CHORDC1, CHMP4B, CHMP5	2621	19	16792	2.69756	1	0.435225	0.427085
GOTERM_BP_DIRECT	GO:0014898~cardiac muscle hypertrophy in response to stress	7	0.233333	0.0201663	HEY2, NPPA, GATA6, ATP2A2, TCAP, MYH6, MYH7	2621	15	16792	2.9898	1	0.435225	0.427085
GOTERM_BP_DIRECT	GO:0043403~skeletal muscle tissue regeneration	7	0.233333	0.0201663	GJA1, PKM, GPX1, NACA, IFRD1, CFLAR, ENO3	2621	15	16792	2.9898	1	0.435225	0.427085
GOTERM_BP_DIRECT	GO:0031116~positive regulation of microtubule polymerization	7	0.233333	0.0201663	CLIP1, RGS2, CDKN1B, DCTN1, RPS3, ARL2, TERF1	2621	15	16792	2.9898	1	0.435225	0.427085
GOTERM_BP_DIRECT	GO:0042026~protein refolding	7	0.233333	0.0201663	HSPA8, HSP90AA1, DNAJA4, DNAJA2, B2M, HSPD1, HSPA1A	2621	15	16792	2.9898	1	0.435225	0.427085
GOTERM_BP_DIRECT	GO:1904874~positive regulation of telomerase RNA localization to Cajal body	7	0.233333	0.0201663	CCT3, CCT2, RUVBL1, CCT8, NOP10, CCT5, CCT4	2621	15	16792	2.9898	1	0.435225	0.427085
GOTERM_BP_DIRECT	GO:0006309~apoptotic DNA fragmentation	7	0.233333	0.0201663	DFFA, CASP3, HMGB2, HMGB1, DICER1, KPNB1, KPNA1	2621	15	16792	2.9898	1	0.435225	0.427085
GOTERM_BP_DIRECT	GO:0071456~cellular response to hypoxia	24	0.8	0.0210649	BNIP3L, EPAS1, BAD, BNIP3, DNMT3A, GATA6, PTN, FOXO3, BMP7, SIRT1, HIF1A, SLC8A1, HIPK2, ZFP36L1, AQP1, VEGFA, SFRP1, CCNB1, FAM162A, BCL2, ANKRD1, EIF4EBP1, HMOX1, NFE2L2	2621	96	16792	1.60168	1	0.452972	0.4445
GOTERM_BP_DIRECT	GO:0007155~cell adhesion	89	2.96667	0.0212816	SEMA5A, LGALS3BP, COL18A1, SRPX, APP, NRP2, COL16A1, B4GALT1, TGFB1I1, COL12A1, CTNND1, ATP2A2, LAMC2, LAMC1, ITGAE, ARHGAP5, F11R, RND3, CYR61, LOXL2, ROBO1, CTGF, PNN, ALCAM, CDH2, CHL1, EMILIN2, SIRPA, ITGAV, DGCR6, CD36, TMEM8A, MAGI1, MYBPC3, POSTN, DST, ACTN2, CASK, EMP2, ATP1B2, ATP1B1, VCAN, CFDP1, COL6A1, NINJ1, COL4A6, ADAM9, DSG2, TLN2, GAS6, SSX2IP, FREM2, DSC2, VCL, LAMA2, LAMA4, THB…	2621	459	16792	1.24226	1	0.455979	0.447451
GOTERM_BP_DIRECT	GO:0075733~intracellular transport of virus	15	0.5	0.0214359	RANBP2, NUP214, NUP133, NUP153, NUP93, XPO1, UBB, UBC, KPNA4, NUP98, RPS27A, NUPL2, KPNA2, KPNB1, KPNA1	2621	51	16792	1.88433	1	0.457634	0.449075
GOTERM_BP_DIRECT	GO:0007080~mitotic metaphase plate congression	12	0.4	0.0221153	CCNB1, CDC23, PDCD6IP, VPS4B, CHMP1B, CHMP2B, RRS1, CHMP4B, KIF22, KPNB1, RAB11A, CHMP5	2621	37	16792	2.07785	1	0.470447	0.461648
GOTERM_BP_DIRECT	GO:0001933~negative regulation of protein phosphorylation	17	0.566667	0.0222895	WWTR1, PRNP, PPP1R15B, PRKDC, IGFBP3, FAM129A, STK39, ATG14, CORO1C, CCNB1, CTDSP2, DNAJC10, MYADM, CHP1, TARDBP, CDK5RAP3, SNCA	2621	61	16792	1.78548	1	0.471747	0.462924
GOTERM_BP_DIRECT	GO:0090200~positive regulation of release of cytochrome c from mitochondria	10	0.333333	0.0224149	MLLT11, FAM162A, BAD, BIK, BNIP3, PDCD5, APOPT1, MFF, DNM1L, BID	2621	28	16792	2.28811	1	0.471747	0.462924
GOTERM_BP_DIRECT	GO:0000387~spliceosomal snRNP assembly	10	0.333333	0.0224149	SART3, CLNS1A, SNRPG, STRAP, GEMIN6, SNRPE, SNRPD3, SNRPF, SMN1, LSM4	2621	28	16792	2.28811	1	0.471747	0.462924
GOTERM_BP_DIRECT	GO:0019886~antigen processing and presentation of exogenous peptide antigen via MHC class II	23	0.766667	0.0241757	DYNC1H1, DYNC1I2, SEC23A, DCTN1, DCTN3, CLTC, AP2B1, KIF22, DYNLL1, DYNC2LI1, ACTR1A, ACTR1B, KIF2A, CTSL, KIF3A, CANX, AP1S2, AP2S1, KIFAP3, SEC24D, CTSD, AP2M1, SEC31A	2621	92	16792	1.60168	1	0.503111	0.493701
GOTERM_BP_DIRECT	GO:0043297~apical junction assembly	5	0.166667	0.0244334	WDR1, CTNNA1, RHOC, RHOA, VCL	2621	8	16792	4.0042	1	0.503111	0.493701
GOTERM_BP_DIRECT	GO:0075713~establishment of integrated proviral latency	5	0.166667	0.0244334	XRCC6, XRCC4, HMGA1, PSIP1, PPIA	2621	8	16792	4.0042	1	0.503111	0.493701
GOTERM_BP_DIRECT	GO:1904871~positive regulation of protein localization to Cajal body	5	0.166667	0.0244334	CCT3, CCT2, CCT8, CCT5, CCT4	2621	8	16792	4.0042	1	0.503111	0.493701
GOTERM_BP_DIRECT	GO:0098909~regulation of cardiac muscle cell action potential involved in regulation of contraction	5	0.166667	0.0244334	HCN4, CAMK2D, CAV1, ATP2A2, FGF13	2621	8	16792	4.0042	1	0.503111	0.493701
GOTERM_BP_DIRECT	GO:0048739~cardiac muscle fiber development	5	0.166667	0.0244334	CXADR, NEXN, TCAP, MYH6, VEGFA	2621	8	16792	4.0042	1	0.503111	0.493701
GOTERM_BP_DIRECT	GO:0031532~actin cytoskeleton reorganization	14	0.466667	0.0245697	RALA, ANXA1, CXADR, ATP2C1, ANTXR1, RHOA, FER, SIPA1L1, CTTN, S1PR1, FLNA, MYH9, TNIK, EZR	2621	47	16792	1.90838	1	0.503111	0.493701
GOTERM_BP_DIRECT	GO:0003009~skeletal muscle contraction	9	0.3	0.0246681	HSP90AA1, RPS6KB1, TNNC1, TNNI1, TCAP, TNNI3, RCSD1, EEF2, MYH7	2621	24	16792	2.40252	1	0.503111	0.493701
GOTERM_BP_DIRECT	GO:0019915~lipid storage	9	0.3	0.0246681	GM2A, CAV1, CRY2, NRIP1, CRY1, FITM1, APOA1, PLIN2, CD36	2621	24	16792	2.40252	1	0.503111	0.493701
GOTERM_BP_DIRECT	GO:0002931~response to ischemia	11	0.366667	0.0249904	EGR1, UCHL1, AIFM1, CAV1, BCL2, EIF4EBP1, EEF2, BVES, HK2, HSPD1, CPEB4	2621	33	16792	2.13557	1	0.506172	0.496705
GOTERM_BP_DIRECT	GO:0008543~fibroblast growth factor receptor signaling pathway	21	0.7	0.0250714	CEP57, TIA1, RBFOX2, PTPN11, GTF2F1, CTGF, FGF5, SETX, FIBP, PTBP1, HNRNPM, UBB, HNRNPH1, FGF18, UBC, MAPK1, POLR2G, POLR2H, HNRNPA1, RPS27A, POLR2K	2621	82	16792	1.64074	1	0.506172	0.496705
GOTERM_BP_DIRECT	GO:0071320~cellular response to cAMP	15	0.5	0.0252446	HCN4, APP, IGFBP5, KDM1A, PDE4D, RPLP0, AKAP6, SLC8A1, ZFP36L1, AQP1, RAP1B, APEX1, KCNQ1, RAPGEF2, EZR	2621	52	16792	1.84809	1	0.506172	0.496705
GOTERM_BP_DIRECT	GO:0034097~response to cytokine	15	0.5	0.0252446	SP100, SPARC, SRF, FOS, TYMS, DDOST, RELB, COL3A1, MAPKAPK3, MAPKAPK2, TIMP2, BCL2, TIMP1, IL6R, MCL1	2621	52	16792	1.84809	1	0.506172	0.496705
GOTERM_BP_DIRECT	GO:0006417~regulation of translation	15	0.5	0.0252446	DDX6, EIF2B4, APP, RBM8A, NGDN, PA2G4, TYMS, FOXO3, ZFP36L1, RPS14, RGS2, CNOT11, ACO1, RPL38, METAP1	2621	52	16792	1.84809	1	0.506172	0.496705
GOTERM_BP_DIRECT	GO:0045815~positive regulation of gene expression, epigenetic	17	0.566667	0.0258215	H2AFY, WBP2, H3F3A, SMARCA5, DDX21, DEK, BAZ1B, ACTB, TAF1B, TWISTNB, POLR1C, POLR1D, EP300, POLR2H, HIST1H4C, SF3B1, POLR2K	2621	62	16792	1.75668	1	0.515995	0.506345
GOTERM_BP_DIRECT	GO:0055114~oxidation-reduction process	111	3.7	0.0260287	KDM1A, NDUFA10, JMJD1C, PLOD2, PLOD1, ALKBH7, TXNDC17, LOXL2, SESN3, FTH1, FADS1, GSTK1, KDM2A, SDHC, SDHA, JMJD6, ALDH3A2, OXA1L, POR, TMX4, FDX1, CRYZL1, ALDH7A1, UQCRB, MGST1, GMPR, DNAJC24, TXN, HIGD1A, LDHB, CYB5R1, LDHA, PRDX5, PRDX4, CYB5R3, RDH11, RDH10, MARC2, RDH13, KDSR, VCAM1, OSGIN1, MTHFR, MICAL2, DHCR24, HIGD2A, DHFR, GRHPR, TP53I3, SCCPDH, P4HA1, DNAJC10, PAM, KDM5B, MOXD1, HIBADH…	2621	592	16792	1.20126	1	0.518391	0.508695
GOTERM_BP_DIRECT	GO:1902895~positive regulation of pri-miRNA transcription from RNA polymerase II promoter	8	0.266667	0.026705	SRF, STAT3, FOS, HIF1A, TEAD1, RELA, GNL3, SMARCA4	2621	20	16792	2.56269	1	0.530081	0.520167
GOTERM_BP_DIRECT	GO:0060306~regulation of membrane repolarization	6	0.2	0.0279651	YWHAE, KCNH2, KCNQ1, CASQ2, NEDD4L, AKAP6	2621	12	16792	3.20336	1	0.548142	0.53789
GOTERM_BP_DIRECT	GO:0071872~cellular response to epinephrine stimulus	6	0.2	0.0279651	RYR2, PDE4D, KCNQ1, PDE4B, PRKACA, SNCA	2621	12	16792	3.20336	1	0.548142	0.53789
GOTERM_BP_DIRECT	GO:0097421~liver regeneration	10	0.333333	0.028124	NFKBIA, CEBPB, PCNA, CCND1, HMOX1, SRSF5, TYMS, RPS24, AURKA, PTPN3	2621	29	16792	2.20921	1	0.548142	0.53789
GOTERM_BP_DIRECT	GO:0042149~cellular response to glucose starvation	10	0.333333	0.028124	SH3GLB1, XBP1, PRKAA2, HSPA5, SLC2A1, BCL2, ATG14, ATF4, CPEB4, NFE2L2	2621	29	16792	2.20921	1	0.548142	0.53789
GOTERM_BP_DIRECT	GO:0000413~protein peptidyl-prolyl isomerization	13	0.433333	0.028169	RANBP2, FKBP14, CWC27, PIN1, PIN4, FKBP9, PPIG, PPIL3, PPIA, FKBP3, PPIC, FKBP5, NKTR	2621	43	16792	1.93691	1	0.548142	0.53789
GOTERM_BP_DIRECT	GO:0034613~cellular protein localization	13	0.433333	0.028169	CD63, WNT5A, ARMCX3, AHI1, NIPBL, RRAGB, ID4, CTNNA1, CTNNB1, LAMTOR2, DMD, AJUBA, LAMTOR3	2621	43	16792	1.93691	1	0.548142	0.53789
GOTERM_BP_DIRECT	GO:0006919~activation of cysteine-type endopeptidase activity involved in apoptotic process	21	0.7	0.0283375	MTCH1, CDKN1B, HIP1, BAD, MUL1, HSPE1, HSPD1, ROBO1, DAP, AIFM1, FAM162A, CASP3, DLC1, P2RX1, PDCD2, ANP32B, JAK2, IFT57, BID, S100A8, SNCA	2621	83	16792	1.62098	1	0.549617	0.539338
GOTERM_BP_DIRECT	GO:0009408~response to heat	14	0.466667	0.0290283	EIF2B4, HSP90AA1, TGFB1I1, PSIP1, HSPD1, DNAJA1, CXCL12, RPS6KB1, DNAJA4, DNAJB4, DNAJA2, CCL2, IGFBP7, EIF2B1	2621	48	16792	1.86863	1	0.561182	0.550686
GOTERM_BP_DIRECT	GO:0007059~chromosome segregation	18	0.6	0.0295802	DDX3Y, TOP2A, UBE2I, DDX3X, CENPW, RIOK3, NR3C1, SKA2, CENPF, RPS3, FAM96B, PHF13, FAM96A, MMS19, TOP1, NEK3, SLC25A5, ARL8B	2621	68	16792	1.6959	1	0.565398	0.554824
GOTERM_BP_DIRECT	GO:1902254~negative regulation of intrinsic apoptotic signaling pathway by p53 class mediator	4	0.133333	0.0296274	SH3GLB1, RRN3, RRM2B, PTTG1IP	2621	5	16792	5.12537	1	0.565398	0.554824
GOTERM_BP_DIRECT	GO:1903912~negative regulation of endoplasmic reticulum stress-induced eIF2 alpha phosphorylation	4	0.133333	0.0296274	DNAJC3, PPP1R15A, PPP1R15B, NCK2	2621	5	16792	5.12537	1	0.565398	0.554824
GOTERM_BP_DIRECT	GO:0070934~CRD-mediated mRNA stabilization	4	0.133333	0.0296274	DHX9, IGF2BP1, HNRNPU, YBX1	2621	5	16792	5.12537	1	0.565398	0.554824
GOTERM_BP_DIRECT	GO:0008584~male gonad development	23	0.766667	0.0303835	NCOA1, RRM1, AMHR2, CITED2, BIK, TESC, H3F3A, WNT5A, GATA6, HMGB2, ARID5B, GATA4, MEA1, EIF2S2, YBX3, SFRP1, PRDX4, NASP, MSH2, BCL2, CTNNA1, NUPR1, PATZ1	2621	94	16792	1.5676	1	0.577968	0.567159
GOTERM_BP_DIRECT	GO:2000134~negative regulation of G1/S transition of mitotic cell cycle	9	0.3	0.0314497	CDKN1A, PRMT2, CTDSP2, FHL1, BCL2, ZNF655, FBXO7, SMARCA4, DACT1	2621	25	16792	2.30642	1	0.596339	0.585186
GOTERM_BP_DIRECT	GO:0000079~regulation of cyclin-dependent protein serine/threonine kinase activity	12	0.4	0.0323	DIRAS3, CDKN1A, CDK7, CDKN1B, CCNY, SERTAD1, GADD45A, CCNG1, CNPPD1, CDK5RAP3, GTPBP4, CDKN3	2621	39	16792	1.9713	1	0.608573	0.597191
GOTERM_BP_DIRECT	GO:0030199~collagen fibril organization	12	0.4	0.0323	COL1A1, COL3A1, COL2A1, COL1A2, P4HA1, COL5A1, ANXA2, COL14A1, COL12A1, COL5A2, SERPINH1, LOXL2	2621	39	16792	1.9713	1	0.608573	0.597191
GOTERM_BP_DIRECT	GO:0001701~in utero embryonic development	40	1.33333	0.0329272	ITGB1, GPI, RRN3, KDM1A, SRF, ANKRD11, ZFAND5, GATA6, BRK1, YBX1, YBX3, ADD1, GNA13, GJA1, COL4A3BP, CCNB1, RXRA, KIF3A, RDH10, RBBP6, MYH10, SMAD4, KIDINS220, HEG1, RARRES2, TPM1, EIF2S2, TANC2, FOXP1, MIB1, VEGFA, CUL4A, MSH2, SYF2, HAND2, NMT1, MYH9, CTNNB1, SEC24D, MYH6	2621	187	16792	1.37042	1	0.618427	0.60686
GOTERM_BP_DIRECT	GO:0034644~cellular response to UV	13	0.433333	0.0334056	USP47, CREBBP, PCNA, KDM1A, FMR1, PTN, PIK3R1, EIF2AK4, EIF2S1, AQP1, YY1, EP300, ATF4	2621	44	16792	1.89289	1	0.625433	0.613736
GOTERM_BP_DIRECT	GO:0030336~negative regulation of cell migration	23	0.766667	0.0339049	RNF20, OSBPL8, KANK1, CLIC4, TCAF1, IGFBP5, CITED2, SRF, ZMYND8, TPM1, PTN, GTPBP4, ROBO1, BST2, SRGAP2C, SFRP1, RRAS, DLC1, DPYSL3, DAG1, PKP2, BCL2, VCL	2621	95	16792	1.5511	1	0.632785	0.62095
GOTERM_BP_DIRECT	GO:0071560~cellular response to transforming growth factor beta stimulus	14	0.466667	0.0340474	POSTN, HDAC2, YES1, CAV1, WNT5A, PDCD5, ZFP36L2, ZFP36L1, COL1A1, SFRP1, COL4A2, PDGFD, PDE3A, ANKRD1	2621	49	16792	1.83049	1	0.633452	0.621605
GOTERM_BP_DIRECT	GO:0036498~IRE1-mediated unfolded protein response	16	0.533333	0.0343309	TSPYL2, KLHDC3, XBP1, HSPA5, DCTN1, FKBP14, GOSR2, ADD1, DNAJC3, CTDSP2, DNAJB11, HDGF, KDELR3, TLN1, SEC62, SEC31A	2621	59	16792	1.73741	1	0.633661	0.62181
GOTERM_BP_DIRECT	GO:0010803~regulation of tumor necrosis factor-mediated signaling pathway	10	0.333333	0.03478	CYLD, UBB, UBC, TAX1BP1, TNFAIP3, HIPK1, RPS27A, BIRC2, BIRC3, TNFRSF1A	2621	30	16792	2.13557	1	0.633661	0.62181
GOTERM_BP_DIRECT	GO:0007052~mitotic spindle organization	10	0.333333	0.03478	DYNC1H1, CCNB1, KIF2A, PLK2, STMN1, SBDS, MAP4, EML1, CLASP2, AURKA	2621	30	16792	2.13557	1	0.633661	0.62181
GOTERM_BP_DIRECT	GO:1900740~positive regulation of protein insertion into mitochondrial membrane involved in apoptotic signaling pathway	10	0.333333	0.03478	YWHAE, SH3GLB1, TFDP1, PPP1R13B, BAD, BCL2, NMT1, BID, DYNLL1, YWHAG	2621	30	16792	2.13557	1	0.633661	0.62181
GOTERM_BP_DIRECT	GO:0097193~intrinsic apoptotic signaling pathway	10	0.333333	0.03478	MLLT11, CUL4A, CDKN1A, DDX3X, CUL5, BAD, APOPT1, CD24, CLU, HIPK2	2621	30	16792	2.13557	1	0.633661	0.62181
GOTERM_BP_DIRECT	GO:0048025~negative regulation of mRNA splicing, via spliceosome	8	0.266667	0.034806	PTBP1, C1QBP, HNRNPA2B1, DYRK1A, SAP18, SRSF6, SRSF7, RBMX	2621	21	16792	2.44065	1	0.633661	0.62181
GOTERM_BP_DIRECT	GO:0006293~nucleotide-excision repair, preincision complex stabilization	8	0.266667	0.034806	CUL4A, DDB1, PARP1, XPA, GTF2H2, GTF2H5, CUL4B, RBX1	2621	21	16792	2.44065	1	0.633661	0.62181
GOTERM_BP_DIRECT	GO:0035264~multicellular organism growth	20	0.666667	0.0367138	CDKN1C, WWTR1, CLIC4, WDR48, PLEKHA1, PLAG1, ANKRD11, HEG1, PDE4D, H3F3A, XPA, ARID5B, PTPN11, GIGYF2, ADD1, ZFP36L1, TNKS2, GNAS, RBBP6, STK40	2621	80	16792	1.60168	1	0.662669	0.650275
GOTERM_BP_DIRECT	GO:0000422~mitophagy	11	0.366667	0.0370339	FIS1, GABARAPL2, FUNDC2, ATG3, GABARAPL1, BNIP3, RB1CC1, FUNDC1, CISD2, FBXO7, SQSTM1	2621	35	16792	2.01354	1	0.662669	0.650275
GOTERM_BP_DIRECT	GO:0051497~negative regulation of stress fiber assembly	7	0.233333	0.0378335	DLC1, PPFIA1, S1PR1, PFN1, PPP1R9A, PHLDB2, CLASP2	2621	17	16792	2.63806	1	0.662669	0.650275
GOTERM_BP_DIRECT	GO:0055093~response to hyperoxia	7	0.233333	0.0378335	COL1A1, CDKN1A, HDAC2, HDAC1, BNIP3, CAT, SOD2	2621	17	16792	2.63806	1	0.662669	0.650275
GOTERM_BP_DIRECT	GO:0030033~microvillus assembly	7	0.233333	0.0378335	RAP1B, STK26, RDX, RAPGEF2, TNIK, EZR, MAP4K4	2621	17	16792	2.63806	1	0.662669	0.650275
GOTERM_BP_DIRECT	GO:0006376~mRNA splice site selection	7	0.233333	0.0378335	SETX, YTHDC1, LUC7L3, LUC7L, SRSF5, SRSF6, RBMX	2621	17	16792	2.63806	1	0.662669	0.650275
GOTERM_BP_DIRECT	GO:0044849~estrous cycle	7	0.233333	0.0378335	NCOA1, NCOR2, EGR1, PCNA, ANXA1, ADNP, PTN	2621	17	16792	2.63806	1	0.662669	0.650275
GOTERM_BP_DIRECT	GO:0031647~regulation of protein stability	18	0.6	0.038294	SH3GLB1, KHDRBS1, HSPA8, XBP1, HDAC3, CD81, MUL1, AURKA, PSMD8, TRIM24, TOMM7, BCL2, MAPK1, VPS35, SUGT1, FBXO7, SOX4, DACT1	2621	70	16792	1.64744	1	0.662669	0.650275
GOTERM_BP_DIRECT	GO:0006418~tRNA aminoacylation for protein translation	12	0.4	0.0384747	CARS, AIMP1, RARS2, QARS, KARS, PPA2, MRPL39, SARS, IARS2, IARS, EPRS, AARS	2621	40	16792	1.92201	1	0.662669	0.650275
GOTERM_BP_DIRECT	GO:0003254~regulation of membrane depolarization	5	0.166667	0.0386324	HCN4, CAMK2D, FHL1, NEDD4L, B2M	2621	9	16792	3.55929	1	0.662669	0.650275
GOTERM_BP_DIRECT	GO:0002480~antigen processing and presentation of exogenous peptide antigen via MHC class I, TAP-independent	5	0.166667	0.0386324	HLA-B, HLA-C, HLA-A, B2M, HLA-E	2621	9	16792	3.55929	1	0.662669	0.650275
GOTERM_BP_DIRECT	GO:0006930~substrate-dependent cell migration, cell extension	5	0.166667	0.0386324	SDCBP, CTTN, MYH10, NTN1, CD2AP	2621	9	16792	3.55929	1	0.662669	0.650275
GOTERM_BP_DIRECT	GO:0010950~positive regulation of endopeptidase activity	5	0.166667	0.0386324	AKIRIN2, PSMD14, PSME3, PSME1, PSME2	2621	9	16792	3.55929	1	0.662669	0.650275
GOTERM_BP_DIRECT	GO:0034101~erythrocyte homeostasis	5	0.166667	0.0386324	GPI, RPS17, IREB2, HMOX1, RPS24	2621	9	16792	3.55929	1	0.662669	0.650275
GOTERM_BP_DIRECT	GO:0060452~positive regulation of cardiac muscle contraction	5	0.166667	0.0386324	HSP90AA1, RGS2, KCNQ1, NPPA, CTGF	2621	9	16792	3.55929	1	0.662669	0.650275
GOTERM_BP_DIRECT	GO:0033673~negative regulation of kinase activity	5	0.166667	0.0386324	CDKN1C, PRDX3, CDKN1B, NPRL2, AJUBA	2621	9	16792	3.55929	1	0.662669	0.650275
GOTERM_BP_DIRECT	GO:0019852~L-ascorbic acid metabolic process	5	0.166667	0.0386324	CYB5A, CYB5R3, GSTO1, SLC2A1, SLC2A3	2621	9	16792	3.55929	1	0.662669	0.650275
GOTERM_BP_DIRECT	GO:0044342~type B pancreatic cell proliferation	5	0.166667	0.0386324	IGFBP5, BAD, IGFBP4, IGFBP3, BTBD10	2621	9	16792	3.55929	1	0.662669	0.650275
GOTERM_BP_DIRECT	GO:0006942~regulation of striated muscle contraction	5	0.166667	0.0386324	MYBPC3, MYL2, MYL3, TNNI1, SRI	2621	9	16792	3.55929	1	0.662669	0.650275
GOTERM_BP_DIRECT	GO:0071243~cellular response to arsenic-containing substance	5	0.166667	0.0386324	DDX3X, GSTO1, ZFAND2A, UROS, HMOX1	2621	9	16792	3.55929	1	0.662669	0.650275
GOTERM_BP_DIRECT	GO:0043627~response to estrogen	17	0.566667	0.0389232	GSTM3, DTYMK, HSP90AA1, CITED2, CAV1, GATA6, APOA1, ASH2L, HSPD1, LDHA, KRT19, CCND1, CTNNA1, EP300, MAPK1, HMOX1, CD24	2621	65	16792	1.6756	1	0.664282	0.651858
GOTERM_BP_DIRECT	GO:0007249~I-kappaB kinase/NF-kappaB signaling	16	0.533333	0.0393961	ROCK1, HACD3, TANK, NFKB1, RELB, TNFRSF1A, TBK1, UBB, TIFA, UBC, TAB3, TAB2, AZI2, RPS27A, BIRC2, BIRC3	2621	60	16792	1.70846	1	0.664282	0.651858
GOTERM_BP_DIRECT	GO:0019827~stem cell population maintenance	14	0.466667	0.0396594	DDX6, RIF1, CTR9, NKAP, TET1, RTF1, MED14, NIPBL, MED24, MED21, MED10, MTF2, CTNNB1, ZNF358	2621	50	16792	1.79388	1	0.664282	0.651858
GOTERM_BP_DIRECT	GO:0097284~hepatocyte apoptotic process	6	0.2	0.0397338	MTCH2, KRT18, GSN, DNMT3A, KRT8, BID	2621	13	16792	2.95695	1	0.664282	0.651858
GOTERM_BP_DIRECT	GO:0032516~positive regulation of phosphoprotein phosphatase activity	6	0.2	0.0397338	PPP1R15A, HSP90AB1, CALM3, CALM1, JAK2, CALM2	2621	13	16792	2.95695	1	0.664282	0.651858
GOTERM_BP_DIRECT	GO:0051492~regulation of stress fiber assembly	6	0.2	0.0397338	MKKS, ROCK1, ASAP3, PIK3R1, SYNPO, BBS4	2621	13	16792	2.95695	1	0.664282	0.651858
GOTERM_BP_DIRECT	GO:0034975~protein folding in endoplasmic reticulum	6	0.2	0.0397338	VAPA, HSPA5, CANX, DNAJC10, EMC3, HSP90B1	2621	13	16792	2.95695	1	0.664282	0.651858
GOTERM_BP_DIRECT	GO:0010821~regulation of mitochondrion organization	6	0.2	0.0397338	FIS1, MUL1, VPS35, MFF, DNM1L, SQSTM1	2621	13	16792	2.95695	1	0.664282	0.651858
GOTERM_BP_DIRECT	GO:0071850~mitotic cell cycle arrest	6	0.2	0.0397338	GADD45GIP1, CDKN1A, CDKN1B, DUSP1, GADD45A, MCPH1	2621	13	16792	2.95695	1	0.664282	0.651858
GOTERM_BP_DIRECT	GO:0008360~regulation of cell shape	31	1.03333	0.0407693	WDR1, FBLIM1, SH3KBP1, PTN, ARHGAP35, MYL12B, GNA13, STRIP2, FGD6, PDPN, EPB41L3, CCL2, BVES, MYH10, ANXA1, TPM1, RDX, FN1, SHROOM3, VEGFA, CFDP1, BAMBI, DLC1, CDC42EP3, MYH9, PHIP, RHOU, EZR, ALDOA, RHOQ, FERMT2	2621	140	16792	1.41863	1	0.679679	0.666967
GOTERM_BP_DIRECT	GO:0043200~response to amino acid	10	0.333333	0.0424425	CDKN1B, BAD, CASP3, GSS, PEMT, CCL2, MTHFR, RELA, AARS, CTGF	2621	31	16792	2.06668	1	0.703621	0.690461
GOTERM_BP_DIRECT	GO:0019058~viral life cycle	10	0.333333	0.0424425	PDCD6IP, UBB, VPS4B, UBC, CHMP2B, CHMP4B, NEDD4L, RPS27A, PPIA, CHMP5	2621	31	16792	2.06668	1	0.703621	0.690461
GOTERM_BP_DIRECT	GO:0006886~intracellular protein transport	48	1.6	0.0434294	USP6NL, COPB2, SEC23A, RABGAP1, SAR1A, STX16, COPB1, CLTC, TOMM22, GGA2, XPO1, HERC2, SNX2, KIF13A, TIMM17A, AP1S2, AP2S1, TLK1, VPS35, CHML, TNPO1, ANKRD50, TBC1D15, AP2M1, SNX5, WLS, SNX6, BCAP31, NPM1, RABGAP1L, SNAPIN, STX8, COG3, XPO7, AP2B1, SYTL5, ARFGAP3, TBC1D1, SNX18, CTTN, TBC1D5, VPS41, ERP29, IFT27, SEC24D, SLU7, RAMP1, KPNB1	2621	236	16792	1.30306	1	0.717976	0.704548
GOTERM_BP_DIRECT	GO:0016197~endosomal transport	17	0.566667	0.0442004	ABCA1, VPS4B, KIAA0196, DPY30, DCLK1, SNX18, UBB, BLOC1S1, RAB13, UBC, CHMP2B, CHMP4B, RPS27A, SQSTM1, VPS36, PICALM, CHMP5	2621	66	16792	1.65021	1	0.725613	0.712042
GOTERM_BP_DIRECT	GO:0090307~mitotic spindle assembly	11	0.366667	0.0443496	GOLGA2, TPX2, KIF2A, CLTC, FLNA, RHOA, BIRC2, MAP9, KPNB1, RAB11A, BIRC3	2621	36	16792	1.95761	1	0.725613	0.712042
GOTERM_BP_DIRECT	GO:0001954~positive regulation of cell-matrix adhesion	8	0.266667	0.0443803	SFRP1, CDK6, PLEKHA2, NINJ1, DMD, EMP2, CD36, UTRN	2621	22	16792	2.32971	1	0.725613	0.712042
GOTERM_BP_DIRECT	GO:0006509~membrane protein ectodomain proteolysis	8	0.266667	0.0443803	PSENEN, HM13, SPPL2A, DAG1, ADAM9, MYH9, SPPL3, RBMX	2621	22	16792	2.32971	1	0.725613	0.712042
GOTERM_BP_DIRECT	GO:1902600~hydrogen ion transmembrane transport	16	0.533333	0.0449744	COX8A, CYB5A, ATP6V1G1, UQCRB, NDUFA4, COX4I1, UQCR11, COX6C, COX6A1, COX7A1, COX6A2, COX6B1, COX7A2L, NNT, COX10, COA6	2621	61	16792	1.68045	1	0.731296	0.717619
GOTERM_BP_DIRECT	GO:0001947~heart looping	16	0.533333	0.0449744	MKKS, NDRG4, CITED2, SRF, WNT5A, MICAL2, GATA4, HIF1A, MIB1, AHI1, GJA1, KIF3A, HAND2, IFT57, NKX2-5, BBS4	2621	61	16792	1.68045	1	0.731296	0.717619
GOTERM_BP_DIRECT	GO:0000278~mitotic cell cycle	12	0.4	0.0454254	RRM1, FER, CENPF, TFDP1, CENPW, TFDP2, STK26, DNMT3A, PHF13, PPP2R2A, AZI2, PAK2	2621	41	16792	1.87514	1	0.736611	0.722834
GOTERM_BP_DIRECT	GO:0007519~skeletal muscle tissue development	14	0.466667	0.0458937	ZBTB18, SVIL, CAV1, MYL6B, CFLAR, MAPK14, FOXP1, CSRP3, MYL6, MYL3, EP300, DMD, VAMP5, BVES	2621	51	16792	1.75871	1	0.742178	0.728297
GOTERM_BP_DIRECT	GO:0032008~positive regulation of TOR signaling	9	0.3	0.0485873	XBP1, HDAC3, RRAGB, RHEB, LAMTOR2, LAMTOR4, GAS6, LAMTOR3, LAMTOR5	2621	27	16792	2.13557	1	0.783603	0.768947
GOTERM_BP_DIRECT	GO:0051412~response to corticosterone	7	0.233333	0.0494784	CDKN1A, CCND1, FOSB, CALM3, FOS, CALM1, CALM2	2621	18	16792	2.4915	1	0.79366	0.778817
GOTERM_BP_DIRECT	GO:0051170~nuclear import	7	0.233333	0.0494784	SNRPG, GEMIN6, SNRPE, SNRPD3, SNRPF, SMN1, HNRNPA1	2621	18	16792	2.4915	1	0.79366	0.778817
GOTERM_BP_DIRECT	GO:0061024~membrane organization	10	0.333333	0.0511614	YWHAE, SGCE, TBC1D1, CCDC88A, RALA, RAB13, CHP1, DHCR24, MBP, YWHAG	2621	32	16792	2.0021	1	0.806467	0.791384
GOTERM_BP_DIRECT	GO:1900026~positive regulation of substrate adhesion-dependent cell spreading	10	0.333333	0.0511614	ARPC2, C1QBP, MYADM, FLNA, APOA1, ARHGEF7, DOCK1, CRK, TRIOBP, S100A10	2621	32	16792	2.0021	1	0.806467	0.791384
GOTERM_BP_DIRECT	GO:0046677~response to antibiotic	10	0.333333	0.0511614	PPP2CB, HSP90AA1, CASP3, UROS, ID1, CCL2, SLC1A3, ZC3H8, JAK2, JAK1	2621	32	16792	2.0021	1	0.806467	0.791384
GOTERM_BP_DIRECT	GO:0009306~protein secretion	10	0.333333	0.0511614	NECAB3, TMEM167A, RAB13, CANX, ERP29, GNAS, TVP23C, ARFGAP3, PDIA4, PAFAH1B1	2621	32	16792	2.0021	1	0.806467	0.791384
GOTERM_BP_DIRECT	GO:0003007~heart morphogenesis	10	0.333333	0.0511614	MYBPC3, COL4A3BP, NIPBL, COL2A1, COL5A1, MYL2, DLC1, BAZ1B, NKX2-5, VEGFA	2621	32	16792	2.0021	1	0.806467	0.791384
GOTERM_BP_DIRECT	GO:0043524~negative regulation of neuron apoptotic process	29	0.966667	0.0523541	GPI, NRP1, BTG2, CEBPB, HSP90AB1, ROCK1, HDAC1, ITSN1, HSPD1, FAM134B, CHL1, MDK, CCL2, HMOX1, JAK2, SNCA, VEGFB, SOD2, OXR1, HIPK2, NR4A3, MSH2, BCL2, PIN1, ADNP, GCLM, NES, AARS, CPEB4	2621	132	16792	1.40754	1	0.806467	0.791384
GOTERM_BP_DIRECT	GO:1901018~positive regulation of potassium ion transmembrane transporter activity	4	0.133333	0.0524509	ACTN2, ATP1B3, ATP1B2, ATP1B1	2621	6	16792	4.27114	1	0.806467	0.791384
GOTERM_BP_DIRECT	GO:0048667~cell morphogenesis involved in neuron differentiation	4	0.133333	0.0524509	UNK, ID2, SLC1A3, HES1	2621	6	16792	4.27114	1	0.806467	0.791384
GOTERM_BP_DIRECT	GO:0032680~regulation of tumor necrosis factor production	4	0.133333	0.0524509	ZFP36, MAPKAPK2, TBC1D23, FOXP1	2621	6	16792	4.27114	1	0.806467	0.791384
GOTERM_BP_DIRECT	GO:0032020~ISG15-protein conjugation	4	0.133333	0.0524509	UBE2E1, UBE2E2, ISG15, UBE2L6	2621	6	16792	4.27114	1	0.806467	0.791384
GOTERM_BP_DIRECT	GO:0061000~negative regulation of dendritic spine development	4	0.133333	0.0524509	SRGAP2C, HDAC2, PLK2, ASAP1	2621	6	16792	4.27114	1	0.806467	0.791384
GOTERM_BP_DIRECT	GO:0086073~bundle of His cell-Purkinje myocyte adhesion involved in cell communication	4	0.133333	0.0524509	PKP2, DSG2, CTNNA3, DSC2	2621	6	16792	4.27114	1	0.806467	0.791384
GOTERM_BP_DIRECT	GO:0060789~hair follicle placode formation	4	0.133333	0.0524509	HDAC2, HDAC1, GNAS, CTNNB1	2621	6	16792	4.27114	1	0.806467	0.791384
GOTERM_BP_DIRECT	GO:0051045~negative regulation of membrane protein ectodomain proteolysis	4	0.133333	0.0524509	TIMP2, TIMP3, TIMP1, PTPN3	2621	6	16792	4.27114	1	0.806467	0.791384
GOTERM_BP_DIRECT	GO:0042304~regulation of fatty acid biosynthetic process	4	0.133333	0.0524509	PRKAA2, PDK4, SCAP, PRKAG2	2621	6	16792	4.27114	1	0.806467	0.791384
GOTERM_BP_DIRECT	GO:0046939~nucleotide phosphorylation	4	0.133333	0.0524509	DTYMK, GUK1, AK2, AK6	2621	6	16792	4.27114	1	0.806467	0.791384
GOTERM_BP_DIRECT	GO:0009725~response to hormone	12	0.4	0.0531864	RBM14, SNRPN, MB, OXCT1, SRF, H3F3A, FHL2, TIMP2, MMS19, DHCR24, TIMP1, ACAT1	2621	42	16792	1.83049	1	0.810574	0.795414
GOTERM_BP_DIRECT	GO:0008630~intrinsic apoptotic signaling pathway in response to DNA damage	13	0.433333	0.0531963	PRKDC, BAD, XPA, PIK3R1, SOD2, SIRT1, TOPORS, TNFRSF1A, BCL2, HMOX1, ATM, FNIP2, MCL1	2621	47	16792	1.77207	1	0.810574	0.795414
GOTERM_BP_DIRECT	GO:0006937~regulation of muscle contraction	6	0.2	0.0540838	TNNT2, TNNC1, TPM1, ANXA6, PPP1R12B, MYL9	2621	14	16792	2.74573	1	0.810574	0.795414
GOTERM_BP_DIRECT	GO:0010243~response to organonitrogen compound	6	0.2	0.0540838	NCOR2, CDKN1A, CCND1, MGST3, MGST1, MGST2	2621	14	16792	2.74573	1	0.810574	0.795414
GOTERM_BP_DIRECT	GO:0050892~intestinal absorption	6	0.2	0.0540838	KCNQ1, IREB2, ACO1, CD36, F11R, TJP2	2621	14	16792	2.74573	1	0.810574	0.795414
GOTERM_BP_DIRECT	GO:0031929~TOR signaling	6	0.2	0.0540838	CCDC88A, RPS6KB1, RPS6, EIF4EBP1, EIF4EBP2, FNIP1	2621	14	16792	2.74573	1	0.810574	0.795414
GOTERM_BP_DIRECT	GO:0032968~positive regulation of transcription elongation from RNA polymerase II promoter	6	0.2	0.0540838	CTR9, TCEB1, WDR61, RTF1, GTF2F1, SUPT6H	2621	14	16792	2.74573	1	0.810574	0.795414
GOTERM_BP_DIRECT	GO:1900153~positive regulation of nuclear-transcribed mRNA catabolic process, deadenylation-dependent decay	6	0.2	0.0540838	ZFP36, CNOT1, PABPC1, TOB1, ZFP36L2, ZFP36L1	2621	14	16792	2.74573	1	0.810574	0.795414
GOTERM_BP_DIRECT	GO:1902176~negative regulation of oxidative stress-induced intrinsic apoptotic signaling pathway	6	0.2	0.0540838	BAG5, GPX1, HSPB1, SOD2, SIRT1, NFE2L2	2621	14	16792	2.74573	1	0.810574	0.795414
GOTERM_BP_DIRECT	GO:0001921~positive regulation of receptor recycling	6	0.2	0.0540838	ANXA2, ECE1, EPS15, BVES, VAMP3, SNCA	2621	14	16792	2.74573	1	0.810574	0.795414
GOTERM_BP_DIRECT	GO:0006295~nucleotide-excision repair, DNA incision, 3'-to lesion	8	0.266667	0.0554938	CUL4A, DDB1, PARP1, XPA, GTF2H2, GTF2H5, CUL4B, RBX1	2621	23	16792	2.22842	1	0.819479	0.804153
GOTERM_BP_DIRECT	GO:0006607~NLS-bearing protein import into nucleus	8	0.266667	0.0554938	RANBP2, DAG1, KPNA4, CBLB, TNPO1, KPNA2, KPNB1, KPNA1	2621	23	16792	2.22842	1	0.819479	0.804153
GOTERM_BP_DIRECT	GO:0035924~cellular response to vascular endothelial growth factor stimulus	8	0.266667	0.0554938	NRP1, XBP1, VCAM1, MAPKAPK2, HSPB1, ITGB1BP1, MAPK14, VEGFA	2621	23	16792	2.22842	1	0.819479	0.804153
GOTERM_BP_DIRECT	GO:0051146~striated muscle cell differentiation	5	0.166667	0.056611	SPAG9, IGFBP5, CDH2, BNIP2, MAPK14	2621	10	16792	3.20336	1	0.819479	0.804153
GOTERM_BP_DIRECT	GO:0034063~stress granule assembly	5	0.166667	0.056611	DYNC1H1, DDX3X, CIRBP, PQBP1, PUM2	2621	10	16792	3.20336	1	0.819479	0.804153
GOTERM_BP_DIRECT	GO:0006163~purine nucleotide metabolic process	5	0.166667	0.056611	GUK1, GMPR2, GMPR, NME4, NME1	2621	10	16792	3.20336	1	0.819479	0.804153
GOTERM_BP_DIRECT	GO:0033327~Leydig cell differentiation	5	0.166667	0.056611	TMF1, CCND1, PLEKHA1, MGST1, SF1	2621	10	16792	3.20336	1	0.819479	0.804153
GOTERM_BP_DIRECT	GO:0032780~negative regulation of ATPase activity	5	0.166667	0.056611	OXA1L, PLN, TNNT2, TNNI3, CNN3	2621	10	16792	3.20336	1	0.819479	0.804153
GOTERM_BP_DIRECT	GO:0055015~ventricular cardiac muscle cell development	5	0.166667	0.056611	CCNB1, HEY2, FHL2, NKX2-5, MYH10	2621	10	16792	3.20336	1	0.819479	0.804153
GOTERM_BP_DIRECT	GO:0006105~succinate metabolic process	5	0.166667	0.056611	SUCLA2, SDHAF3, SUCLG1, SDHA, SDHB	2621	10	16792	3.20336	1	0.819479	0.804153
GOTERM_BP_DIRECT	GO:0051103~DNA ligation involved in DNA repair	5	0.166667	0.056611	PARP1, XRCC4, PARP2, HMGB2, HMGB1	2621	10	16792	3.20336	1	0.819479	0.804153
GOTERM_BP_DIRECT	GO:1904903~ESCRT III complex disassembly	5	0.166667	0.056611	IST1, VPS4B, CHMP1B, CHMP2B, CHMP5	2621	10	16792	3.20336	1	0.819479	0.804153
GOTERM_BP_DIRECT	GO:0046902~regulation of mitochondrial membrane permeability	5	0.166667	0.056611	CNP, BAD, BNIP3, STAT3, BCL2	2621	10	16792	3.20336	1	0.819479	0.804153
GOTERM_BP_DIRECT	GO:0043534~blood vessel endothelial cell migration	5	0.166667	0.056611	GPX1, ID1, MYH9, APOA1, EMP2	2621	10	16792	3.20336	1	0.819479	0.804153
GOTERM_BP_DIRECT	GO:0050900~leukocyte migration	27	0.9	0.0569851	ITGB1, B4GALT1, ROCK1, PROS1, SLC3A2, PIK3R1, F11R, GLG1, PDE4B, SIRPA, ITGAV, CD58, YES1, SLC16A1, CXADR, CAV1, FN1, PTPN11, ATP1B3, ATP1B2, ATP1B1, AIMP1, COL1A1, COL1A2, MYH9, GAS6, PPIA	2621	122	16792	1.41788	1	0.822887	0.807497
GOTERM_BP_DIRECT	GO:0009611~response to wounding	16	0.533333	0.0577531	NRP1, DST, FN1, SLC1A3, ZFP36L2, ZFP36L1, AURKA, CTGF, AIMP1, ZFP36, RPS6KB1, MDK, ID3, CCL2, SRSF5, BPTF	2621	63	16792	1.6271	1	0.831954	0.816394
GOTERM_BP_DIRECT	GO:0035666~TRIF-dependent toll-like receptor signaling pathway	9	0.3	0.0590563	TBK1, UBB, UBC, UBE2D3, UBE2D1, RPS27A, TANK, BIRC2, BIRC3	2621	28	16792	2.0593	1	0.845734	0.829917
GOTERM_BP_DIRECT	GO:0003281~ventricular septum development	9	0.3	0.0590563	LMO4, HEG1, XIRP2, TRIP11, HES1, GATA4, AP2B1, LTBP1, CYR61	2621	28	16792	2.0593	1	0.845734	0.829917
GOTERM_BP_DIRECT	GO:0070373~negative regulation of ERK1 and ERK2 cascade	15	0.5	0.0591373	XBP1, SMAD4, DUSP1, RANBP9, CRYBA1, DUSP6, TNIP1, TIMP3, SPRY2, PIN1, SPRY1, ITGB1BP1, DMD, EZR, EIF3A	2621	58	16792	1.65691	1	0.845734	0.829917
GOTERM_BP_DIRECT	GO:2001244~positive regulation of intrinsic apoptotic signaling pathway	10	0.333333	0.0609756	BCAP31, FIS1, BCLAF1, BAD, CAV1, BCL2, DNM1L, BID, CLU, S100A8	2621	33	16792	1.94143	1	0.869928	0.853658
GOTERM_BP_DIRECT	GO:2001237~negative regulation of extrinsic apoptotic signaling pathway	11	0.366667	0.0617713	NRP1, CTTN, RPS6KB1, PSME3, RB1CC1, ITGAV, PHIP, CFLAR, GCLM, THBS1, RELA	2621	38	16792	1.85458	1	0.879167	0.862724
GOTERM_BP_DIRECT	GO:0030220~platelet formation	7	0.233333	0.0630894	WDR1, SRF, CASP3, ACTN1, EP300, MYH9, PTPN11	2621	19	16792	2.36037	1	0.887288	0.870694
GOTERM_BP_DIRECT	GO:0045862~positive regulation of proteolysis	7	0.233333	0.0630894	CYFIP2, HDAC2, ASPH, IST1, BAD, PERP, OGT	2621	19	16792	2.36037	1	0.887288	0.870694
GOTERM_BP_DIRECT	GO:0008156~negative regulation of DNA replication	7	0.233333	0.0630894	TSPYL2, GMNN, RAD17, TERF1, TTF1, GTPBP4, S100A11	2621	19	16792	2.36037	1	0.887288	0.870694
GOTERM_BP_DIRECT	GO:0051276~chromosome organization	7	0.233333	0.0630894	YY1, SMCHD1, SFPQ, CENPW, PTTG1, RLF, SMC4	2621	19	16792	2.36037	1	0.887288	0.870694
GOTERM_BP_DIRECT	GO:0051493~regulation of cytoskeleton organization	7	0.233333	0.0630894	CLIC4, DYNLT1, TAOK1, STMN1, NEXN, MAPK1, S100A8	2621	19	16792	2.36037	1	0.887288	0.870694
GOTERM_BP_DIRECT	GO:0030574~collagen catabolic process	16	0.533333	0.0649892	COL18A1, COL12A1, COL1A1, COL3A1, COL2A1, COL1A2, COL4A2, COL5A1, COL4A1, MMP15, CTSL, COL5A2, COL6A1, COL4A6, COL4A5, CTSD	2621	64	16792	1.60168	1	0.888485	0.871868
GOTERM_BP_DIRECT	GO:0061198~fungiform papilla formation	3	0.1	0.0654201	HDAC2, HDAC1, CTNNB1	2621	3	16792	6.40671	1	0.888485	0.871868
GOTERM_BP_DIRECT	GO:0002486~antigen processing and presentation of endogenous peptide antigen via MHC class I via ER pathway, TAP-independent	3	0.1	0.0654201	HLA-B, HLA-C, HLA-A	2621	3	16792	6.40671	1	0.888485	0.871868
GOTERM_BP_DIRECT	GO:0046320~regulation of fatty acid oxidation	3	0.1	0.0654201	FABP3, PDK4, PRKAG2	2621	3	16792	6.40671	1	0.888485	0.871868
GOTERM_BP_DIRECT	GO:1900222~negative regulation of beta-amyloid clearance	3	0.1	0.0654201	LRPAP1, MYOCD, SRF	2621	3	16792	6.40671	1	0.888485	0.871868
GOTERM_BP_DIRECT	GO:0060544~regulation of necroptotic process	3	0.1	0.0654201	CFLAR, BIRC2, BIRC3	2621	3	16792	6.40671	1	0.888485	0.871868
GOTERM_BP_DIRECT	GO:0021502~neural fold elevation formation	3	0.1	0.0654201	HIF1A, BMP7, BMP5	2621	3	16792	6.40671	1	0.888485	0.871868
GOTERM_BP_DIRECT	GO:1903288~positive regulation of potassium ion import	3	0.1	0.0654201	ATP1B3, ATP1B2, ATP1B1	2621	3	16792	6.40671	1	0.888485	0.871868
GOTERM_BP_DIRECT	GO:1901077~regulation of relaxation of muscle	3	0.1	0.0654201	PLN, SLN, SRI	2621	3	16792	6.40671	1	0.888485	0.871868
GOTERM_BP_DIRECT	GO:0048592~eye morphogenesis	3	0.1	0.0654201	NIPBL, COL5A1, COL5A2	2621	3	16792	6.40671	1	0.888485	0.871868
GOTERM_BP_DIRECT	GO:0030801~positive regulation of cyclic nucleotide metabolic process	3	0.1	0.0654201	CALM3, CALM1, CALM2	2621	3	16792	6.40671	1	0.888485	0.871868
GOTERM_BP_DIRECT	GO:0003278~apoptotic process involved in heart morphogenesis	3	0.1	0.0654201	HAND2, NKX2-5, CYR61	2621	3	16792	6.40671	1	0.888485	0.871868
GOTERM_BP_DIRECT	GO:2000116~regulation of cysteine-type endopeptidase activity	3	0.1	0.0654201	BIRC2, PSMB9, BIRC3	2621	3	16792	6.40671	1	0.888485	0.871868
GOTERM_BP_DIRECT	GO:0055005~ventricular cardiac myofibril assembly	3	0.1	0.0654201	MEF2A, PROX1, NKX2-5	2621	3	16792	6.40671	1	0.888485	0.871868
GOTERM_BP_DIRECT	GO:1900063~regulation of peroxisome organization	3	0.1	0.0654201	MAVS, MFF, DNM1L	2621	3	16792	6.40671	1	0.888485	0.871868
GOTERM_BP_DIRECT	GO:0045737~positive regulation of cyclin-dependent protein serine/threonine kinase activity	8	0.266667	0.0681868	CCND3, CDKN1B, CCND1, CCNY, CKS2, CCNC, PROX1, CKS1B	2621	24	16792	2.13557	1	0.917661	0.900498
GOTERM_BP_DIRECT	GO:0051149~positive regulation of muscle cell differentiation	8	0.266667	0.0681868	SPAG9, MEF2A, CDH2, CTNNA1, BNIP2, CTNNB1, TCF3, MAPK14	2621	24	16792	2.13557	1	0.917661	0.900498
GOTERM_BP_DIRECT	GO:0051924~regulation of calcium ion transport	8	0.266667	0.0681868	GJA1, PLN, SLN, P2RX1, BCL2, SRI, AGT, GNAI2	2621	24	16792	2.13557	1	0.917661	0.900498
GOTERM_BP_DIRECT	GO:0032456~endocytic recycling	8	0.266667	0.0681868	DENND1B, EHD3, EHD4, RAB13, MICALL1, LMTK2, EPS15, RAB11FIP3	2621	24	16792	2.13557	1	0.917661	0.900498
GOTERM_BP_DIRECT	GO:0008285~negative regulation of cell proliferation	74	2.46667	0.0686167	COL18A1, BTG3, CDKN1A, BTG2, CDKN1B, BTG1, B4GALT1, TGFB1I1, PDCD5, ADAMTS1, FTH1, TIMP2, TRIM24, NCK2, SPEG, JAK2, KIFAP3, SOX4, HIST1H2AC, RBM5, KLF10, MYOCD, IGFBP3, TESC, LDOC1, PPP2R5C, PROX1, GTPBP4, NME1, SFRP1, ZEB1, IRF1, PKP2, RAPGEF2, ITGB1BP1, CUL5, KMT2A, HDAC1, SRF, TOB2, TOB1, TSPAN32, TBRG1, RBBP4, ERBB4, SMYD2, NDN, IGFBP7, SLIT3, S100A11, RBM38, BCHE, NPM1, SMAD4, RARRES3, STAT3…	2621	396	16792	1.19721	1	0.921357	0.904126
GOTERM_BP_DIRECT	GO:0014070~response to organic cyclic compound	13	0.433333	0.0700755	BTG2, CPT1A, ACSL1, TET2, NEDD8, ACSL3, COMT, DUSP6, ACAT1, SFRP1, NAMPT, PLIN2, FADS1	2621	49	16792	1.69974	1	0.926676	0.909345
GOTERM_BP_DIRECT	GO:0033138~positive regulation of peptidyl-serine phosphorylation	17	0.566667	0.0703647	PPP1R15A, CAV1, WNT5A, TXN, VEGFA, TBK1, CAPRIN2, BCL2, SPRY2, TERF2IP, SMYD3, FNIP1, GAS6, FNIP2, PFN2, EIF4G1, SNCA	2621	70	16792	1.55592	1	0.926676	0.909345
GOTERM_BP_DIRECT	GO:0071549~cellular response to dexamethasone stimulus	9	0.3	0.07084	RPS6KB1, CBX3, SERPINF1, EIF4EBP1, HNRNPU, CCL2, SMYD3, FBXO32, AQP1	2621	29	16792	1.98829	1	0.926676	0.909345
GOTERM_BP_DIRECT	GO:0042993~positive regulation of transcription factor import into nucleus	6	0.2	0.0710425	MAVS, XBP1, HDAC3, FLNA, PIK3R1, TMEM173	2621	15	16792	2.56269	1	0.926676	0.909345
GOTERM_BP_DIRECT	GO:0042692~muscle cell differentiation	6	0.2	0.0710425	IFRD1, H3F3A, ANKRD1, SPEG, ASF1A, SYNE1	2621	15	16792	2.56269	1	0.926676	0.909345
GOTERM_BP_DIRECT	GO:0090141~positive regulation of mitochondrial fission	6	0.2	0.0710425	FIS1, BNIP3, MUL1, VPS35, MFF, DNM1L	2621	15	16792	2.56269	1	0.926676	0.909345
GOTERM_BP_DIRECT	GO:0086005~ventricular cardiac muscle cell action potential	6	0.2	0.0710425	KCNH2, RYR2, KCNQ1, PKP2, NEDD4L, SNTA1	2621	15	16792	2.56269	1	0.926676	0.909345
GOTERM_BP_DIRECT	GO:0007076~mitotic chromosome condensation	6	0.2	0.0710425	NUSAP1, AKAP8, PHF13, SMC4, PAM, SMC2	2621	15	16792	2.56269	1	0.926676	0.909345
GOTERM_BP_DIRECT	GO:0010667~negative regulation of cardiac muscle cell apoptotic process	6	0.2	0.0710425	MYOCD, HAND2, HEY2, JAK2, NKX2-5, NFE2L2	2621	15	16792	2.56269	1	0.926676	0.909345
GOTERM_BP_DIRECT	GO:0008631~intrinsic apoptotic signaling pathway in response to oxidative stress	6	0.2	0.0710425	GPX1, BCL2, ZNF622, JAK2, SOD2, PDK1	2621	15	16792	2.56269	1	0.926676	0.909345
GOTERM_BP_DIRECT	GO:0046037~GMP metabolic process	6	0.2	0.0710425	DLG3, GUK1, GMPR2, CASK, PDE6B, TJP2	2621	15	16792	2.56269	1	0.926676	0.909345
GOTERM_BP_DIRECT	GO:0045947~negative regulation of translational initiation	6	0.2	0.0710425	EIF2B4, FMR1, EIF4EBP1, EIF4EBP2, EIF3E, EIF2AK4	2621	15	16792	2.56269	1	0.926676	0.909345
GOTERM_BP_DIRECT	GO:0051604~protein maturation	6	0.2	0.0710425	ISCA2, SNAPIN, TESC, SERPINH1, TSPAN5, HSPD1	2621	15	16792	2.56269	1	0.926676	0.909345
GOTERM_BP_DIRECT	GO:0016241~regulation of macroautophagy	12	0.4	0.0712463	SH3GLB1, UCHL1, ATP6V1G1, ATP6V0E1, PRKAA2, CASP3, ATP6V1H, VPS35, GAPDH, ATP6V1C1, SNX5, SNX6	2621	44	16792	1.74729	1	0.927295	0.909953
GOTERM_BP_DIRECT	GO:0043085~positive regulation of catalytic activity	19	0.633333	0.0724171	PSENEN, NPM1, RFC1, CAV1, IGFBP3, HSPB2, IGF2, MGST2, CFLAR, GTF2F1, AZIN1, SH3PXD2A, MMP15, BCL2, SAE1, PPP1R12B, DCP1A, OGT, TRIM23	2621	81	16792	1.50281	1	0.940472	0.922882
GOTERM_BP_DIRECT	GO:0007411~axon guidance	33	1.1	0.0742214	NRP1, TENM2, NRP2, LAMA2, NTN1, ARHGAP35, ROBO1, ZNF280D, EFNB3, CHL1, KIF5B, MAPK1, NCAM1, SLIT3, MYH10, SPTAN1, SPTBN1, EPHB3, SMAD4, LAMB2, RYK, WNT5A, RANBP9, ETV1, ANK3, BMP7, EFNA1, NR4A3, CXCL12, KIF26B, FEZ2, EZR, MATN2	2621	159	16792	1.3297	1	0.961799	0.94381
GOTERM_BP_DIRECT	GO:0051289~protein homotetramerization	15	0.5	0.0752118	ACTN2, GPX3, DCXR, HM13, ACOT13, SOD2, CRYZ, GOLGA2, RXRA, CAT, PCBD1, ALDOA, DNM1L, CBR4, DECR1	2621	60	16792	1.60168	1	0.970395	0.952247
GOTERM_BP_DIRECT	GO:0045669~positive regulation of osteoblast differentiation	15	0.5	0.0752118	FBN2, CEBPB, CEBPD, SOX11, NPNT, ATRAID, BMP7, CYR61, GJA1, ID4, GNAS, CTNNB1, CLIC1, IL6R, PDLIM7	2621	60	16792	1.60168	1	0.970395	0.952247
GOTERM_BP_DIRECT	GO:0051764~actin crosslink formation	5	0.166667	0.0782912	TNNT2, ACTN1, DPYSL3, FLNA, PLS3	2621	11	16792	2.91214	1	0.98131	0.962957
GOTERM_BP_DIRECT	GO:0008210~estrogen metabolic process	5	0.166667	0.0782912	SULT1A1, PLEKHA1, TIPARP, HSD17B4, COMT	2621	11	16792	2.91214	1	0.98131	0.962957
GOTERM_BP_DIRECT	GO:0033120~positive regulation of RNA splicing	5	0.166667	0.0782912	SETX, RBM20, SRSF5, PIK3R1, ZPR1	2621	11	16792	2.91214	1	0.98131	0.962957
GOTERM_BP_DIRECT	GO:0000185~activation of MAPKKK activity	5	0.166667	0.0782912	GADD45B, GADD45A, MAP4K5, MAP4K3, GADD45G	2621	11	16792	2.91214	1	0.98131	0.962957
GOTERM_BP_DIRECT	GO:0042326~negative regulation of phosphorylation	7	0.233333	0.0786827	CDKN1C, CDKN1A, ANKLE2, CDKN1B, DYNLL1, SIRT1, BMP7	2621	20	16792	2.24235	1	0.98131	0.962957
GOTERM_BP_DIRECT	GO:0071375~cellular response to peptide hormone stimulus	7	0.233333	0.0786827	XBP1, POR, APEX1, CAV1, RELA, NFKB1, ZFP36L1	2621	20	16792	2.24235	1	0.98131	0.962957
GOTERM_BP_DIRECT	GO:0034614~cellular response to reactive oxygen species	7	0.233333	0.0786827	PRDX3, PRDX5, FER, TPM1, FOS, MPV17, SLC8A1	2621	20	16792	2.24235	1	0.98131	0.962957
GOTERM_BP_DIRECT	GO:0006888~ER to Golgi vesicle-mediated transport	33	1.1	0.0794482	DYNC1I2, ARF4, COPB2, MCFD2, SEC23A, DCTN1, GOSR2, COPB1, PROS1, GOSR1, DCTN3, AREG, DYNC2LI1, GOLGA2, TMED3, CD59, SPTAN1, CD55, SPTBN1, SEC31A, BCAP31, RAB2A, DYNC1H1, TRAPPC4, COG3, ANK3, DYNLL1, ARFGAP3, TRAPPC6A, VAPA, GOLGB1, SEC24D, GAS6	2621	160	16792	1.32138	1	0.98131	0.962957
GOTERM_BP_DIRECT	GO:0014883~transition between fast and slow fiber	4	0.133333	0.0813487	TNNC1, TNNI1, ATP2A2, MYH7	2621	7	16792	3.66098	1	0.98131	0.962957
GOTERM_BP_DIRECT	GO:0033622~integrin activation	4	0.133333	0.0813487	COL16A1, FN1, ITGB1BP1, FERMT2	2621	7	16792	3.66098	1	0.98131	0.962957
GOTERM_BP_DIRECT	GO:0051593~response to folic acid	4	0.133333	0.0813487	BCHE, MTHFR, EEF2, TYMS	2621	7	16792	3.66098	1	0.98131	0.962957
GOTERM_BP_DIRECT	GO:0032057~negative regulation of translational initiation in response to stress	4	0.133333	0.0813487	EIF2B4, EIF2AK4, EIF2S1, ATF4	2621	7	16792	3.66098	1	0.98131	0.962957
GOTERM_BP_DIRECT	GO:2000601~positive regulation of Arp2/3 complex-mediated actin nucleation	4	0.133333	0.0813487	NCKAP1, ABI2, BRK1, WASF1	2621	7	16792	3.66098	1	0.98131	0.962957
GOTERM_BP_DIRECT	GO:0038066~p38MAPK cascade	4	0.133333	0.0813487	ZFP36, MAPKAPK2, MAPK14, ZFP36L1	2621	7	16792	3.66098	1	0.98131	0.962957
GOTERM_BP_DIRECT	GO:0006595~polyamine metabolic process	4	0.133333	0.0813487	AMD1, SMS, OAZ1, OAZ2	2621	7	16792	3.66098	1	0.98131	0.962957
GOTERM_BP_DIRECT	GO:0046500~S-adenosylmethionine metabolic process	4	0.133333	0.0813487	GAMT, AMD1, PEMT, MTHFR	2621	7	16792	3.66098	1	0.98131	0.962957
GOTERM_BP_DIRECT	GO:0031062~positive regulation of histone methylation	4	0.133333	0.0813487	RNF20, CHTOP, XBP1, TET1	2621	7	16792	3.66098	1	0.98131	0.962957
GOTERM_BP_DIRECT	GO:0014009~glial cell proliferation	4	0.133333	0.0813487	SOX11, EEF2, AREG, SOX4	2621	7	16792	3.66098	1	0.98131	0.962957
GOTERM_BP_DIRECT	GO:0010882~regulation of cardiac muscle contraction by calcium ion signaling	4	0.133333	0.0813487	RYR2, ATP2A2, ATP1B1, SLC8A1	2621	7	16792	3.66098	1	0.98131	0.962957
GOTERM_BP_DIRECT	GO:2000121~regulation of removal of superoxide radicals	4	0.133333	0.0813487	DHFR, CD36, BMP7, NFE2L2	2621	7	16792	3.66098	1	0.98131	0.962957
GOTERM_BP_DIRECT	GO:0019885~antigen processing and presentation of endogenous peptide antigen via MHC class I	4	0.133333	0.0813487	TAP1, HLA-A, B2M, TAPBP	2621	7	16792	3.66098	1	0.98131	0.962957
GOTERM_BP_DIRECT	GO:0045822~negative regulation of heart contraction	4	0.133333	0.0813487	PLN, PDE4D, ATP2A2, JAK2	2621	7	16792	3.66098	1	0.98131	0.962957
GOTERM_BP_DIRECT	GO:0048842~positive regulation of axon extension involved in axon guidance	4	0.133333	0.0813487	SEMA5A, NRP1, CXCL12, VEGFA	2621	7	16792	3.66098	1	0.98131	0.962957
GOTERM_BP_DIRECT	GO:0019054~modulation by virus of host process	4	0.133333	0.0813487	KPNA4, KPNA2, KPNB1, KPNA1	2621	7	16792	3.66098	1	0.98131	0.962957
GOTERM_BP_DIRECT	GO:0044539~long-chain fatty acid import	4	0.133333	0.0813487	FABP3, ACSL1, CD36, ACSL3	2621	7	16792	3.66098	1	0.98131	0.962957
GOTERM_BP_DIRECT	GO:0071679~commissural neuron axon guidance	4	0.133333	0.0813487	NRP1, RYK, DAG1, VEGFA	2621	7	16792	3.66098	1	0.98131	0.962957
GOTERM_BP_DIRECT	GO:0072383~plus-end-directed vesicle transport along microtubule	4	0.133333	0.0813487	KIF3A, KIF5B, KIF13A, KIFAP3	2621	7	16792	3.66098	1	0.98131	0.962957
GOTERM_BP_DIRECT	GO:2000144~positive regulation of DNA-templated transcription, initiation	4	0.133333	0.0813487	SETX, BCLAF1, CTNNB1, MITF	2621	7	16792	3.66098	1	0.98131	0.962957
GOTERM_BP_DIRECT	GO:0055013~cardiac muscle cell development	4	0.133333	0.0813487	ACTN2, HNRNPU, LRRC10, SLC8A1	2621	7	16792	3.66098	1	0.98131	0.962957
GOTERM_BP_DIRECT	GO:1901017~negative regulation of potassium ion transmembrane transporter activity	4	0.133333	0.0813487	ACTN2, STK39, CASQ2, NEDD4L	2621	7	16792	3.66098	1	0.98131	0.962957
GOTERM_BP_DIRECT	GO:0060710~chorio-allantoic fusion	4	0.133333	0.0813487	BMP7, CYR61, ZFP36L1, BMP5	2621	7	16792	3.66098	1	0.98131	0.962957
GOTERM_BP_DIRECT	GO:1904628~cellular response to phorbol 13-acetate 12-myristate	4	0.133333	0.0813487	CDK6, RPLP0, ZFP36L2, ZFP36L1	2621	7	16792	3.66098	1	0.98131	0.962957
GOTERM_BP_DIRECT	GO:0000375~RNA splicing, via transesterification reactions	8	0.266667	0.0824734	SF3A3, PRPF3, MPHOSPH10, TXNL4A, SLU7, SF3B1, BCAS2, SRRM1	2621	25	16792	2.05015	1	0.986854	0.968397
GOTERM_BP_DIRECT	GO:0006306~DNA methylation	8	0.266667	0.0824734	HELLS, DNMT1, KMT2A, DNMT3A, GNAS, BAZ2A, FOS, GATAD2B	2621	25	16792	2.05015	1	0.986854	0.968397
GOTERM_BP_DIRECT	GO:0034612~response to tumor necrosis factor	8	0.266667	0.0824734	IGBP1, NUB1, RPS6KB1, CASP3, GSS, ADAM9, JAK2, MAP4K3	2621	25	16792	2.05015	1	0.986854	0.968397
GOTERM_BP_DIRECT	GO:0034198~cellular response to amino acid starvation	8	0.266667	0.0824734	SH3GLB1, CDKN1A, DAP, RRAGB, NPRL2, EIF2AK4, EIF2S1, ATF4	2621	25	16792	2.05015	1	0.986854	0.968397
GOTERM_BP_DIRECT	GO:0045071~negative regulation of viral genome replication	11	0.366667	0.0830869	APOBEC3C, IFITM3, BST2, MAVS, ILF3, IFITM2, TNIP1, ISG15, PROX1, ZC3HAV1, IFIT1	2621	40	16792	1.76185	1	0.988992	0.970495
GOTERM_BP_DIRECT	GO:0006362~transcription elongation from RNA polymerase I promoter	9	0.3	0.0839527	CDK7, TAF1B, TWISTNB, POLR1C, POLR1D, GTF2H2, POLR2H, POLR2K, GTF2H5	2621	30	16792	1.92201	1	0.988992	0.970495
GOTERM_BP_DIRECT	GO:0055072~iron ion homeostasis	9	0.3	0.0839527	SLC25A37, BDH2, EPAS1, HMOX1, SOD2, FBXL5, B2M, FTL, PICALM	2621	30	16792	1.92201	1	0.988992	0.970495
GOTERM_BP_DIRECT	GO:0060325~face morphogenesis	9	0.3	0.0839527	COL1A1, NIPBL, PLEKHA1, RRAS, TIPARP, ANKRD11, ARID5B, PTPN11, RAB3GAP1	2621	30	16792	1.92201	1	0.988992	0.970495
GOTERM_BP_DIRECT	GO:0006611~protein export from nucleus	9	0.3	0.0839527	EIF5A, NUP214, AHCYL1, XPO1, XPO4, CHP1, XPO7, NUTF2, NUPL2	2621	30	16792	1.92201	1	0.988992	0.970495
GOTERM_BP_DIRECT	GO:0071902~positive regulation of protein serine/threonine kinase activity	10	0.333333	0.0839851	PPP2CA, HSP90AB1, ACSL1, IGF2, SPRY2, CALM3, CALM1, CALM2, RHOA, SNCA	2621	35	16792	1.83049	1	0.988992	0.970495
GOTERM_BP_DIRECT	GO:0031648~protein destabilization	10	0.333333	0.0839851	XBP1, GSN, TMEM147, PRKDC, ID1, MUL1, FBXL3, SIRT1, NOMO2, SNCA	2621	35	16792	1.83049	1	0.988992	0.970495
GOTERM_BP_DIRECT	GO:0072593~reactive oxygen species metabolic process	10	0.333333	0.0839851	PRDX4, NNT, BNIP3, NDUFS4, BCL2, NDUFAF2, PDK4, NDUFS1, CYR61, CTGF	2621	35	16792	1.83049	1	0.988992	0.970495
GOTERM_BP_DIRECT	GO:0007420~brain development	38	1.26667	0.086779	ARF4, NDRG4, PRKDC, ROGDI, CTNND1, AK4, UBE3A, ECE2, ACAT1, NIPBL, OXCT1, BAG3, STMN1, S1PR1, PHGDH, TSPAN2, CKB, BID, CDK5RAP3, BPTF, XRCC6, EPHA7, CADM1, UTP3, H3F3A, PTPN11, ACSL3, PROX1, SMARCA1, EML1, QARS, COL4A1, ID1, NDUFS4, ATM, NES, PAFAH1B3, RAB3GAP1	2621	190	16792	1.28134	1	1	0.981463
GOTERM_BP_DIRECT	GO:0006749~glutathione metabolic process	14	0.466667	0.0871885	GSTM4, GSTK1, GSTM3, CLIC5, GSTM2, CLIC4, GPX1, GSTO1, GLO1, IDH1, MGST1, SOD2, GSTA4, CLIC1	2621	56	16792	1.60168	1	1	0.981463
GOTERM_BP_DIRECT	GO:0021987~cerebral cortex development	14	0.466667	0.0871885	NCOA1, YWHAE, MKKS, KDM1A, BAD, GNG12, HIF1A, COL3A1, CDH2, MDK, TACC2, BBS4, MCPH1, PAFAH1B1	2621	56	16792	1.60168	1	1	0.981463
GOTERM_BP_DIRECT	GO:0071277~cellular response to calcium ion	13	0.433333	0.0900765	MEF2A, CLIC4, CAMK2D, FUS, WNT5A, CACYBP, FOS, ITPKB, ASPH, CPNE1, FOSB, CPNE3, SLC25A23	2621	51	16792	1.63308	1	1	0.981463
GOTERM_BP_DIRECT	GO:0042274~ribosomal small subunit biogenesis	6	0.2	0.0905636	RPS17, RPS28, RPS7, RPS6, SURF6, RPS24	2621	16	16792	2.40252	1	1	0.981463
GOTERM_BP_DIRECT	GO:0006275~regulation of DNA replication	6	0.2	0.0905636	ANKRD17, PPP2CA, CCDC88A, PCNA, ID3, RBBP6	2621	16	16792	2.40252	1	1	0.981463
GOTERM_BP_DIRECT	GO:0010832~negative regulation of myotube differentiation	6	0.2	0.0905636	MYOCD, XBP1, HDAC3, HDAC1, BHLHE41, NKX2-5	2621	16	16792	2.40252	1	1	0.981463
GOTERM_BP_DIRECT	GO:0051895~negative regulation of focal adhesion assembly	6	0.2	0.0905636	DLC1, ITGB1BP1, THBS1, PHLDB2, CLASP2, CORO1C	2621	16	16792	2.40252	1	1	0.981463
GOTERM_BP_DIRECT	GO:0061028~establishment of endothelial barrier	6	0.2	0.0905636	RAP1B, PDE4D, RDX, MYADM, RAPGEF2, EZR	2621	16	16792	2.40252	1	1	0.981463
GOTERM_BP_DIRECT	GO:0042073~intraciliary transport	6	0.2	0.0905636	IFT74, IFT81, ARL3, IFT27, IFT57, HSPB11	2621	16	16792	2.40252	1	1	0.981463
GOTERM_BP_DIRECT	GO:0016226~iron-sulfur cluster assembly	6	0.2	0.0905636	NFU1, ISCA2, FAM96B, FAM96A, MMS19, ISCU	2621	16	16792	2.40252	1	1	0.981463
GOTERM_BP_DIRECT	GO:0010613~positive regulation of cardiac muscle hypertrophy	6	0.2	0.0905636	MEF2A, CAMK2D, NR4A3, PARP1, HAND2, AGT	2621	16	16792	2.40252	1	1	0.981463
GOTERM_BP_DIRECT	GO:0050885~neuromuscular process controlling balance	12	0.4	0.0927999	CLIC5, APP, RBFOX2, NR4A3, GM2A, SLC1A3, CAMTA1, MYH10, GIGYF2, AARS, PAFAH1B1, ADCY5	2621	46	16792	1.67132	1	1	0.981463
GOTERM_BP_DIRECT	GO:0051591~response to cAMP	12	0.4	0.0927999	COL1A1, LDHA, SPARC, DUSP1, NDUFS4, PDE3A, FOSB, FOS, AREG, RELA, BIRC2, NME1	2621	46	16792	1.67132	1	1	0.981463
GOTERM_BP_DIRECT	GO:0030182~neuron differentiation	21	0.7	0.0956618	FZD1, CEBPB, WNT5B, RYK, WNT5A, DNMT3A, SOX11, PROX1, SMARCA1, HIPK1, HIPK2, PTPRD, PPP1CC, AIFM1, CASP3, COPS2, ID1, S1PR1, ID3, PIN1, ITM2C	2621	95	16792	1.41622	1	1	0.981463
GOTERM_BP_DIRECT	GO:0045444~fat cell differentiation	17	0.566667	0.0956644	OSBPL8, TMEM120B, MKKS, GPX1, WNT5B, CEBPD, ARID5B, NOC3L, PSMB8, NIPBL, NR4A3, CCND1, GRK5, ID4, BBS9, EP300, BBS4	2621	73	16792	1.49197	1	1	0.981463
GOTERM_BP_DIRECT	GO:0035307~positive regulation of protein dephosphorylation	7	0.233333	0.0962334	ANKLE2, DLC1, PIN1, CALM3, CALM1, SPPL3, CALM2	2621	21	16792	2.13557	1	1	0.981463
GOTERM_BP_DIRECT	GO:0006921~cellular component disassembly involved in execution phase of apoptosis	7	0.233333	0.0962334	BCAP31, ROCK1, CASP6, CASP3, STK26, DNM1L, BIRC2	2621	21	16792	2.13557	1	1	0.981463
GOTERM_BP_DIRECT	GO:0006471~protein ADP-ribosylation	7	0.233333	0.0962334	ARF4, PARP4, PARP1, TNKS2, PARP2, TIPARP, SIRT1	2621	21	16792	2.13557	1	1	0.981463
GOTERM_BP_DIRECT	GO:0071480~cellular response to gamma radiation	7	0.233333	0.0962334	EGR1, CDKN1A, XRCC6, KDM1A, ATM, CRYAB, GTF2H5	2621	21	16792	2.13557	1	1	0.981463
GOTERM_BP_DIRECT	GO:0042254~ribosome biogenesis	10	0.333333	0.097197	RPL7A, RPS28, RPLP0P6, RRN3, RPS18, RPL34, RPLP0, GNL2, MRPL10, GNL3	2621	36	16792	1.77964	1	1	0.981463
GOTERM_BP_DIRECT	GO:0007017~microtubule-based process	10	0.333333	0.097197	EML4, TUBB6, TUBA1A, TUBB, DCTN3, NEK3, KIFAP3, DYNLL1, TRIM54, PAFAH1B1	2621	36	16792	1.77964	1	1	0.981463
GOTERM_BP_DIRECT	GO:0032091~negative regulation of protein binding	14	0.466667	0.0975719	LRPAP1, ROCK1, KDM1A, CAV1, IFIT1, AURKA, IFIT2, GOLGA2, PIN1, ITGB1BP1, ADNP, PPARA, NES, DACT1	2621	57	16792	1.57358	1	1	0.981463
GOTERM_BP_DIRECT	GO:0051491~positive regulation of filopodium assembly	8	0.266667	0.098342	RALA, TENM2, MIEN1, SRF, FMR1, ZMYND8, DPYSL3, RHOQ	2621	26	16792	1.9713	1	1	0.981463
GOTERM_BP_DIRECT	GO:0006997~nucleus organization	8	0.266667	0.098342	PDCD6IP, VPS4B, CHMP1B, CHMP2B, H3F3A, CHMP4B, SYNE1, CHMP5	2621	26	16792	1.9713	1	1	0.981463
GOTERM_BP_DIRECT	GO:1990090~cellular response to nerve growth factor stimulus	9	0.3	0.0983911	APP, KIDINS220, ARPC3, MICALL1, ID1, RAPGEF2, RPL8, FOXO3, BPTF	2621	31	16792	1.86001	1	1	0.981463
GOTERM_BP_DIRECT	GO:0036258~multivesicular body assembly	9	0.3	0.0983911	PDCD6IP, IST1, VPS4B, CHMP1B, CHMP2B, CHMP4B, VPS36, RAB11A, CHMP5	2621	31	16792	1.86001	1	1	0.981463

## Sheet: iVCM_DMSO
Category	Term	Count	%	PValue	Genes	List Total	Pop Hits	Pop Total	Fold Enrichment	Bonferroni	Benjamini	FDR
GOTERM_BP_DIRECT	GO:0006413~translational initiation	86	2.76883	2.06768e-34	DDX3Y, RPL4, RPL5, RPL30, RPL3, RPL32, RPL31, RPL34, RPLP1, RPLP0, RPL10A, RPL8, RPL6, RPL7, RPS4X, RPS15, RPS14, RPL7A, RPS17, RPS19, RPS18, RPL36, RPLP2, RPL35, RPL38, RPL37, RPS11, RPL39, RPS10, RPS12, EIF5B, RPS9, RPL21, RPS7, EIF1AY, EIF1AX, RPS8, RPL23, RPL22, RPS6, RPL13A, RPS3A, RPL37A, RPL24, RPL27, RPL26, PABPC1, RPL29, RPL28, RPL10, RPL12, RPL11, RPS15A, EIF4H, RPS3, RPL14, RPL13, RPS2…	2683	137	16792	3.9288	1.23047e-30	1.23047e-30	1.21083e-30
GOTERM_BP_DIRECT	GO:0000184~nuclear-transcribed mRNA catabolic process, nonsense-mediated decay	78	2.51127	3.96279e-33	RPL4, RPL5, SMG1, RPL30, RPL3, RPL32, RPL31, RPL34, RPLP1, RPLP0, RPL10A, RPL8, RPL6, RPL7, RPS4X, RPS15, RPS14, RPL7A, RPS17, RPS19, RPS18, RPL36, RPLP2, RPL35, RPL38, RPL37, RPS11, RPL39, RPS10, RPS12, UPF2, RPS9, RPL21, RPS7, RPS8, RPL23, RPL22, RPS6, RPL13A, RPS3A, RPL37A, RPL24, RPL27, ETF1, RPL26, PABPC1, RPL29, RPL28, RBM8A, RPL10, RPL12, RPL11, PARN, GSPT2, GSPT1, PPP2CA, RPS15A, RPS3, RP…	2683	119	16792	4.10232	2.35826e-29	1.17913e-29	1.16031e-29
GOTERM_BP_DIRECT	GO:0006614~SRP-dependent cotranslational protein targeting to membrane	67	2.15712	7.46764e-32	RPL4, SRP19, RPL5, RPL30, RPL3, RPL32, RPL31, RPL34, RPLP1, RPLP0, RPL10A, SRP14, RPL8, RPL6, RPL7, RPS4X, RPS15, RPS14, RPL7A, RPS17, RPS19, RPS18, RPL36, RPLP2, RPL35, RPL38, RPL37, RPS11, RPL39, RPS10, RPS12, RPS9, RPL21, RPS7, RPS8, RPL23, RPL22, RPS6, SSR3, RPL13A, RPS3A, SRP9, RPL37A, RPL24, RPL27, RPL26, RPL29, RPL28, RPL10, RPL12, RPL11, RPS15A, RPS3, RPL14, RPL13, RPS2, RPL15, RPL18, RPL…	2683	94	16792	4.46096	4.44399e-28	1.48133e-28	1.45768e-28
GOTERM_BP_DIRECT	GO:0019083~viral transcription	69	2.22151	5.48632e-27	RPL4, RPL5, RPL30, RPL3, RPL32, RPL31, RPL34, RPLP1, RPLP0, RPL10A, RPL8, RPL6, RPL7, RPS4X, RPS15, RPS14, RPL7A, RPS17, RPS19, RPS18, RPL36, RPLP2, RPL35, RPL38, RPL37, RPS11, RPL39, RPS10, RPS12, NUP214, RPS9, RPL21, RPS7, RPS8, RPL23, RPL22, RPS6, RPL13A, RPS3A, RPL37A, RPL24, RPL27, RPL26, NUP98, RPL29, RPL28, RPL10, RPL12, RPL11, RPS15A, RPS3, RPL14, RPL13, NUP43, RPS2, RPL15, RPL18, RAE1, R…	2683	112	16792	3.85579	3.26491e-23	8.16227e-24	8.03197e-24
GOTERM_BP_DIRECT	GO:0006412~translation	110	3.54153	4.33846e-25	RPL4, RPL5, RPL30, RPL3, RPL32, RPL31, RPL34, RPL10A, RPL8, RPL6, RPL7, RPS15, RPS14, RPS17, RPS19, RPL36AL, RPS18, RPL36, RPL35, RPL38, RPL37, RPS11, RPL39, RPS10, SLC25A44, RPS12, RPS9, RPL21, RPS7, RPS8, RPL23, RPL22, RPS6, MRPS18B, SARS, RPL24, RPL27, RPL26, RPL29, RPL28, MRPL19, MRPL16, MRPL17, TARS, MRPL14, MRPL13, MRPL10, MRPL11, RPL39L, COA1, MRPL27, MRPL28, NACA, RPS29, RPS20, RPS21, RPS…	2683	253	16792	2.72116	2.58182e-21	5.16363e-22	5.0812e-22
GOTERM_BP_DIRECT	GO:0006364~rRNA processing	92	2.96201	1.04206e-20	RPL4, RPL5, RPL30, RPL3, RPL32, RPL31, WDR3, RPL34, RPLP1, RPLP0, CHD7, RPL10A, RPL8, RPL6, WDR43, RPL7, RPS4X, RPS15, RPS14, RPL7A, RPS17, RPS19, RPS18, RPL36, RPLP2, RPL35, RPL38, RIOK1, RPL37, RPS11, RPL39, RPS10, RPS12, WDR36, RPS9, RPL21, RPS7, RPS8, DIS3, RPL23, RPL22, RPS6, RPL13A, CSNK1D, RPS3A, IMP4, DDX52, WBP11, SIRT1, RPL37A, FRG1, SBDS, RPL24, RPL27, RPL26, RPL29, RPL28, SKIV2L2, DDX…	2683	214	16792	2.69064	6.20129e-17	1.03355e-17	1.01705e-17
GOTERM_BP_DIRECT	GO:0098609~cell-cell adhesion	102	3.28397	6.19291e-18	RPL34, HDLBP, ENO1, BZW2, F11R, BZW1, RPL6, SLK, KIF5B, RUVBL1, CAST, SH3GLB1, CSNK1D, RPL24, CHMP4B, RPL29, PFN1, PHLDB2, DDX6, RTN4, GIGYF2, CNN3, SDCBP, LDHA, SNX2, CALD1, BAG3, PRDX1, STK38, H1FX, STXBP6, ZC3H15, SPTBN1, S100A11, SNX5, HSPA8, HSPA5, IDH1, RDX, EEF2, PAICS, ANLN, PPFIBP1, EIF2S3, EIF5, CHMP2B, PI4KA, EIF4G2, EIF4G1, HSP90AB1, YWHAB, OLA1, ARHGAP1, CLINT1, RPL7A, SEPT7, CAPZB, …	2683	271	16792	2.35566	3.6854e-14	5.26485e-15	5.18081e-15
GOTERM_BP_DIRECT	GO:0043488~regulation of mRNA stability	51	1.64198	1.07822e-14	YWHAB, FMR1, HSPB1, PSMD8, PSMD6, XPO1, PSMD4, PSMD2, TNPO1, NUP214, DIS3, YWHAZ, CARHSP1, PSMA3, PSMA4, XRN1, PSME3, PSME4, PSME1, PSME2, PABPC1, RBM24, PSMD10, PSMD12, SET, PSMD11, ANP32A, PSMD14, PARN, ZFP36L2, ZFP36L1, PSMB6, PSMB4, EXOSC4, UBB, UBC, PSMB1, EXOSC8, HSPA8, YTHDF2, SAMD4A, PUM1, PSMB8, PSMB9, PSMC3, APEX1, SERBP1, HNRNPD, DCP1A, EIF4G1, HSPA1A	2683	103	16792	3.09895	6.40873e-11	8.02062e-12	7.89258e-12
GOTERM_BP_DIRECT	GO:0045214~sarcomere organization	21	0.676111	2.52522e-10	FHOD3, WDR1, ACTN2, SRF, TPM1, KRT8, LDB3, MYPN, MYLK3, ACTG1, LMOD2, TTN, FOXP1, KRT19, PRKAR1A, CFL2, CASQ2, ANKRD1, TCAP, NKX2-5, MYH6	2683	29	16792	4.53214	1.50276e-06	1.66973e-07	1.64308e-07
GOTERM_BP_DIRECT	GO:0008380~RNA splicing	60	1.93175	5.13222e-10	RBM25, FMR1, GEMIN2, AKAP8L, PPP4R2, SNRPD2, SNRPD1, RSRC1, C1QBP, ZNF326, CIR1, SNRPD3, BCAS2, MBNL2, RBFOX2, SCAF11, THOC1, PRPF4B, ZCRB1, WBP11, THOC7, SRRM1, JMJD6, SFPQ, SCNM1, RRAGC, THRAP3, PRPF3, ZNF638, SNRPG, LUC7L3, RBM20, SNRNP25, PPIG, SREK1, SNRPF, HNRNPH3, NSRP1, SRSF7, RBM8A, AKAP17A, NOL3, PPP2CA, RBM15B, SRSF11, IVNS1ABP, SRPK2, RBM38, RBM39, PRPF38B, ZRANB2, WTAP, NONO, MAGOHB,…	2683	166	16792	2.26217	3.05418e-06	3.05418e-07	3.00543e-07
GOTERM_BP_DIRECT	GO:0030049~muscle filament sliding	24	0.772698	5.76332e-10	MYBPC3, TPM4, ACTN2, TPM2, TNNC1, TPM1, MYL6B, NEB, TTN, MYL4, ACTA1, MYL6, ACTC1, DES, TNNT2, MYL2, MYL3, TNNI1, TCAP, TNNI3, DMD, VIM, MYH6, MYH7	2683	38	16792	3.95284	3.42975e-06	3.11796e-07	3.06818e-07
GOTERM_BP_DIRECT	GO:0002181~cytoplasmic translation	19	0.611719	6.70557e-10	RPLP0P6, RPL31, RPLP1, RPL22, RPLP0, RPL35A, RPL8, RPL6, RPL7, EIF3J, EIF4H, RPL36, RPLP2, RPL22L1, RPL26, RPL15, RPL29, RPL26L1, EIF4B	2683	25	16792	4.75659	3.99048e-06	3.3254e-07	3.27232e-07
GOTERM_BP_DIRECT	GO:0000398~mRNA splicing, via spliceosome	72	2.31809	2.01614e-09	DDX46, HNRNPU, HNRNPR, YBX1, CWC27, CCAR1, UBL5, SART3, SNRPD2, PCF11, RBMX2, SNRPD1, RSRC1, CWC22, SNRPD3, TXNL4A, BCAS2, BUD31, PRPF4B, ZCRB1, SRRM1, HNRNPUL1, SYF2, HNRNPH1, PRPF3, FRG1, SNRPG, SRSF3, SNRPE, SNRNP25, SRSF5, PABPC1, SNRPF, HNRNPH3, SRSF6, SNRNP200, SRSF7, SLU7, SKIV2L2, SF1, RBM8A, SF3B6, HTATSF1, TRA2B, PCBP2, POLR2G, SNRPB2, HNRNPA1, SF3B1, SRSF11, HNRNPA0, SPEN, HSPA8, HNRNP…	2683	222	16792	2.02984	1.1998e-05	9.22927e-07	9.08194e-07
GOTERM_BP_DIRECT	GO:0006936~muscle contraction	43	1.38442	5.47822e-09	HCN4, MYOM1, LMOD1, MYL6B, MYL12A, LMOD3, SLC8A1, MYOM2, LMOD2, MYL12B, TTN, CKMT2, GJA1, COL4A3BP, CALD1, SNTA1, GAMT, TRIM63, TPM4, HSBP1, KCNIP2, TPM2, TPM1, SORBS1, TRDN, FKBP1A, ACTA2, ACTA1, MYL6, MYL7, DES, ASPH, NDUFS6, SLMAP, CALM3, CALM1, UTRN, CRYAB, MYL9, CALM2, MYH6, VCL, MYH7	2683	107	16792	2.51516	3.26004e-05	2.32864e-06	2.29146e-06
GOTERM_BP_DIRECT	GO:0016032~viral process	86	2.76883	2.97474e-08	NCKAP1, WDR48, YWHAB, C14ORF166, SEPT6, XPO1, SUMO1, C1QBP, EP300, TNPO1, NUP214, USP7, KRT8, HLA-B, HLA-C, HLA-A, DYNLL1, SIRT1, RHOA, RBX1, DDB1, KIN, CREB3, PSMA3, PSMA4, NUP98, TOP1, SLC25A5, SLC25A4, RTN3, DYNC1I2, RALA, GTF2A2, SP100, SET, HDAC1, CUL2, CUL1, UBR4, PIK3R1, HSPD1, UNG, PSMB6, PSMB4, RBM15B, PSMB1, EIF4H, ATP6V1H, MAPK1, TCEB1, NUP43, HNRNPA1, RAB6A, RAE1, WASF2, MPDZ, BRD4, R…	2683	299	16792	1.80015	0.000177011	1.18018e-05	1.16134e-05
GOTERM_BP_DIRECT	GO:0007507~heart development	60	1.93175	3.28578e-08	NRP2, SPARC, CITED2, TCF25, PTEN, ADM, ECE1, ECE2, HSPB11, ROBO1, GJA1, MB, RB1CC1, EP300, BVES, CC2D2A, MEF2A, MKKS, MEF2C, CXADR, SENP2, TGFBR2, JMJD6, TFDP2, MYL2, HAND2, HAND1, PKP2, RBM20, FREM2, PCNA, PRKDC, SRF, PTN, CACNA1C, SRI, ZFP36L1, PDLIM3, ERBB4, OXCT1, XIRP1, SMYD2, XIRP2, SMYD1, TNNI3, NKX2-5, MBD1, IRX4, MICAL2, SOD2, TBX5, HOPX, COL3A1, GNAQ, ID1, ID3, TAB2, ATM, PAM, EIF4G2	2683	183	16792	2.05202	0.000195518	1.22211e-05	1.2026e-05
GOTERM_BP_DIRECT	GO:0060048~cardiac muscle contraction	24	0.772698	4.8697e-08	KCNH2, MYBPC3, RYR2, TNNC1, TPM1, VEGFB, ATP1A1, ATP1B1, SLC8A1, TTN, MYL4, ACTC1, TNNT2, MYL2, MYL3, CASQ2, TNNI1, TCAP, TNNI3, DMD, SCN5A, NKX2-5, MYH6, MYH7	2683	45	16792	3.33796	0.000289754	1.70468e-05	1.67747e-05
GOTERM_BP_DIRECT	GO:0002027~regulation of heart rate	19	0.611719	3.95342e-07	HCN4, POPDC2, RYR2, EPAS1, TNNI3K, SLC8A1, AGT, MDM2, CASQ2, CALM3, DMD, SCN5A, CALM1, PRKACA, CALM2, BVES, MYH6, SNTA1, MYH7	2683	33	16792	3.60347	0.00234991	0.000130704	0.000128618
GOTERM_BP_DIRECT	GO:0010881~regulation of cardiac muscle contraction by regulation of the release of sequestered calcium ion	14	0.450741	4.477e-07	RYR2, GSTM2, CAMK2D, GSTO1, CACNA1C, SLC8A1, PLN, ASPH, CASQ2, CALM3, DMD, CALM1, PRKACA, CALM2	2683	19	16792	4.61165	0.00266072	0.000140224	0.000137986
GOTERM_BP_DIRECT	GO:0032781~positive regulation of ATPase activity	18	0.579524	7.53903e-07	MYBPC3, GABARAPL2, RAB4A, CHTOP, TPM1, ATP1B3, ATP1B2, ATP1B1, MYL4, DNAJC2, DNAJB6, DNAJC7, TNNT2, DNAJB11, MYL3, DNAJC10, PFN1, PFN2	2683	31	16792	3.63406	0.00447643	0.000224324	0.000220743
GOTERM_BP_DIRECT	GO:0038061~NIK/NF-kappaB signaling	28	0.901481	1.09029e-06	PSMD10, PSMD12, PSMD11, PSMD14, CUL1, RELB, PSMD8, PSMB6, PSMD6, PSMB4, PSMD4, UBB, PSMD2, UBC, PSMB1, PSMB8, NFKB1, PSMB9, PSMA3, PSMA4, PSMC3, PSME3, PSME4, UBA3, PSME1, PSME2, BIRC2, BIRC3	2683	66	16792	2.65519	0.00646732	0.000308968	0.000304035
GOTERM_BP_DIRECT	GO:0032981~mitochondrial respiratory chain complex I assembly	27	0.869285	1.40614e-06	NDUFB9, NDUFB8, NDUFB6, NDUFB11, NDUFA12, NDUFB5, NDUFB4, NDUFA10, NDUFB3, NDUFB2, AIFM1, NDUFV3, NDUFV2, NDUFV1, COA1, NDUFA6, TIMMDC1, NUBPL, NDUFA2, NDUFS8, NDUFS6, NDUFAF4, NDUFS4, NDUFAF2, NDUFS2, NDUFAF3, TMEM126B	2683	63	16792	2.68229	0.00833305	0.000372131	0.00036619
GOTERM_BP_DIRECT	GO:0006754~ATP biosynthetic process	17	0.547328	1.43825e-06	ATP5S, SURF1, ATP5A1, ATP5J, ATP5C1, PRKAG2, ATP5G3, ATP5H, ATP5F1, ATP5G2, GBAS, ATP5G1, ATP5L, ATP5B, PKM, ATP5E, ALDOA	2683	29	16792	3.66887	0.00852248	0.000372131	0.00036619
GOTERM_BP_DIRECT	GO:0031145~anaphase-promoting complex-dependent catabolic process	31	0.998068	1.83761e-06	PSMD10, PSMD12, PSMD11, PSMD14, UBE2D1, ANAPC10, AURKA, ANAPC11, PSMD8, PSMB6, PSMD6, CCNB1, PSMB4, PSMD4, PTTG1, UBB, PSMD2, UBC, PSMB1, UBE2C, UBE2E1, PSMB8, PSMB9, PSMA3, PSMA4, PSMC3, PSME3, PSME4, PSME1, PSME2, ANAPC5	2683	79	16792	2.45593	0.010876	0.00045565	0.000448377
GOTERM_BP_DIRECT	GO:0051437~positive regulation of ubiquitin-protein ligase activity involved in regulation of mitotic cell cycle transition	30	0.965873	2.42347e-06	PSMD10, PSMD12, PSMD11, PSMD14, CUL1, UBE2D1, ANAPC10, ANAPC11, PSMD8, PSMB6, PSMD6, CCNB1, PSMB4, PSMD4, UBB, PSMD2, UBC, PSMB1, UBE2C, UBE2E1, PSMB8, PSMB9, PSMA3, PSMA4, PSMC3, PSME3, PSME4, PSME1, PSME2, ANAPC5	2683	76	16792	2.47053	0.0143186	0.00055816	0.00054925
GOTERM_BP_DIRECT	GO:0042776~mitochondrial ATP synthesis coupled proton transport	14	0.450741	2.44395e-06	ATP5S, ATP5A1, ATP5J, ATP5C1, ATP5G3, ATP5H, ATP5F1, ATP5G2, COX5B, ATP5G1, ATP5L, ATP5B, ATP5E, CYC1	2683	21	16792	4.17244	0.0144387	0.00055816	0.00054925
GOTERM_BP_DIRECT	GO:0060071~Wnt signaling pathway, planar cell polarity pathway	34	1.09466	2.5324e-06	PSMD10, PSMD12, PSMD11, PSMD14, CLTC, PRICKLE1, PSMD8, PSMB6, PSMD6, PSMB4, PSMD4, UBB, PSMD2, UBC, PSMB1, AP2S1, DVL3, GPC6, AP2M1, FZD1, WNT5A, PSMB8, RHOA, PSMB9, PSMA3, PSMA4, PSMC3, DAAM1, PSME3, PSME4, PSME1, PSME2, ROR1, PFN1	2683	92	16792	2.31299	0.0149574	0.00055816	0.00054925
GOTERM_BP_DIRECT	GO:0071230~cellular response to amino acid stimulus	22	0.708307	3.12725e-06	XBP1, DNMT1, COL16A1, DNMT3A, COL1A1, COL3A1, ZEB1, COL1A2, SESN3, RRAGC, COL4A1, RRAGB, PDGFD, COL5A2, COL6A1, COL4A6, HNRNPD, LAMTOR2, LAMTOR1, LAMTOR4, LAMTOR5, CPEB4	2683	47	16792	2.92959	0.0184382	0.000664652	0.000654041
GOTERM_BP_DIRECT	GO:0035994~response to muscle stretch	12	0.386349	3.3737e-06	NFKBIA, GPI, RYR2, NPPA, ANKRD1, TCAP, DMD, FOS, MAPK14, RELA, SLC8A1, NFKB1	2683	16	16792	4.694	0.0198767	0.000692306	0.000681255
GOTERM_BP_DIRECT	GO:0042542~response to hydrogen peroxide	23	0.740502	3.74704e-06	PPP1R15B, GPX1, DUSP1, EEF2, SOD2, SIRT1, SLC8A1, HSPD1, PRDX3, COL1A1, PPP2CB, LDHA, NR4A3, MB, STK25, STK26, CAT, BCL2, TXNIP, ADAM9, HMOX1, KPNA4, CRYAB	2683	51	16792	2.82254	0.0220519	0.000719312	0.000707829
GOTERM_BP_DIRECT	GO:0006521~regulation of cellular amino acid metabolic process	23	0.740502	3.74704e-06	PSMD10, PSMD12, PSMD11, PSMD14, OAZ1, PSMB8, OAZ2, AZIN1, PSMB9, PSMD8, PSMB6, PSMD6, PSMA3, PSMB4, PSMA4, PSMC3, PSMD4, PSMD2, PSME3, PSMB1, PSME4, PSME1, PSME2	2683	51	16792	2.82254	0.0220519	0.000719312	0.000707829
GOTERM_BP_DIRECT	GO:0050821~protein stabilization	44	1.41661	4.0598e-06	USP13, HIP1, HSP90AB1, TAF9, PTEN, PIK3R1, PHB, NLK, CLU, HSPD1, TBRG1, SUMO1, BAG3, LAMP2, CDC37L1, DVL3, FLOT2, EP300, CHP1, ZSWIM7, CCT7, TAF9B, GOLGA7, CCT4, CCT3, CCT2, USP7, HSP90AA1, CRTAP, UBE2B, TESC, USP2, APOA1, ATP1B3, ATP1B2, ATP1B1, GTPBP4, GNAQ, PIN1, NAA15, PFN1, GAPDH, PFN2, HSPA1A	2683	136	16792	2.02486	0.0238704	0.000754995	0.000742943
GOTERM_BP_DIRECT	GO:0043066~negative regulation of apoptotic process	110	3.54153	5.11415e-06	ANKLE2, ARL6IP1, AQP1, CFL1, PIM3, TGM2, BNIP3L, RPS6, WNT5A, SFRP1, PHIP, SQSTM1, PSMD10, PRKDC, GLO1, GATA6, PIK3R1, HIGD1A, HSP90B1, MTDH, PRDX3, SOCS3, PRDX5, UBB, BAG3, UBC, NKX2-5, MCL1, BARD1, HSPA9, PRNP, XBP1, UBE2B, HSPA5, PLK2, BFAR, DHCR24, NFKB1, HIGD2A, SETX, NFKBIA, SON, ID1, PDE3A, BCL2, MDM2, MNAT1, TNFAIP8, CITED2, PTEN, SLC40A1, FHL2, HSPB1, AATF, YBX3, CYR61, SIN3A, TIMP1, USP…	2683	455	16792	1.51308	0.0299759	0.000891021	0.000876797
GOTERM_BP_DIRECT	GO:0002479~antigen processing and presentation of exogenous peptide antigen via MHC class I, TAP-dependent	26	0.83709	5.21069e-06	PSMD10, PSMD12, PSMD11, PSMD14, PSMD8, PSMB6, PSMD6, PSMB4, PSMD4, PSMD2, PSMB1, ITGAV, CD36, HLA-B, HLA-C, HLA-A, PSMB8, PSMB9, HLA-E, PSMA3, PSMA4, PSMC3, PSME3, PSME4, PSME1, PSME2	2683	63	16792	2.58294	0.0305331	0.000891021	0.000876797
GOTERM_BP_DIRECT	GO:0055010~ventricular cardiac muscle tissue morphogenesis	15	0.482936	5.24042e-06	MYBPC3, TNNC1, TPM1, PROX1, FKBP1A, RXRA, TNNT2, MYL2, HAND1, MYL3, PKP2, TNNI1, TNNI3, MYH6, MYH7	2683	25	16792	3.7552	0.0307046	0.000891021	0.000876797
GOTERM_BP_DIRECT	GO:0051436~negative regulation of ubiquitin-protein ligase activity involved in mitotic cell cycle	28	0.901481	5.75903e-06	PSMD10, PSMD12, PSMD11, PSMD14, UBE2D1, ANAPC10, ANAPC11, PSMD8, PSMB6, PSMD6, CCNB1, PSMB4, PSMD4, UBB, PSMD2, UBC, PSMB1, UBE2C, UBE2E1, PSMB8, PSMB9, PSMA3, PSMA4, PSMC3, PSME3, PSME1, PSME2, ANAPC5	2683	71	16792	2.46821	0.0336915	0.000952	0.000936802
GOTERM_BP_DIRECT	GO:0006397~mRNA processing	53	1.70637	6.95127e-06	RBM25, FMR1, CELF2, GEMIN2, AKAP8L, HNRNPR, ALKBH5, PPP4R2, C1QBP, ZNF326, CIR1, PRKACA, BCAS2, MBNL2, APOBEC2, RBFOX2, SCAF11, THOC7, SRRM1, JMJD6, KIN, SFPQ, SCNM1, THRAP3, PRPF3, RBM20, SRSF5, SREK1, NSRP1, SRSF7, TSEN34, KHDRBS1, RBM8A, AKAP17A, ZFP36L1, RBM15B, RBBP6, HNRNPA1, SRSF11, HNRNPA0, RBM38, RBM39, PRPF38B, ZRANB2, WTAP, NONO, MAGOHB, LSM5, SON, HNRNPA2B1, AGGF1, TARDBP, SUGP2	2683	179	16792	1.85312	0.0405232	0.00111803	0.00110018
GOTERM_BP_DIRECT	GO:0006457~protein folding	53	1.70637	8.27831e-06	HSP90AB1, CWC27, TXN2, NUDCD2, SACS, CCT3, CCT2, MKKS, NUDC, HSP90AA1, PDIA4, TMX3, DNAJC7, DNAJB11, CANX, ERP29, FKBP7, PFDN1, PFDN2, PPIG, FKBP9, PFDN4, CRYAB, ATF6, PFDN5, PPIA, PPIC, FKBP5, LRPAP1, TXN, HSP90B1, GNAI2, BAG5, GRPEL1, DNAJB6, BAG3, DNAJB4, CDC37L1, CCT7, CCT4, NKTR, RANBP2, HSPA9, HSP90AB3P, HSPA8, ST13, TBCA, HSPE1, DNAJA1, FKBP1A, DNAJA4, PPIL3, AARS	2683	180	16792	1.84283	0.0480706	0.00129643	0.00127573
GOTERM_BP_DIRECT	GO:0006099~tricarboxylic acid cycle	16	0.515132	8.89572e-06	FH, PDHA1, MDH1, MDH2, IDH1, IDH2, SDHC, PDHB, SDHD, SDHB, DHTKD1, CS, SUCLA2, NNT, SUCLG2, DLD	2683	29	16792	3.45306	0.0515618	0.0013574	0.00133573
GOTERM_BP_DIRECT	GO:0000086~G2/M transition of mitotic cell cycle	43	1.38442	1.23133e-05	CEP57, KHDRBS1, DYNC1I2, CETN2, DCTN3, CUL1, ARPP19, AURKA, PPP1CB, ACTR1A, CCNB1, TUBA1A, UBB, PRKAR2B, CEP70, UBC, PRKACA, NINL, CEP290, YWHAG, HSP90AA1, TUBB, CSNK1D, DYNLL1, TUBG1, TPD52L1, CKAP5, HAUS1, TPX2, WEE1, CDK7, BIRC5, CALM3, CEP63, MAPRE1, CALM1, MNAT1, PPP1R12B, NES, CDK14, CALM2, OPTN, FBXL7	2683	137	16792	1.9644	0.0706568	0.00183192	0.00180267
GOTERM_BP_DIRECT	GO:0042493~response to drug	78	2.51127	1.58043e-05	COL18A1, SRP19, ABCD3, NDUFA10, HMGB2, PTEN, ABAT, COMT, SRP14, ENO3, SLC8A1, TXN2, AQP1, XPO1, LGALS1, MDK, TIMP2, HADH, USP47, HSP90AA1, PARP4, DNMT3A, APOA1, FOS, DUSP6, TGFBR2, GNPAT, SFRP1, POR, CAT, TXNIP, PLIN2, TOP1, HDAC5, HDAC2, FECH, HDAC1, MGST1, GATA6, SLC1A3, GATA4, AK4, PTN, ATP1A1, TYMS, THBS1, RELA, HSPD1, LDHA, CCNB1, OXCT1, DVL3, PMS1, SNCA, FZD1, BCHE, UBE2B, MGMT, STAT3, VEGF…	2683	304	16792	1.60584	0.0897646	0.00229393	0.00225731
GOTERM_BP_DIRECT	GO:0000122~negative regulation of transcription from RNA polymerase II promoter	158	5.08693	1.66093e-05	ATF2, KDM1A, UBE2D3, ZBTB20, UBE2D1, RBPJ, ETS2, ARHGAP35, YY1, RPS14, EP300, MEF2A, MEF2C, USP2, ARID5B, MITF, FOXP1, EID1, BRMS1, TXNIP, EZR, SQSTM1, ZNF431, PSMD10, URI1, DNMT1, TSHZ2, CTR9, GATA6, NEDD4L, PHB, TXN, RTF1, AEBP1, FOXO3, ZBTB4, MTDH, UBB, UBC, HIVEP1, SMYD2, ZNF148, NKX2-5, SMAD2, WWTR1, AKIRIN2, EGR1, XBP1, CREBBP, CBX6, UBE2I, CAV1, NFXL1, HOPX, NFKB1, SMARCA4, EFNA1, NR4A3, S…	2683	720	16792	1.37343	0.0941149	0.00235338	0.00231581
GOTERM_BP_DIRECT	GO:0043161~proteasome-mediated ubiquitin-dependent protein catabolic process	57	1.83516	1.70509e-05	UBE2D3, UBE2D1, TNFAIP1, PSMD8, PSMD6, UCHL1, RNF115, PSMD4, PSMD2, RNF111, UBE2E1, UBE4B, PPP2R5C, SIRT1, RAD23B, TOPORS, CD2AP, RBX1, DDB1, PSMA3, PSMA4, KCTD10, PSME3, PSME4, PSME1, PSME2, ANAPC5, BIRC2, PSMD10, PSMD12, PSMD11, PSMD14, CUL1, NEDD4L, ANAPC10, ANAPC11, PSMB6, PPP2CB, PSMB4, UBB, UBC, PSMB1, PCBP2, UBE2H, UBE2B, UBE2C, BFAR, PSMB8, PSMB9, ABTB2, APC, PSMC3, RNF181, CTNNB1, UBE2K,…	2683	203	16792	1.75736	0.0964926	0.00235977	0.0023221
GOTERM_BP_DIRECT	GO:0010880~regulation of release of sequestered calcium ion into cytosol by sarcoplasmic reticulum	12	0.386349	1.7971e-05	CAMK2D, GSTM2, ASPH, GSTO1, CHD7, CASQ2, CALM3, DMD, SRI, CALM1, CALM2, TRDN	2683	18	16792	4.17244	0.101426	0.00243058	0.00239178
GOTERM_BP_DIRECT	GO:0045892~negative regulation of transcription, DNA-templated	116	3.73471	1.88727e-05	KDM1A, GMNN, ZBTB21, ENO1, RBPJ, ARHGAP35, LOXL2, SCMH1, TRIM24, CIR1, RBFOX2, WNT5A, ARID5B, FOXP1, DKK3, EID1, SFRP1, ILF3, ZNF91, BRMS1, KAT6B, KHDRBS1, SET, TSG101, MAGED1, GATA6, CREM, PHB, ZNF24, ZBTB4, ATXN1, SMYD1, ZNF148, NKX2-5, SNX6, FZD1, SMAD2, HSPA8, XRCC6, UBE2I, CBX5, CBX3, NONO, CBX1, HMGA1, BMP7, SMARCA4, DAP, SNW1, BCL6, ID2, SP3, ID1, BHLHE40, ID4, UBA3, MDM2, ID3, CDKN1C, YWH…	2683	499	16792	1.45492	0.106235	0.00249581	0.00245597
GOTERM_BP_DIRECT	GO:0045944~positive regulation of transcription from RNA polymerase II promoter	205	6.60013	2.3561e-05	APP, ATF2, ZNF292, RBPJ, C14ORF166, TBK1, ZMIZ1, NAMPT, CCNL2, CCNL1, CDK5RAP3, RNF111, MEF2A, MEF2C, SUB1, PFN1, ATF6, ATF4, BEX1, PRKDC, EPAS1, CTR9, GATA6, GATA4, WDR61, RTF1, PIK3R1, HIF1A, HSPH1, RAD21, HLTF, ZNF148, NKX2-5, WWTR1, EGR1, XBP1, CREBBP, XRCC6, YES1, PBX1, SMARCA4, SETX, MLLT10, SNW1, ID4, TOP2A, CITED2, ASH2L, HIF3A, AATF, NIPBL, MED13, HEY1, MED10, HEY2, ANKRD1, TEAD3, NCOA1,…	2683	981	16792	1.30788	0.130827	0.00304808	0.00299942
GOTERM_BP_DIRECT	GO:0007517~muscle organ development	31	0.998068	2.87844e-05	LAMA5, LAMA2, FHL1, AEBP1, SRI, CHD2, JPH1, SGCE, FXR1, SPEG, DMD, BVES, MEF2A, UNC45B, CD164, XBP1, MEF2C, USP2, TCF12, ETV1, NEB, SIRT1, CENPF, MRAS, FRG1, ID3, ITGB1BP2, UTRN, CRYAB, MURC, VAMP5	2683	89	16792	2.17998	0.15743	0.00364459	0.00358641
GOTERM_BP_DIRECT	GO:0009083~branched-chain amino acid catabolic process	12	0.386349	3.65071e-05	BCKDK, ALDH6A1, AUH, HIBADH, IVD, MCCC1, PPM1K, ACADSB, DLD, HIBCH, ACAT1, BCAT2	2683	19	16792	3.95284	0.195278	0.00443375	0.00436297
GOTERM_BP_DIRECT	GO:0002026~regulation of the force of heart contraction	12	0.386349	3.65071e-05	MYL4, CAMK2D, PLN, GLRX3, MYL2, MYL3, ATP2A2, ADM, ATP1A1, MYH6, SLC8A1, MYH7	2683	19	16792	3.95284	0.195278	0.00443375	0.00436297
GOTERM_BP_DIRECT	GO:0002576~platelet degranulation	34	1.09466	3.81798e-05	LGALS3BP, CD63, APP, SPARC, WDR1, PROS1, THBS1, CLU, TTN, CYB5R1, TMSB4X, LAMP2, CDC37L1, PHACTR2, TIMP3, TIMP1, CD36, LEFTY2, ACTN2, APLP2, ACTN1, RARRES2, PCDH7, IGF2, FN1, VEGFB, APOA1, VEGFA, TMX3, CALM3, CALM1, ALDOA, CALM2, VCL	2683	103	16792	2.06597	0.203249	0.00454416	0.00447162
GOTERM_BP_DIRECT	GO:0007067~mitotic nuclear division	65	2.09272	4.35528e-05	ANKLE2, CETN2, CETN3, CLTC, YEATS4, WASL, NR3C1, TRIOBP, SEPT7, PTTG1, MIS18BP1, RUVBL1, NEK1, SSSCA1, NEK3, TXNL4A, NUDC, DYNLT1, DYNLT3, RPS6, KIF22, CKAP5, SEPT2, HAUS1, CD2AP, EML4, CLIP1, BIRC5, ANAPC5, CEP63, MAPRE1, KIF20B, MAPRE2, ANAPC13, DCTN3, AKAP8, NOLC1, FIGN, ARPP19, ANAPC10, AURKA, ANAPC11, SKA2, VCPIP1, KATNA1, RAD21, RBBP8, RPS3, NUP43, CENPW, UBE2I, USP9X, KLHL21, ANLN, TPX2, C…	2683	248	16792	1.64038	0.228323	0.00508202	0.00500089
GOTERM_BP_DIRECT	GO:0001649~osteoblast differentiation	34	1.09466	4.7452e-05	CCDC47, CLTC, FHL2, DDX21, HNRNPU, PHB, CYR61, RPS15, ATP5B, GJA1, GPNMB, BCAP29, RPS11, WWTR1, MEF2C, TPM4, IGFBP5, IGFBP3, H3F3A, RRAS2, HSPE1, GTPBP4, COL1A1, RSL1D1, SFRP1, VCAN, COL6A1, CAT, ERH, HNRNPC, IARS, SNRNP200, RBMX, LGR4	2683	104	16792	2.0461	0.246023	0.00539772	0.00531156
GOTERM_BP_DIRECT	GO:0001666~response to hypoxia	49	1.57759	4.80725e-05	RYR2, CITED2, ADM, ABAT, PLOD2, PLOD1, LOXL2, TXN2, ALKBH5, MB, FUNDC1, NPPA, EP300, MYOCD, ATP1B1, TGFBR2, PKM, CAT, CRYAB, BIRC2, CAMK2D, AHCY, EPAS1, SRF, NOL3, THBS1, HIF1A, HSPD1, HSP90B1, PDLIM1, SCFD1, LDHA, SCAP, CCL2, HMOX1, HMOX2, EGR1, CREBBP, VCAM1, BNIP3, CAV1, VEGFB, MTHFR, SOD2, VEGFA, CXCL12, ATM, CD24, PAM	2683	172	16792	1.78299	0.248802	0.00539772	0.00531156
GOTERM_BP_DIRECT	GO:0090090~negative regulation of canonical Wnt signaling pathway	47	1.5132	5.07283e-05	PSMD10, PSMD12, PSMD11, PSMD14, HDAC1, CTNND1, CBY1, PRICKLE1, FOXO3, MLLT3, PSMD8, PSMB6, PSMD6, PSMB4, PSMD4, UBB, PSMD2, UBC, PSMB1, DACT3, DVL3, NKX2-5, FZD1, WWTR1, TCF7L2, EGR1, IGFBP4, CAV1, WNT5A, PPP2R3A, MCC, MAPK14, PSMB8, PSMB9, DKK3, RBX1, CYLD, SFRP1, PSMA3, PSMA4, APC, PSMC3, PSME3, PSME4, PSME1, PSME2, PFDN5	2683	163	16792	1.80465	0.260582	0.00559045	0.00550121
GOTERM_BP_DIRECT	GO:0000245~spliceosomal complex assembly	14	0.450741	5.66267e-05	SRPK2, SCAF11, GEMIN2, DDX1, LSM4, SART3, SNRPD2, SNRPD1, SNRPG, SNRPE, SNRPD3, TXNL4A, SF3B1, SF1	2683	26	16792	3.37005	0.286088	0.00612701	0.0060292
GOTERM_BP_DIRECT	GO:0002223~stimulatory C-type lectin receptor signaling pathway	34	1.09466	5.87191e-05	PSMD10, PSMD12, PSMD11, PSMD14, CUL1, UBE2D1, RELA, RELB, PSMD8, PSMB6, PSMD6, PSMB4, PSMD4, UBB, PSMD2, UBC, PSMB1, EP300, PRKACA, CREBBP, PSMB8, NFKB1, PSMB9, NFKBIA, PSMA3, PSMA4, PSMC3, PSME3, PSME4, PSME1, UBE2N, PSME2, TAB3, TAB2	2683	105	16792	2.02662	0.294923	0.00623996	0.00614034
GOTERM_BP_DIRECT	GO:0007050~cell cycle arrest	42	1.35222	6.08081e-05	CDKN1C, PPP1R15A, KHDRBS1, TSG101, PRKAA2, CAB39L, CUL2, CUL1, PRKAG2, THBS1, PPM1G, ING4, TBRG1, APBB1, NBN, BARD1, RBM38, TCF7L2, PRNP, GADD45A, PPP2R3B, DHCR24, EIF2AK4, MLF1, PPM1A, CDK7, CDK6, APC, MSH2, RRAGC, RRAGB, IRF1, JMY, HBP1, ATM, LAMTOR2, LAMTOR1, LAMTOR4, KIF20B, EIF4G2, CDKN3, LAMTOR5	2683	141	16792	1.86428	0.303634	0.00634858	0.00624724
GOTERM_BP_DIRECT	GO:0006120~mitochondrial electron transport, NADH to ubiquinone	20	0.643915	0.000100273	NDUFB9, NDUFB8, NDUFA6, NDUFB6, NDUFB5, NDUFB11, NDUFA12, NDUFB4, NDUFA10, NDUFB3, NDUFA2, NDUFB2, NDUFS8, NDUFS6, NDUFS4, NDUFS2, NDUFV3, NDUFV2, DLD, NDUFV1	2683	49	16792	2.55456	0.449403	0.0102883	0.0101241
GOTERM_BP_DIRECT	GO:0032922~circadian regulation of gene expression	22	0.708307	0.000105133	HDAC2, KMT2A, HDAC1, MAGED1, USP2, BHLHE41, CREM, HNRNPU, CSNK1D, SIRT1, RELB, PPP1CB, PPP1CC, ID2, CRY2, BHLHE40, NRIP1, NAMPT, PRKCDBP, TOP1, LGR4, ATF4	2683	57	16792	2.41563	0.465103	0.0106042	0.0104349
GOTERM_BP_DIRECT	GO:0060315~negative regulation of ryanodine-sensitive calcium-release channel activity	9	0.289762	0.000113044	FKBP1A, GSTM2, GSTO1, CASQ2, CALM3, SRI, CALM1, CALM2, TRDN	2683	12	16792	4.694	0.489703	0.0110283	0.0108522
GOTERM_BP_DIRECT	GO:0055003~cardiac myofibril assembly	9	0.289762	0.000113044	FHOD3, ACTC1, SRF, MYL2, TCAP, OBSL1, MYH10, MYLK3, TTN	2683	12	16792	4.694	0.489703	0.0110283	0.0108522
GOTERM_BP_DIRECT	GO:0000209~protein polyubiquitination	50	1.60979	0.000144402	UBE2D3, UBE2D1, PSMD8, PSMD6, RNF115, RNF114, PSMD4, RNF19A, PSMD2, RNF111, MYLIP, WSB1, DTX3L, UBE2E1, UBE4B, RC3H2, TOPORS, RBX1, PSMA3, PSMA4, PSME3, PSME4, PSME1, PSME2, BIRC2, PSMD10, PSMD12, PSMD11, PSMD14, CUL1, NEDD4L, PSMB6, PSMB4, UBB, UBC, PSMB1, HLTF, RBBP6, RNF20, UBE2B, LNPEP, BFAR, PSMB8, PSMB9, PSMC3, MKRN1, BCL2, RNF181, ASB2, DZIP3	2683	184	16792	1.70072	0.576583	0.0138603	0.013639
GOTERM_BP_DIRECT	GO:0061418~regulation of transcription from RNA polymerase II promoter in response to hypoxia	14	0.450741	0.000148746	EGR1, CREBBP, EPAS1, CUL2, UBE2D3, UBE2D1, HIF3A, HIF1A, RBX1, VEGFA, UBB, UBC, EP300, TCEB1	2683	28	16792	3.12933	0.58739	0.0140506	0.0138263
GOTERM_BP_DIRECT	GO:0006979~response to oxidative stress	34	1.09466	0.000160137	APP, BTG1, NDUFA12, PON2, NDUFB4, PSIP1, PDLIM1, PRDX3, PRDX5, STC2, RPS3, HMOX1, HMOX2, PRNP, NDUFA6, GPX1, RBPMS, GPX4, DUSP1, GPX3, IDH1, GPX8, DHCR24, OXR1, SIRT1, ATOX1, NDUFS8, RRM2B, SDHAF3, STK25, PXDN, MSRB2, NDUFS2, GCLM	2683	110	16792	1.9345	0.614436	0.0148902	0.0146525
GOTERM_BP_DIRECT	GO:0070936~protein K48-linked ubiquitination	19	0.611719	0.000182748	UBE2H, UBE2B, UBE2C, UBE2E3, UBE2D3, UBE2E1, TNFAIP3, UBE2D1, UBE2E2, NEDD4L, KLHL3, BFAR, TOPORS, RNF115, ITCH, UBE2Q2, UBE2T, TTC3, UBE2K	2683	47	16792	2.5301	0.662986	0.0167313	0.0164642
GOTERM_BP_DIRECT	GO:0060411~cardiac septum morphogenesis	8	0.257566	0.00020169	HEY1, CHD7, HEY2, HAND1, MDM2, BMP7, DHRS3, BMP5	2683	10	16792	5.00693	0.69892	0.0181857	0.0178954
GOTERM_BP_DIRECT	GO:0006446~regulation of translational initiation	16	0.515132	0.000209596	EIF5B, DDX1, HSPB1, MTIF2, EIF2AK4, EIF1, EIF5, EIF3J, EIF4H, EIF3E, EIF3F, EIF4G3, EIF3A, EIF4B, EIF4G2, EIF4G1	2683	36	16792	2.78163	0.71276	0.0186165	0.0183193
GOTERM_BP_DIRECT	GO:1901687~glutathione derivative biosynthetic process	12	0.386349	0.000213523	GSTM4, GSTZ1, GSTK1, GSTM3, GSTM2, GSTA4, GSTO1, MGST3, ESD, MGST1, AKR1A1, MGST2	2683	22	16792	3.41382	0.719395	0.0186864	0.0183881
GOTERM_BP_DIRECT	GO:1903779~regulation of cardiac conduction	21	0.676111	0.000248356	RYR2, ATP2A2, ATP1B3, ATP1B2, TNNI3K, ATP1A1, ATP1B1, SLC8A1, AGT, TRDN, EHD3, PLN, TMEM65, ASPH, NPPA, CASQ2, TNNI3, FXYD6, NKX2-5, PRKACA, CORIN	2683	56	16792	2.347	0.771941	0.0211754	0.0208374
GOTERM_BP_DIRECT	GO:0007512~adult heart development	9	0.289762	0.000252639	GJA1, HAND2, CHD7, TCAP, NKX2-5, MNAT1, MYH10, MYH6, MYH7	2683	13	16792	4.33292	0.777682	0.0211754	0.0208374
GOTERM_BP_DIRECT	GO:0086064~cell communication by electrical coupling involved in cardiac conduction	9	0.289762	0.000252639	RYR2, GJA1, PKP2, ATP1B2, CACNA1C, ATP1A1, ATP1B1, PRKACA, SLC8A1	2683	13	16792	4.33292	0.777682	0.0211754	0.0208374
GOTERM_BP_DIRECT	GO:0048013~ephrin receptor signaling pathway	28	0.901481	0.000271591	ROCK2, SDC2, ITSN1, ARPC1A, WASL, MYL12A, ACTB, ACTG1, SDCBP, EFNB3, SIPA1L1, CHN1, AP2S1, NCK2, AP2M1, EPHB3, PSENEN, ACTR3, ACTR2, EPHA4, YES1, ADAM10, ARPC5, RHOA, EFNA1, ARPC2, ARPC3, CRK	2683	86	16792	2.03771	0.801399	0.0224477	0.0220894
GOTERM_BP_DIRECT	GO:0061621~canonical glycolysis	13	0.418545	0.000286771	GPI, TPI1, PGAM1, ENO1, ENO2, ENO3, HK1, PKM, PGK1, ALDOA, GAPDH, PFKM, PFKP	2683	26	16792	3.12933	0.818558	0.0233777	0.0230045
GOTERM_BP_DIRECT	GO:2000480~negative regulation of cAMP-dependent protein kinase activity	7	0.22537	0.000345029	PKIB, PRKAR1A, PRKAR2B, PKIA, PRKAR2A, PKIG, SIRT1	2683	8	16792	5.47633	0.871731	0.0275666	0.0271265
GOTERM_BP_DIRECT	GO:0032480~negative regulation of type I interferon production	14	0.450741	0.00034742	TNFAIP3, ISG15, UBE2L6, IFIH1, CYLD, MAVS, ITCH, TBK1, UBB, TRAF3, PCBP2, UBC, TAX1BP1, PIN1	2683	30	16792	2.92071	0.873543	0.0275666	0.0271265
GOTERM_BP_DIRECT	GO:0098869~cellular oxidant detoxification	24	0.772698	0.00036261	AAED1, GSTK1, GSTM2, KDM3B, GPX1, GPX4, GSTO1, NXN, GPX3, TXNRD1, MGST3, MGST1, GPX8, GPX7, MGST2, TXN, FAM213A, TXNDC17, GSTZ1, PRDX3, PRDX5, PRDX4, CAT, PXDN	2683	70	16792	2.14583	0.884477	0.0283934	0.0279401
GOTERM_BP_DIRECT	GO:0006977~DNA damage response, signal transduction by p53 class mediator resulting in cell cycle arrest	22	0.708307	0.000405355	RBM38, NPM1, BTG2, PCNA, CRADD, GADD45A, PLK2, CNOT10, ARID3A, PPP2R5C, AURKA, CNOT4, CCNB1, TFDP1, UBB, TFDP2, CNOT1, CNOT11, UBC, MDM2, EP300, ATM	2683	62	16792	2.22082	0.910432	0.0313281	0.030828
GOTERM_BP_DIRECT	GO:0090263~positive regulation of canonical Wnt signaling pathway	35	1.12685	0.000423128	PSMD10, YAP1, PSMD12, PSMD11, PSMD14, XIAP, PSMD8, PSMB6, PSMD6, PSMB4, PSMD4, UBB, PSMD2, UBC, PSMB1, WLS, JUP, CAV1, CSNK1D, PPP2R3A, PSMB8, NFKB1, PSMB9, COL1A1, SFRP1, PSMA3, PSMA4, PSMC3, BAMBI, PSME3, PSME4, PSME1, PSME2, PIN1, LGR4	2683	120	16792	1.82544	0.919425	0.032006	0.031495
GOTERM_BP_DIRECT	GO:1900034~regulation of cellular response to heat	25	0.804894	0.000424882	CAMK2D, HSP90AB1, HSPH1, BAG5, DNAJB6, BAG3, MAPK1, EP300, NUP43, RAE1, RANBP2, NUP214, HSPA8, CREBBP, HSP90AA1, HSBP1, NUP153, SIRT1, DNAJC2, DNAJC7, RPA3, ATM, NUP98, CRYAB, HSPA1A	2683	75	16792	2.08622	0.920262	0.032006	0.031495
GOTERM_BP_DIRECT	GO:0051301~cell division	81	2.60786	0.000433229	ANKLE2, CCNT2, CETN2, CDCA7L, CETN3, CLTC, WASL, NR3C1, TRIOBP, CKS1B, SMC2, PPP1CB, PPP1CC, CCND3, TUBA1A, PTTG1, MIS18BP1, RUVBL1, POGZ, NEK1, SSSCA1, NEK3, SPDL1, TXNL4A, NUDC, DYNLT1, TUBB, DYNLT3, CKAP5, SEPT2, HAUS1, CD2AP, KIF2A, CINP, CKS2, BIRC5, ANAPC5, CEP63, MAPRE1, KIF20B, MAPRE2, ARL8B, ANAPC13, TSG101, FIGN, PDS5B, ARPP19, ANAPC10, AURKA, ANAPC11, SKA2, GNAI2, CCNB1, KATNA1, RAD21,…	2683	350	16792	1.44843	0.924128	0.0322268	0.0317123
GOTERM_BP_DIRECT	GO:0016575~histone deacetylation	18	0.579524	0.000448989	HDAC5, HDAC2, KDM1A, HDAC1, BAZ2A, CHD4, ARID4B, PHB, SIRT1, HOPX, MORF4L1, BRMS1, RBBP4, SIN3A, MORF4L2, BRMS1L, RBBP7, MTA3	2683	46	16792	2.44904	0.930923	0.0329869	0.0324603
GOTERM_BP_DIRECT	GO:0030036~actin cytoskeleton organization	37	1.19124	0.000470548	EPB41, ARPC1A, RND3, ADD1, CORO1C, ADD2, SDCBP, FGD6, CAPZB, DNAJB6, TMSB4X, CFL1, XIRP1, XIRP2, WASF1, TMSB10, WASF2, PDLIM7, SPECC1, CAP1, IQSEC1, PDE4DIP, ARPC5, DYNLL1, SSH2, RHOA, NISCH, MRAS, DAAM1, BCL6, PALLD, DLC1, CORO6, RHOU, PFN1, RAN, PFN2	2683	130	16792	1.78131	0.939244	0.0341491	0.033604
GOTERM_BP_DIRECT	GO:0010649~regulation of cell communication by electrical coupling	6	0.193175	0.00053907	CAMK2D, ASPH, CASQ2, SRI, SLC8A1, TRDN	2683	6	16792	6.25867	0.959598	0.0377413	0.0371388
GOTERM_BP_DIRECT	GO:0001765~membrane raft assembly	6	0.193175	0.00053907	ANXA2, RFTN1, FLOT1, FLOT2, EMP2, S100A10	2683	6	16792	6.25867	0.959598	0.0377413	0.0371388
GOTERM_BP_DIRECT	GO:0061635~regulation of protein complex stability	6	0.193175	0.00053907	HSPA8, SCOC, SNF8, ATG14, SQSTM1, TAPBP	2683	6	16792	6.25867	0.959598	0.0377413	0.0371388
GOTERM_BP_DIRECT	GO:0070125~mitochondrial translational elongation	27	0.869285	0.000548438	MRPS15, MRPS36, MRPS14, MRPL19, MRPL16, MRPL17, MRPL36, MRPL14, MRPL34, MRPL13, MRPL10, MRPL11, MRPL42, MRPL40, CHCHD1, TSFM, MRPS23, MRPL27, MRPS18B, MRPL28, MRPS21, MRPL48, MRPS7, MRPL45, MRPS6, MRPL43, MRPL51	2683	85	16792	1.98805	0.96179	0.0379507	0.0373448
GOTERM_BP_DIRECT	GO:0016925~protein sumoylation	34	1.09466	0.000557359	TOP2A, ZNF451, SP100, PCNA, CETN2, SMC6, IFIH1, HERC2, SUMO1, KIAA1586, RAD21, SUMO2, SCMH1, NUP43, RAE1, RANBP2, NUP214, NOP58, UBE2I, PARP1, XRCC4, NUP153, MITF, SENP2, TOPORS, PIAS2, STAG2, SP3, MDM2, BIRC5, NUP98, TOP1, HNRNPC, SAE1	2683	117	16792	1.81876	0.963766	0.0381246	0.037516
GOTERM_BP_DIRECT	GO:0048010~vascular endothelial growth factor receptor signaling pathway	24	0.772698	0.00057053	CYFIP2, NCKAP1, NRP1, XBP1, HSP90AA1, NRP2, BMPR2, ROCK2, VEGFB, BRK1, HSPB1, PIK3R1, MAPK14, RHOA, ACTB, ACTG1, VEGFA, MAPKAPK3, NCK2, CCL2, ITGAV, DOCK1, WASF2, CRK	2683	72	16792	2.08622	0.9665	0.0385821	0.0379662
GOTERM_BP_DIRECT	GO:0030512~negative regulation of transforming growth factor beta receptor signaling pathway	22	0.708307	0.000656007	SMAD2, ZNF451, XBP1, RASL11B, HSPA5, TGFB1I1, CAV1, HTRA1, LEMD3, SIRT1, GLG1, TGFBR2, PPM1A, UBB, BAMBI, PEG10, UBC, STRAP, PMEPA1, PIN1, SNX6, HSPA1A	2683	64	16792	2.15142	0.979863	0.043864	0.0431638
GOTERM_BP_DIRECT	GO:0070126~mitochondrial translational termination	27	0.869285	0.000668406	MRPS15, MRPS36, MRPS14, MRPL19, MRPL16, MRPL17, MRPL36, MRPL14, MRPL34, MRPL13, MRPL10, MRPL11, C12ORF65, MRPL42, MRPL40, CHCHD1, MRPS23, MRPL27, MRPS18B, MRPL28, MRPS21, MRPL48, MRPS7, MRPL45, MRPS6, MRPL43, MRPL51	2683	86	16792	1.96493	0.981296	0.0441965	0.0434909
GOTERM_BP_DIRECT	GO:0000027~ribosomal large subunit assembly	11	0.354153	0.000682048	RPL5, RPL3, RPL10, RPL12, RPL11, RPL24, RPL23A, BRIX1, RPF2, RPL6, MRPL11	2683	21	16792	3.27835	0.982755	0.0446029	0.0438909
GOTERM_BP_DIRECT	GO:0003007~heart morphogenesis	14	0.450741	0.000736466	MYBPC3, CHD7, BAZ1B, VEGFA, FKBP1A, COL4A3BP, NIPBL, COL2A1, COL5A1, ZMIZ1, MYL2, DLC1, NKX2-5, KDM6A	2683	32	16792	2.73817	0.987529	0.0471259	0.0463736
GOTERM_BP_DIRECT	GO:0061024~membrane organization	14	0.450741	0.000736466	RALA, YWHAB, LNPEP, DHCR24, YWHAZ, RAB10, SGCE, TBC1D1, CCDC88A, GNPAT, RAB13, CHP1, YWHAG, YWHAH	2683	32	16792	2.73817	0.987529	0.0471259	0.0463736
GOTERM_BP_DIRECT	GO:0006511~ubiquitin-dependent protein catabolic process	47	1.5132	0.000787436	USP13, PSMD11, PSMD14, UBA6, CUL2, USP12, UBE2D3, CUL1, UBE2D1, NEDD8, FBXO21, NUB1, UCHL1, PSMD4, TCEB1, FBXO7, USP46, RNF20, RANBP1, USP47, USP7, XBP1, UBE2H, USP48, UBE2I, UBE2B, USP9X, UBE2C, USP2, UBE2E1, UBE4B, FBXO32, USP28, UCHL3, TOPORS, UCHL5, FBXL12, CYLD, ITCH, PSMA3, NPLOC4, PSMA4, TTC3, UBE2N, UBE2K, SQSTM1, FBXL7	2683	182	16792	1.61625	0.990794	0.0498514	0.0490556
GOTERM_BP_DIRECT	GO:0043434~response to peptide hormone	17	0.547328	0.000805678	EIF2B4, BTG2, EIF2B3, BTG1, SPARC, ATP2A2, BMP7, CTGF, GNAI2, COL1A1, GJA1, CXCL12, STC2, TRIM24, DAG1, TIMP1, CD55	2683	44	16792	2.41812	0.991742	0.0504693	0.0496637
GOTERM_BP_DIRECT	GO:0007179~transforming growth factor beta receptor signaling pathway	28	0.901481	0.000884453	AMHR2, CITED2, NEDD8, F11R, NLK, UBB, FNTA, UBC, GCNT2, CCL2, LEFTY2, KLF10, SMAD2, PARP1, USP9X, APOA1, FOS, RHOA, HIPK2, TGFBR2, FKBP1A, COL3A1, COL1A2, BAMBI, ID1, ADAM9, FERMT2, BMPR1A	2683	92	16792	1.90481	0.994834	0.0548269	0.0539516
GOTERM_BP_DIRECT	GO:0060316~positive regulation of ryanodine-sensitive calcium-release channel activity	7	0.22537	0.00089458	GSTM2, ASPH, GSTO1, CALM3, CALM1, CALM2, TRDN	2683	9	16792	4.86785	0.995137	0.054883	0.0540068
GOTERM_BP_DIRECT	GO:0055119~relaxation of cardiac muscle	8	0.257566	0.00098871	CAMK2D, GSTM2, RGS2, PLN, ATP2A2, ATP1A1, ATP1B1, SLC8A1	2683	12	16792	4.17244	0.997224	0.0589704	0.058029
GOTERM_BP_DIRECT	GO:0048024~regulation of mRNA splicing, via spliceosome	8	0.257566	0.00098871	SRPK2, KHDRBS1, TIA1, SON, YTHDC1, CWC22, SRSF3, JMJD6	2683	12	16792	4.17244	0.997224	0.0589704	0.058029
GOTERM_BP_DIRECT	GO:0045727~positive regulation of translation	19	0.611719	0.000990933	NPM1, FMR1, CIRBP, FAM129A, SAMD4A, UPF3B, RPS27L, UPF3A, EEF2, THBS1, RPS4X, QARS, HNRNPD, MAPK1, PABPC1, EIF4G2, RBMS3, PAIP1, ABCF1	2683	53	16792	2.24367	0.99726	0.0589704	0.058029
GOTERM_BP_DIRECT	GO:0050790~regulation of catalytic activity	22	0.708307	0.0010308	PPP1R16B, ANKLE2, PRKAG2, PPP2R3B, AUP1, MAT2B, PPP2R3A, PPP2R5C, SOD2, COX6A1, COX6A2, SEPT2, TTN, RCAN1, ZEB2, PPP4R1, PPP1R3C, GRPEL1, PPP4R2, PPP1R3B, BAG3, ATP6V1H	2683	66	16792	2.08622	0.99784	0.0606276	0.0596598
GOTERM_BP_DIRECT	GO:0009060~aerobic respiration	14	0.450741	0.00103916	SURF1, UQCRB, SDHC, COX6A1, SDHB, COX6A2, CHCHD5, BLOC1S1, CAT, PMPCB, COX11, UQCRC2, NDUFV1, COX10	2683	33	16792	2.65519	0.997944	0.0606276	0.0596598
GOTERM_BP_DIRECT	GO:0006357~regulation of transcription from RNA polymerase II promoter	96	3.09079	0.00111196	ATF2, KDM1A, HMGB2, FHL2, ARID4B, NUCKS1, CHD4, HMGB1, HIF3A, CHD2, LITAF, CHD1, YY1, EPM2AIP1, ZMYM2, ZMYM3, ZMYM5, RUVBL1, CIR1, BBS7, LRRFIP1, HMGN1, TEAD3, BRD2, BUD31, TCF12, VEZF1, MITF, FOS, SAFB, FOXP1, ZEB1, ELF2, TFDP1, SLTM, TFDP2, PRKAR1A, SUB1, MED21, CKS2, NUPR1, ATF6, CRK, ATF4, URI1, CAMK2D, ENY2, MAGED1, GLO1, ZNF518B, CEBPG, TSHZ2, NEDD8, FOXO3, HTATSF1, RELB, TCEAL8, PURA, TCEA…	2683	441	16792	1.36243	0.998668	0.0642457	0.0632201
GOTERM_BP_DIRECT	GO:0060314~regulation of ryanodine-sensitive calcium-release channel activity	10	0.321958	0.00133253	FKBP1A, CAMK2D, PLN, ASPH, CALM3, DMD, CALM1, PRKACA, JPH1, CALM2	2683	19	16792	3.29403	0.999642	0.0757775	0.0745679
GOTERM_BP_DIRECT	GO:0010629~negative regulation of gene expression	37	1.19124	0.00133703	TMF1, CITED2, HDAC1, ACVR1B, CTGF, YY1, GJA1, CCNB1, TBK1, STC2, HEY2, CPNE1, FLOT2, DIP2A, SLIT3, ZNF148, LDLR, SMAD2, MKKS, NDFIP2, MEF2C, TIPARP, SERPINF1, VEGFB, CNPY2, SIRT1, NFKB1, AGT, NME1, SFRP1, PTRH2, ID2, HAND2, MYADM, ERP29, TARDBP, CRYAB	2683	137	16792	1.6903	0.999652	0.0757775	0.0745679
GOTERM_BP_DIRECT	GO:0006986~response to unfolded protein	16	0.515132	0.00143859	HSPA8, HSP90AA1, HSP90AB1, HSPB7, HSPB1, HSPB3, HSPE1, THBS1, HSPD1, MANF, DNAJA1, HSPH1, DNAJB4, CREBRF, SERPINH1, STT3B	2683	42	16792	2.38425	0.99981	0.080036	0.0787583
GOTERM_BP_DIRECT	GO:0006096~glycolytic process	14	0.450741	0.00143906	GPI, TPI1, PGAM1, ENO1, ENO2, ENO3, DHTKD1, HK1, LDHA, PGK1, ALDOA, GAPDH, PFKM, PGM1	2683	34	16792	2.5771	0.99981	0.080036	0.0787583
GOTERM_BP_DIRECT	GO:0006974~cellular response to DNA damage stimulus	51	1.64198	0.00157576	TOP2A, ATF2, BTG2, DYRK2, FMR1, ASH2L, SMC6, ALKBH7, AATF, CHD2, YY1, NIPBL, HERC2, CHCHD6, USP47, PARP4, PARP1, DTX3L, UBE2E2, BAZ1B, SIRT1, TOPORS, KIN, PSME4, YAP1, PPP1R15A, BOD1L1, TAF9, XIAP, RPS27L, ZBTB4, CDKN2AIP, NUAK1, ZMAT3, TP53TG1, RPS3, MAPK1, RBBP6, APBB1, BRD4, BARD1, UBE2B, USP28, SETX, KIAA0101, APC, BCL6, UBE2T, BCL2, UBA1, ATM	2683	208	16792	1.53458	0.999916	0.0868272	0.0854411
GOTERM_BP_DIRECT	GO:0042787~protein ubiquitination involved in ubiquitin-dependent protein catabolic process	40	1.28783	0.00160046	UBA6, CUL2, CUL1, UBR4, UBE2D1, NEDD4L, RNF7, UBE2Z, ANAPC10, AURKA, ANAPC11, RNF115, CCNB1, HERC2, HECTD1, PTTG1, UBB, RNF19A, UBC, TCEB1, RBBP6, FBXO7, RNF111, MYLIP, UBE2C, UBE2E1, KLHL21, KLHL3, BFAR, UBE4B, RBX1, DDB1, ABTB2, ITCH, KLHL7, MDM2, RNF181, ANAPC5, ASB2, DZIP3	2683	153	16792	1.63625	0.999928	0.0869856	0.085597
GOTERM_BP_DIRECT	GO:0061136~regulation of proteasomal protein catabolic process	9	0.289762	0.00160811	TMF1, GPX1, UBB, PSMD14, PSME3, PSME1, PSME2, PRKACA, UCHL5	2683	16	16792	3.5205	0.999931	0.0869856	0.085597
GOTERM_BP_DIRECT	GO:0000715~nucleotide-excision repair, DNA damage recognition	11	0.354153	0.00162795	COPS4, DDB1, COPS6, UBB, PARP1, GPS1, CETN2, UBC, COPS8, RAD23B, RBX1	2683	23	16792	2.99327	0.999938	0.0869856	0.085597
GOTERM_BP_DIRECT	GO:0048842~positive regulation of axon extension involved in axon guidance	6	0.193175	0.0016371	SEMA5A, NRP1, BMPR2, CXCL12, MEGF8, VEGFA	2683	7	16792	5.36457	0.999942	0.0869856	0.085597
GOTERM_BP_DIRECT	GO:1901796~regulation of signal transduction by p53 class mediator	34	1.09466	0.00165291	HDAC2, PPP1R13B, PRKAA2, DYRK2, MEAF6, HDAC1, TAF9, PRKAG2, CHD4, AURKA, NUAK1, UBB, RBBP4, UBC, TRIM24, RBBP8, SMYD2, EP300, NBN, RBBP7, TAF9B, BARD1, TAF13, MAPK14, HIPK1, HIPK2, TPX2, RPA3, JMY, MDM2, PIN1, ATM, TAF3, RHNO1	2683	124	16792	1.71609	0.999947	0.0870481	0.0856585
GOTERM_BP_DIRECT	GO:0071456~cellular response to hypoxia	28	0.901481	0.00177742	EPAS1, GATA6, PTEN, PTN, SLC2A4, FOXO3, HIF1A, SLC8A1, ZFP36L1, AQP1, CCNB1, FAM162A, STC2, ANKRD1, EIF4EBP1, HMOX1, BNIP3L, BNIP3, DNMT3A, BMP7, SIRT1, HIPK2, VEGFA, SFRP1, BCL2, MDM2, SLC29A1, NFE2L2	2683	96	16792	1.82544	0.999975	0.0927844	0.0913032
GOTERM_BP_DIRECT	GO:0051028~mRNA transport	17	0.547328	0.0018079	AHCTF1, SEC13, HNRNPA3, RBM8A, FMR1, EIF5A2, XPO7, UPF3A, NUTF2, MAGOHB, SENP2, LRPPRC, ZFP36L1, XPO1, IGF2BP1, IGF2BP2, HNRNPA1	2683	47	16792	2.26377	0.999979	0.0933699	0.0918794
GOTERM_BP_DIRECT	GO:0031032~actomyosin structure organization	12	0.386349	0.00182001	FRMD3, CNN1, MYLIP, FRMD5, ACTC1, EPB41, LIMCH1, EPB41L3, MYH9, F11R, MYH10, CNN3	2683	27	16792	2.78163	0.99998	0.0933699	0.0918794
GOTERM_BP_DIRECT	GO:0043433~negative regulation of sequence-specific DNA binding transcription factor activity	20	0.643915	0.00186827	PRNP, TCF7L2, SP100, HDAC2, KDM1A, CEBPG, PROX1, SIRT1, PIAS2, PBX1, SUMO1, ID2, HAND2, ID1, BHLHE40, HAND1, ID3, HMOX1, TAF3, ZNF431	2683	60	16792	2.08622	0.999985	0.0950264	0.0935094
GOTERM_BP_DIRECT	GO:0042771~intrinsic apoptotic signaling pathway in response to DNA damage by p53 class mediator	13	0.418545	0.00192399	DYRK2, RPS27L, AEN, PPP2R5C, USP28, HIPK1, SIRT1, TOPORS, HIPK2, SNW1, MSH2, EP300, NUPR1	2683	31	16792	2.6246	0.999989	0.0970309	0.0954819
GOTERM_BP_DIRECT	GO:0006123~mitochondrial electron transport, cytochrome c to oxygen	10	0.321958	0.00208187	COX8A, COX7B, COX7A2L, COX4I1, COX5B, COX6C, COX6A1, COX6A2, COX10, COX6B1	2683	20	16792	3.12933	0.999996	0.104111	0.102449
GOTERM_BP_DIRECT	GO:0000910~cytokinesis	17	0.547328	0.00231576	RALA, AHCTF1, RALB, ROCK2, ARL3, NEK7, DCTN3, RHOC, RAB11A, DIAPH2, SEPT6, SEPT7, PRC1, KIF13A, BIRC5, MYH9, MAP9	2683	48	16792	2.21661	0.999999	0.114842	0.113009
GOTERM_BP_DIRECT	GO:0030511~positive regulation of transforming growth factor beta receptor signaling pathway	11	0.354153	0.00239509	CDKN1C, SDCBP, MYOCD, SNW1, HSP90AB1, CITED2, TGFB1I1, NPNT, THBS1, RNF111, HIPK2	2683	24	16792	2.86856	0.999999	0.117795	0.115914
GOTERM_BP_DIRECT	GO:0034976~response to endoplasmic reticulum stress	23	0.740502	0.00256446	PPP1R15A, SRPX, XBP1, FAM129A, ATP2A2, UBE4B, PIK3R1, EEF2, EIF2S1, THBS1, PDIA4, HSP90B1, PPP2CB, CREB3, COL4A3BP, TMX3, DNAJC10, FLOT1, CREBRF, UFC1, NRBF2, TARDBP, ATF4	2683	75	16792	1.91932	1	0.123332	0.121363
GOTERM_BP_DIRECT	GO:0043388~positive regulation of DNA binding	12	0.386349	0.00256985	MYOCD, CEBPG, HMGB2, HES1, EDF1, CALM3, HMGB1, TXN, CALM1, CALM2, HIPK2, NME1	2683	28	16792	2.68229	1	0.123332	0.121363
GOTERM_BP_DIRECT	GO:0001707~mesoderm formation	12	0.386349	0.00256985	SMAD2, GPI, BMPR2, NR4A3, PRKAR1A, TXNRD1, SRF, HAND1, PRKACA, BMP7, BMPR1A, WLS	2683	28	16792	2.68229	1	0.123332	0.121363
GOTERM_BP_DIRECT	GO:0030033~microvillus assembly	9	0.289762	0.00261498	RAP1B, RAP2A, RAP1A, STK26, RDX, RAPGEF2, TNIK, EZR, MAP4K4	2683	17	16792	3.31341	1	0.123506	0.121534
GOTERM_BP_DIRECT	GO:0006376~mRNA splice site selection	9	0.289762	0.00261498	SETX, YTHDC1, CELF2, LUC7L3, LUC7L, SRSF5, NOL3, SRSF6, RBMX	2683	17	16792	3.31341	1	0.123506	0.121534
GOTERM_BP_DIRECT	GO:0070911~global genome nucleotide-excision repair	13	0.418545	0.0026365	UBE2I, PARP1, CETN2, RAD23B, GTF2H5, RBX1, DDB1, SUMO1, UBB, UBC, SUMO2, UBE2N, RNF111	2683	32	16792	2.54258	1	0.123542	0.12157
GOTERM_BP_DIRECT	GO:0033209~tumor necrosis factor-mediated signaling pathway	32	1.03026	0.00278962	PSMD10, PSMD12, PSMD11, PSMD14, FOXO3, TXNDC17, PSMD8, PSMB6, PSMD6, PSMB4, PSMD4, UBB, PSMD2, UBC, PSMB1, TNFRSF18, TNFRSF19, KRT8, COMMD7, PSMB8, PSMB9, PSMA3, KRT18, PSMA4, PSMC3, TRAF3, PSME3, PSME4, PSME1, PSME2, BIRC2, BIRC3	2683	118	16792	1.69727	1	0.129695	0.127625
GOTERM_BP_DIRECT	GO:0030240~skeletal muscle thin filament assembly	5	0.160979	0.00283326	ACTA1, ACTC1, TCAP, PROX1, TTN	2683	5	16792	6.25867	1	0.130703	0.128617
GOTERM_BP_DIRECT	GO:0045893~positive regulation of transcription, DNA-templated	107	3.44495	0.00292372	YEATS4, ETS2, GPBP1, TRIM24, RNF111, MAP2K3, MEF2C, WNT5A, MITF, PIAS2, SFRP1, ILF3, KAT6B, PHIP, TRIM16, ATF4, ENY2, KMT2A, MAGED1, GATA6, GATA4, PHB, FOXO3, HIF1A, RLF, NPAT, DVL3, NKX2-5, FZD1, SMAD2, EGR1, CREBBP, XRCC6, SMARCA5, HMGA1, ESRRG, SMARCA1, BMP7, NFKB1, SMARCA4, MLLT11, COL1A1, CDK7, BAMBI, ID2, SP3, HNRNPD, TCF4, TCF3, CDKN1C, CITED2, TGFB1I1, HMGB2, FHL2, RSF1, CKS1B, LBH, MED13…	2683	515	16792	1.30034	1	0.133413	0.131283
GOTERM_BP_DIRECT	GO:0021762~substantia nigra development	17	0.547328	0.00293684	HSPA5, MAPKAP1, ATP5J, ATP5F1, NDRG2, DYNLL1, ENO3, RHOA, ACTB, COX6B1, LDHA, UCHL1, CALM3, CALM1, ZNF148, CALM2, YWHAH	2683	49	16792	2.17137	1	0.133413	0.131283
GOTERM_BP_DIRECT	GO:0017148~negative regulation of translation	19	0.611719	0.00311628	TIA1, BTG2, IGFBP5, FMR1, IREB2, CIRBP, SAMD4A, RPL13A, TOB1, GIGYF2, FXR1, PURA, ILF3, CNOT1, CAPRIN1, RPS3, IGF2BP1, IGF2BP2, GAPDH	2683	58	16792	2.05025	1	0.139082	0.136862
GOTERM_BP_DIRECT	GO:0005980~glycogen catabolic process	10	0.321958	0.00313174	PYGB, AGL, CALM3, PHKB, PYGM, PYGL, CALM1, CALM2, PFKM, PGM1	2683	21	16792	2.98032	1	0.139082	0.136862
GOTERM_BP_DIRECT	GO:0055117~regulation of cardiac muscle contraction	10	0.321958	0.00313174	HCN4, RYR2, EHD3, RNF207, CALM3, TNNI3K, CALM1, NKX2-5, PRKACA, CALM2	2683	21	16792	2.98032	1	0.139082	0.136862
GOTERM_BP_DIRECT	GO:0005513~detection of calcium ion	8	0.257566	0.00318803	RYR2, ASPH, KCNIP2, CASQ2, KCNMB4, CALM3, CALM1, CALM2	2683	14	16792	3.57638	1	0.1395	0.137273
GOTERM_BP_DIRECT	GO:0000380~alternative mRNA splicing, via spliceosome	8	0.257566	0.00318803	RBM17, HNRNPM, SFPQ, KDM1A, SFSWAP, RSRC1, SRSF6, SLU7	2683	14	16792	3.57638	1	0.1395	0.137273
GOTERM_BP_DIRECT	GO:0007015~actin filament organization	22	0.708307	0.00342118	FHOD3, TPM4, TPM2, ACTN1, TPM1, LMOD1, BRK1, SORBS2, EMP2, WASL, SORBS1, LMOD3, LMOD2, DIAPH2, PDLIM3, TMSB4X, BCL2, CTNNA1, NCK2, ALDOA, TMSB10, DBN1	2683	72	16792	1.91237	1	0.146717	0.144375
GOTERM_BP_DIRECT	GO:0015949~nucleobase-containing small molecule interconversion	11	0.354153	0.00342692	RRM1, DTYMK, RRM2B, GUK1, TXNRD1, NME4, GLRX, AK4, TXN, AK6, NME1	2683	25	16792	2.75381	1	0.146717	0.144375
GOTERM_BP_DIRECT	GO:0042273~ribosomal large subunit biogenesis	11	0.354153	0.00342692	RPL5, NOP16, RPL11, RPL14, RPL35A, SURF6, ZNF622, RPL26, AAMP, RPL26L1, RPL7	2683	25	16792	2.75381	1	0.146717	0.144375
GOTERM_BP_DIRECT	GO:0006928~movement of cell or subcellular component	25	0.804894	0.00346891	HSPB1, WASL, SPINT2, TXN, ACTB, ACTG1, CAPZB, CALD1, WASF1, ACTR3, ACTR2, MYLIP, TPM4, TUBB, TPM1, STAT3, MSN, ARPC5, MAPK14, ABI2, ARPC2, ARPC3, CAPZA2, VIM, VCL	2683	86	16792	1.81938	1	0.147454	0.1451
GOTERM_BP_DIRECT	GO:0009615~response to virus	30	0.965873	0.00354515	CHRM2, IFITM3, URI1, IFITM2, DDX1, DDX21, HSPB1, ENO1, IFIT1, CLU, IFIT2, IFIH1, RPS15A, TBK1, STMN1, CFL1, BANF1, IVNS1ABP, MEF2C, IFNGR1, HMGA1, DCLK1, BST2, ACTA2, CXCL12, CDK6, HNRNPUL1, NPC2, XPR1, LAMTOR5	2683	110	16792	1.70691	1	0.147752	0.145393
GOTERM_BP_DIRECT	GO:0000281~mitotic cytokinesis	12	0.386349	0.00355041	ANLN, SNX18, SON, APC, STMN1, NUSAP1, CKAP2, CHMP4B, ANK3, STAMBP, MYH10, SPTBN1	2683	29	16792	2.58979	1	0.147752	0.145393
GOTERM_BP_DIRECT	GO:0005977~glycogen metabolic process	12	0.386349	0.00355041	PPP1CB, PPP1CC, UGP2, PPP1R3C, PPP1R1A, PPP1R3B, PRKAG2, PPP1R3A, PHKB, PYGM, PYGL, STK40	2683	29	16792	2.58979	1	0.147752	0.145393
GOTERM_BP_DIRECT	GO:0098911~regulation of ventricular cardiac muscle cell action potential	7	0.22537	0.00368113	RYR2, JUP, CAV1, PKP2, CTNNA3, CACNA1C, DSC2	2683	11	16792	3.98279	1	0.152128	0.149699
GOTERM_BP_DIRECT	GO:0075713~establishment of integrated proviral latency	6	0.193175	0.00379055	XRCC6, XRCC4, HMGA1, PSIP1, BANF1, PPIA	2683	8	16792	4.694	1	0.153453	0.151003
GOTERM_BP_DIRECT	GO:0048739~cardiac muscle fiber development	6	0.193175	0.00379055	CXADR, NEXN, TCAP, MYH6, TTN, VEGFA	2683	8	16792	4.694	1	0.153453	0.151003
GOTERM_BP_DIRECT	GO:1901844~regulation of cell communication by electrical coupling involved in cardiac conduction	6	0.193175	0.00379055	CAMK2D, CAV1, CALM3, SRI, CALM1, CALM2	2683	8	16792	4.694	1	0.153453	0.151003
GOTERM_BP_DIRECT	GO:0006414~translational elongation	9	0.289762	0.0040538	EEF1A1, EEF1B2, TSFM, HBS1L, EEF1A1P5, RPLP1, RPLP2, EEF1E1, EEF2	2683	18	16792	3.12933	1	0.163001	0.160399
GOTERM_BP_DIRECT	GO:0090002~establishment of protein localization to plasma membrane	15	0.482936	0.00425626	LAMA5, JUP, ROCK2, ACTN2, RDX, F11R, CACNB2, RAB13, FLOT1, PKP2, FLOT2, TSPAN5, EZR, S100A10, CLASP2	2683	42	16792	2.23524	1	0.169993	0.16728
GOTERM_BP_DIRECT	GO:0006396~RNA processing	27	0.869285	0.00438858	SFSWAP, CELF2, RTCA, HNRNPU, SART3, ATXN1, HNRNPDL, SNRPD1, SNRPD3, CCNL1, RBM6, RBM39, SSB, RBPMS, THOC1, ZFC3H1, WBP11, LSM4, U2SURP, SETX, HNRNPUL1, HNRNPH1, HNRNPD, AGGF1, RBMS1, HNRNPH3, SUGP2	2683	97	16792	1.7421	1	0.174109	0.17133
GOTERM_BP_DIRECT	GO:0000381~regulation of alternative mRNA splicing, via spliceosome	14	0.450741	0.00450478	RBM25, MBNL2, RBFOX2, RBM8A, WTAP, FMR1, DYRK1A, RBM15B, THRAP3, TRA2B, SREK1, NSRP1, SRSF6, RBMX	2683	38	16792	2.30582	1	0.177536	0.174702
GOTERM_BP_DIRECT	GO:0015986~ATP synthesis coupled proton transport	10	0.321958	0.00455738	ATP5B, ATP5A1, ATP5J, ATP5C1, ATP5G3, ATP5H, ATP5F1, ATP5G2, ATP5G1, ATP5L	2683	22	16792	2.84485	1	0.177546	0.174712
GOTERM_BP_DIRECT	GO:0043154~negative regulation of cysteine-type endopeptidase activity involved in apoptotic process	21	0.676111	0.0045647	GPI, USP47, TNFAIP8, GPX1, ARL6IP1, IFI6, XIAP, DHCR24, THBS1, AQP1, VEGFA, PRDX3, PRDX5, POR, DNAJB6, MDM2, BIRC5, FNIP1, CRYAB, LAMTOR5, SNCA	2683	69	16792	1.90481	1	0.177546	0.174712
GOTERM_BP_DIRECT	GO:0014898~cardiac muscle hypertrophy in response to stress	8	0.257566	0.00515998	MEF2C, HEY2, NPPA, GATA6, ATP2A2, TCAP, MYH6, MYH7	2683	15	16792	3.33796	1	0.19811	0.194948
GOTERM_BP_DIRECT	GO:0043403~skeletal muscle tissue regeneration	8	0.257566	0.00515998	MTPN, GJA1, PKM, GPX1, NACA, IFRD1, CFLAR, ENO3	2683	15	16792	3.33796	1	0.19811	0.194948
GOTERM_BP_DIRECT	GO:0043065~positive regulation of apoptotic process	66	2.12492	0.00540922	TOP2A, MTCH1, MTCH2, ITSN1, ADM, HMGB1, CLU, IFIT2, ING4, ING3, AIFM1, FAM162A, C1QBP, MCF2L, ANKRD1, TGM2, PSENEN, NCOA1, BNIP3L, DFFA, PRMT2, DUSP1, IGFBP3, RPS6, ANO6, SIRT1, DUSP6, SFRP1, ARHGEF9, TXNIP, NUPR1, EEF1E1, ATF6, SQSTM1, ATF4, PRKDC, PTN, FOXO3, HSPD1, BCLAF1, LDHA, UBB, PNMA1, ZMAT3, ERBB4, UBC, HMOX1, APBB1, ZNF622, SNCA, IP6K2, BARD1, GADD45B, GADD45A, BNIP3, OSGIN1, BMP7, IGF2…	2683	300	16792	1.37691	1	0.206348	0.203054
GOTERM_BP_DIRECT	GO:1902600~hydrogen ion transmembrane transport	19	0.611719	0.00565131	COX8A, CYB5A, COX7B, ATP6V1G1, SURF1, UQCRB, COX4I1, UQCR11, COX6C, COX6A1, COX7A1, COX6A2, COX6B1, COX7A2L, NNT, UQCRQ, COX11, COX10, COA6	2683	61	16792	1.94942	1	0.212854	0.209456
GOTERM_BP_DIRECT	GO:0001933~negative regulation of protein phosphorylation	19	0.611719	0.00565131	WWTR1, PRNP, PPP1R15B, PRKDC, IGFBP3, PTEN, FAM129A, STK39, ATG14, CORO1C, FKBP1A, CCNB1, CTDSP2, DNAJC10, MYADM, CHP1, TARDBP, CDK5RAP3, SNCA	2683	61	16792	1.94942	1	0.212854	0.209456
GOTERM_BP_DIRECT	GO:0000302~response to reactive oxygen species	14	0.450741	0.00578639	GPX1, GPX3, TXNRD1, GPX8, GPX7, NUDT2, TXN, SOD2, TXN2, PRDX3, PRDX5, TRA2B, PRDX1, CAT	2683	39	16792	2.2467	1	0.216571	0.213114
GOTERM_BP_DIRECT	GO:0016601~Rac protein signal transduction	9	0.289762	0.0060329	NISCH, NCKAP1, DBNL, ABI2, BRK1, RHOU, HACD3, WASF1, WASF2	2683	19	16792	2.96463	1	0.224386	0.220804
GOTERM_BP_DIRECT	GO:0010467~gene expression	16	0.515132	0.00621503	HNRNPA3, WTAP, HNRNPU, HNRNPR, HNRNPM, HNRNPH1, PCBP2, HNRNPA2B1, HNRNPD, IGF2BP1, POLR2G, HNRNPC, IGF2BP2, HNRNPA1, RBMX, HNRNPA0	2683	48	16792	2.08622	1	0.229725	0.226057
GOTERM_BP_DIRECT	GO:0060766~negative regulation of androgen receptor signaling pathway	7	0.22537	0.00637355	SFRP1, HDAC1, PHB, SIRT1, PIAS2, SMARCA4, FOXP1	2683	12	16792	3.65089	1	0.231123	0.227433
GOTERM_BP_DIRECT	GO:0019058~viral life cycle	12	0.386349	0.00639513	TSG101, PDCD6IP, UBB, VPS4B, UBC, CHMP2B, CHMP2A, CHMP4B, NEDD4L, PPIA, VPS28, CHMP5	2683	31	16792	2.42271	1	0.231123	0.227433
GOTERM_BP_DIRECT	GO:0008016~regulation of heart contraction	12	0.386349	0.00639513	CHRM2, CAMK2D, PLN, DES, KCNIP2, CELF2, TNNT2, TPM1, HSPB7, SRI, MYH6, HOPX	2683	31	16792	2.42271	1	0.231123	0.227433
GOTERM_BP_DIRECT	GO:0043044~ATP-dependent chromatin remodeling	10	0.321958	0.00644059	SMARCE1, HDAC2, RBBP4, HDAC1, SMARCA5, CHD4, HNRNPC, SMARCA1, ACTB, SMARCA4	2683	23	16792	2.72116	1	0.231123	0.227433
GOTERM_BP_DIRECT	GO:0000226~microtubule cytoskeleton organization	21	0.676111	0.00647326	SPECC1, DST, DOCK7, TUBG1, EML1, MID1, CAMSAP2, EML4, FER, WEE1, SON, MAP1B, RNF19A, MAP1A, BIRC5, TACC2, OBSL1, GAPDH, NINL, PHLDB2, CLASP2	2683	71	16792	1.85115	1	0.231123	0.227433
GOTERM_BP_DIRECT	GO:0007568~aging	40	1.28783	0.0065224	CDKN1C, PTEN, ADM, ABAT, TYMS, FOXO3, ENO3, LITAF, RELA, CTGF, LOXL2, SIN3A, CTNNA1, TIMP2, CCL2, SCAP, DMD, TIMP1, FADS1, SNCA, VCAM1, IGFBP5, MBD1, SERPINF1, STAT3, DNMT3A, CACYBP, FOS, EEF2, EIF2S1, AGT, TGFBR2, COL3A1, APEX1, CAT, CANX, GCLM, CRYAB, DLD, NFE2L2	2683	165	16792	1.51725	1	0.231123	0.227433
GOTERM_BP_DIRECT	GO:0070979~protein K11-linked ubiquitination	11	0.354153	0.00652472	ANAPC13, UBE2H, UBE2B, UBE2C, UBE2T, UBE2E3, UBE2D3, UBE2E2, ANAPC5, ANAPC10, ANAPC11	2683	27	16792	2.54983	1	0.231123	0.227433
GOTERM_BP_DIRECT	GO:0006406~mRNA export from nucleus	27	0.869285	0.00675577	FYTTD1, SMG1, ENY2, RBM8A, ALKBH5, RBMX2, NUP43, RAE1, SRSF11, RANBP2, NUP214, UPF2, CHTOP, SHFM1, CPSF3, THOC1, UPF3B, NUP153, THOC7, SRRM1, HNRNPA2B1, SRSF3, NUP98, SRSF5, SRSF6, SLU7, SRSF7	2683	100	16792	1.68984	1	0.237266	0.233478
GOTERM_BP_DIRECT	GO:0034644~cellular response to UV	15	0.482936	0.00677789	USP47, CREBBP, PCNA, KDM1A, FMR1, PTN, PIK3R1, EIF2AK4, USP28, EIF2S1, AQP1, YY1, EP300, RHNO1, ATF4	2683	44	16792	2.13364	1	0.237266	0.233478
GOTERM_BP_DIRECT	GO:0007346~regulation of mitotic cell cycle	14	0.450741	0.00734268	CDKN1C, RNF20, DYNLT3, NEK7, AATF, SIRT1, CKS1B, CYLD, SDCBP, RPA3, CKS2, BIRC5, PIM3, SAE1	2683	40	16792	2.19053	1	0.25292	0.248883
GOTERM_BP_DIRECT	GO:0034101~erythrocyte homeostasis	6	0.193175	0.00741052	GPI, RPS17, PRDX1, IREB2, HMOX1, RPS24	2683	9	16792	4.17244	1	0.25292	0.248883
GOTERM_BP_DIRECT	GO:0061732~mitochondrial acetyl-CoA biosynthetic process from pyruvate	5	0.160979	0.00742165	PDHA1, MPC1, MPC2, PDHB, DLD	2683	6	16792	5.21555	1	0.25292	0.248883
GOTERM_BP_DIRECT	GO:0048667~cell morphogenesis involved in neuron differentiation	5	0.160979	0.00742165	MEF2C, UNK, ID2, SLC1A3, HES1	2683	6	16792	5.21555	1	0.25292	0.248883
GOTERM_BP_DIRECT	GO:0001701~in utero embryonic development	44	1.41661	0.00743759	GPI, RRN3, KDM1A, SRF, ANKRD11, ZFAND5, CHD7, GATA6, BRK1, YBX1, ACVR1B, YBX3, ADD1, GJA1, COL4A3BP, CCNB1, RXRA, SIN3A, ZMIZ1, KIF3A, RBBP6, MYH10, KDM6A, BTF3, SMAD2, UBE2B, KIDINS220, RARRES2, TPM1, ADAM10, EIF2S2, TANC2, TGFBR2, FOXP1, MIB1, VEGFA, MSH2, SYF2, HAND2, NMT1, MYH9, CTNNB1, MYH6, BMPR1A	2683	187	16792	1.47263	1	0.25292	0.248883
GOTERM_BP_DIRECT	GO:0006606~protein import into nucleus	18	0.579524	0.0075791	NUP214, RANBP1, PPP1R10, STAT3, NUP153, NUTF2, PRICKLE1, PTTG1IP, IPO8, IPO9, CRY2, CFL1, TXNIP, KPNA2, RAE1, RAN, KPNB1, KPNA1	2683	58	16792	1.94234	1	0.254821	0.250753
GOTERM_BP_DIRECT	GO:0070373~negative regulation of ERK1 and ERK2 cascade	18	0.579524	0.0075791	XBP1, DUSP1, PTEN, RANBP9, CRYBA1, PHB, SYNJ2BP, NDRG2, DUSP6, TNIP1, TIMP3, SPRY2, PIN1, SPRY1, ITGB1BP1, DMD, EZR, EIF3A	2683	58	16792	1.94234	1	0.254821	0.250753
GOTERM_BP_DIRECT	GO:0042752~regulation of circadian rhythm	16	0.515132	0.0076613	TOP2A, KLF10, PRKAA2, ROCK2, PRKDC, MAGED1, NONO, CREM, CSNK1D, PROX1, PPP1CB, PPP1CC, SFPQ, ID2, CRY2, HNRNPD	2683	49	16792	2.04365	1	0.256137	0.252048
GOTERM_BP_DIRECT	GO:0090307~mitotic spindle assembly	13	0.418545	0.00788434	TUBGCP2, CLTC, XIAP, RHOA, MZT1, RAB11A, TPX2, KIF2A, BIRC5, BIRC2, MAP9, KPNB1, BIRC3	2683	36	16792	2.26007	1	0.257634	0.253522
GOTERM_BP_DIRECT	GO:0016477~cell migration	41	1.32003	0.00788597	CD63, LAMA5, RAB1A, BTG1, SH3KBP1, SDC2, PTEN, LAMC1, TNFAIP1, ADAMTS12, THBS1, ARHGAP35, PTPRF, CTGF, STRIP2, ERBB4, MDK, S1PR1, NCK2, HES1, ITGAV, GPC6, EPHB3, JAK1, JUP, SORBS2, EMP2, ARPC5, RHOA, EFNA1, CCDC88A, APC, COL5A1, ABI2, BAMBI, PALLD, ADAM9, ITGB1BP1, CD24, TMEM18, DOCK1	2683	172	16792	1.49189	1	0.257634	0.253522
GOTERM_BP_DIRECT	GO:0030308~negative regulation of cell growth	31	0.998068	0.00790137	BMPR2, NDRG3, BTG1, FHL1, ENO1, PHB, ACVR1B, CDKN2AIP, RTN4, PPP2CA, NPPB, GJA1, SERTAD1, NPPA, DACT3, SLIT3, APBB1, RBBP7, IP6K2, TSPYL2, OSGIN1, SIRT1, AGT, SMARCA4, DCBLD2, BST2, SFRP1, BCL6, MYL2, BCL2, CRYAB	2683	121	16792	1.60346	1	0.257634	0.253522
GOTERM_BP_DIRECT	GO:0061028~establishment of endothelial barrier	8	0.257566	0.00792255	PPP1R16B, RAP1B, RAP1A, RDX, MYADM, RAPGEF2, MSN, EZR	2683	16	16792	3.12933	1	0.257634	0.253522
GOTERM_BP_DIRECT	GO:0042274~ribosomal small subunit biogenesis	8	0.257566	0.00792255	RPS15, NOP14, RPS17, RPS7, RPS19, RPS6, SURF6, RPS24	2683	16	16792	3.12933	1	0.257634	0.253522
GOTERM_BP_DIRECT	GO:1902895~positive regulation of pri-miRNA transcription from RNA polymerase II promoter	9	0.289762	0.00866692	SRF, STAT3, FOS, HIF1A, TEAD1, RELA, BMPR1A, GNL3, SMARCA4	2683	20	16792	2.8164	1	0.279053	0.274598
GOTERM_BP_DIRECT	GO:0000387~spliceosomal snRNP assembly	11	0.354153	0.00872187	SART3, SNRPD2, SNRPD1, GEMIN2, CLNS1A, SNRPG, STRAP, SNRPE, SNRPD3, SNRPF, LSM4	2683	28	16792	2.45876	1	0.279053	0.274598
GOTERM_BP_DIRECT	GO:0043392~negative regulation of DNA binding	11	0.354153	0.00872187	NFKBIA, ZNF462, SP100, HDAC2, KDM1A, SUMO1, ID2, HAND2, CPNE1, HMOX1, RSF1	2683	28	16792	2.45876	1	0.279053	0.274598
GOTERM_BP_DIRECT	GO:0030521~androgen receptor signaling pathway	14	0.450741	0.00921173	NCOA1, KDM3A, TGFB1I1, NCOA4, FHL2, PIAS2, DNAJA1, CDK7, MED13, THRAP3, NRIP1, PMEPA1, CTNNB1, RAN	2683	41	16792	2.13711	1	0.29315	0.28847
GOTERM_BP_DIRECT	GO:0006369~termination of RNA polymerase II transcription	19	0.611719	0.00966023	CHTOP, RBM8A, CPSF3, THOC1, UPF3B, THOC7, SRRM1, SETX, PCF11, SNRPG, SRSF3, SNRPE, SNRPD3, SNRPF, SRSF5, SRSF6, SRSF7, SLU7, SRSF11	2683	64	16792	1.85804	1	0.305787	0.300906
GOTERM_BP_DIRECT	GO:0043518~negative regulation of DNA damage response, signal transduction by p53 class mediator	7	0.22537	0.0102531	PSMD10, KDM1A, MDM2, DYRK1A, PTTG1IP, SENP2, SIRT1	2683	13	16792	3.37005	1	0.322835	0.317682
GOTERM_BP_DIRECT	GO:0003151~outflow tract morphogenesis	15	0.482936	0.0103662	FZD1, ATF2, MEF2C, BMPR2, CITED2, RBPJ, HIF1A, DHRS3, TGFBR2, VEGFA, NIPBL, HEY2, HES1, NKX2-5, BMPR1A	2683	46	16792	2.04087	1	0.322981	0.317825
GOTERM_BP_DIRECT	GO:0010595~positive regulation of endothelial cell migration	15	0.482936	0.0103662	NRP1, NRP2, BMPR2, SPARC, ROCK2, ANXA3, PDCD6, WNT5A, PROX1, THBS1, AGT, FOXP1, VEGFA, ITGB1BP1, AAMP	2683	46	16792	2.04087	1	0.322981	0.317825
GOTERM_BP_DIRECT	GO:0002931~response to ischemia	12	0.386349	0.0107713	EGR1, MEF2C, UCHL1, AIFM1, CAV1, BCL2, EIF4EBP1, EEF2, NOL3, BVES, HSPD1, CPEB4	2683	33	16792	2.27588	1	0.333853	0.328524
GOTERM_BP_DIRECT	GO:0001525~angiogenesis	50	1.60979	0.0109832	GPI, COL18A1, NRP1, SETD2, CLIC4, NRP2, PDCD6, TNFAIP2, PTEN, HIF3A, RBPJ, SAT1, CTGF, HEY1, ITGAV, EPHB3, WARS, ANXA2, ATPIF1, VEZF1, SIRT1, COL4A2, NCL, HAND2, HAND1, MYH9, LAMA5, EPAS1, HIF1A, ATP5B, S1PR1, CCL2, HMOX1, AAMP, WASF2, SRPK2, XBP1, CAV1, C1GALT1, FN1, VEGFB, MAPK14, VEGFA, EFNA1, AIMP1, ID1, FGF18, AGGF1, NAA15, RAMP1	2683	223	16792	1.40329	1	0.338659	0.333253
GOTERM_BP_DIRECT	GO:0007519~skeletal muscle tissue development	16	0.515132	0.0113511	SVIL, MEF2C, CCNT2, CAV1, MYL6B, CFLAR, MAPK14, FOXP1, RCAN1, MYL6, CFL2, MYL3, EP300, DMD, VAMP5, BVES	2683	51	16792	1.9635	1	0.343855	0.338366
GOTERM_BP_DIRECT	GO:0075733~intracellular transport of virus	16	0.515132	0.0113511	RANBP2, NUP214, TSG101, NUP153, XPO1, UBB, UBC, KPNA4, NUP43, NUP98, KPNA2, RAE1, RAN, VPS28, KPNB1, KPNA1	2683	51	16792	1.9635	1	0.343855	0.338366
GOTERM_BP_DIRECT	GO:0043484~regulation of RNA splicing	11	0.354153	0.0114437	RBM38, CLK1, MBNL2, RBFOX2, SON, AHNAK, HNRNPH1, AGGF1, ZNF326, AKAP17A, CLK3	2683	29	16792	2.37398	1	0.343855	0.338366
GOTERM_BP_DIRECT	GO:0000289~nuclear-transcribed mRNA poly(A) tail shortening	11	0.354153	0.0114437	CNOT4, CNOT11, CNOT1, PARN, SAMD4A, CNOT10, PABPC1, MLH1, EIF4B, EIF4G1, PAIP1	2683	29	16792	2.37398	1	0.343855	0.338366
GOTERM_BP_DIRECT	GO:0006294~nucleotide-excision repair, preincision complex assembly	11	0.354153	0.0114437	DDB1, CDK7, UBB, PARP1, RPA3, CETN2, UBC, MNAT1, RAD23B, GTF2H5, RBX1	2683	29	16792	2.37398	1	0.343855	0.338366
GOTERM_BP_DIRECT	GO:0006260~DNA replication	37	1.19124	0.0114984	SET, RNASEH2A, PCNA, NOL8, TNFAIP1, ING4, POLD3, TBRG1, ORC4, RBBP4, SIN3A, ORC3, RBBP8, RBBP6, NBN, RBBP7, BARD1, RRM1, DUT, NAP1L1, SIRT1, CCDC88A, KIN, DNAJC2, NASP, KIAA0101, RPA3, NFIC, CINP, MCM3, MCM4, RBMS1, ATM, NUP98, MCM6, TOP1, RHNO1	2683	155	16792	1.494	1	0.343855	0.338366
GOTERM_BP_DIRECT	GO:0042981~regulation of apoptotic process	48	1.5454	0.0116198	RBM25, BEX2, PPP1R13B, HIP1, ANP32A, MAGED1, PHB, NOL3, RTN4, SLK, LGALS1, PERP, TRIM24, RPS3, DIP2A, LEFTY2, LCMT1, MCL1, BNIP3L, EGR1, CREBBP, SDF2L1, CRADD, ACTN2, DUSP1, BIK, ACTN1, IGFBP3, NME3, FRS2, NME4, MITF, CFLAR, BMP7, BMP5, NME1, RSL1D1, TP53I3, HAX1, BCL6, TRAF3, STK26, SERBP1, BIRC5, TMEM219, ATM, BIRC2, BIRC3	2683	213	16792	1.4104	1	0.345747	0.340227
GOTERM_BP_DIRECT	GO:0035307~positive regulation of protein dephosphorylation	9	0.289762	0.0120732	PPP1R16B, ANKLE2, DLC1, PIN1, PPP2R5A, CALM3, CALM1, SPPL3, CALM2	2683	21	16792	2.68229	1	0.35745	0.351744
GOTERM_BP_DIRECT	GO:0000165~MAPK cascade	57	1.83516	0.0122184	YWHAB, PEBP1, FGF5, PSMD8, PSMD6, PSMD4, PSMD2, SPTAN1, JAK1, MAP2K3, MEF2A, DUSP5, MEF2C, ACTN2, FRS2, DUSP6, RBX1, PSMA3, PSMA4, MAPKAPK3, PSME3, PSME4, PSME1, PSME2, RAPGEF2, PSMD10, CAMK2D, PSMD12, PSMD11, PSMD14, NLK, ZFP36L1, PSMB6, PSMB4, UBB, ERBB4, UBC, PSMB1, CCL2, MAPK1, NCAM1, MAPK6, SPTBN1, BRAP, CAV1, PSMB8, PSMB9, EFNA1, SETX, PSMC3, PTPRA, FGF18, LAMTOR2, CALM3, CALM1, FGF13, CALM2	2683	262	16792	1.36162	1	0.358697	0.352971
GOTERM_BP_DIRECT	GO:0043086~negative regulation of catalytic activity	21	0.676111	0.0122359	PPP1R14A, PPP1R14C, SET, ANXA2, PPP1R10, ANXA3, HNRNPR, PTN, FRY, OAZ1, ARPP19, OAZ2, PRPSAP1, PLN, SLN, TXNIP, PHACTR2, TIMP1, ANXA2P2, FNIP2, NES	2683	75	16792	1.75243	1	0.358697	0.352971
GOTERM_BP_DIRECT	GO:0007010~cytoskeleton organization	38	1.22344	0.0124479	LAMA5, HIP1, MAST4, SH3KBP1, YEATS4, ADD3, TSPAN32, ACTB, TUBB6, ABLIM1, STRIP2, ZMYM2, TUBA1A, FGD6, CAPZB, ZMYM3, CFL1, CCL2, DMD, SPTAN1, SPTBN1, SH3D19, CAP2, SVIL, DST, TPM1, MICAL2, MSN, CD2AP, DES, ABI2, PALLD, PHIP, RHOU, TNIK, BRWD1, DOCK1, OBSL1	2683	161	16792	1.4772	1	0.363125	0.357329
GOTERM_BP_DIRECT	GO:2001237~negative regulation of extrinsic apoptotic signaling pathway	13	0.418545	0.0125468	YAP1, TCF7L2, NRP1, SGMS1, CFLAR, NOL3, THBS1, RELA, PSME3, RB1CC1, ITGAV, PHIP, GCLM	2683	38	16792	2.14112	1	0.364223	0.358409
GOTERM_BP_DIRECT	GO:0032092~positive regulation of protein binding	18	0.579524	0.0128582	TCF7L2, RALB, HSP90AB1, EPB41, PLK2, CAV1, WNT5A, TMEM173, SPPL3, ADD1, HIPK2, ADD2, FKBP1A, BAMBI, FLOT1, EP300, RAPGEF2, RAN	2683	61	16792	1.84682	1	0.369658	0.363757
GOTERM_BP_DIRECT	GO:0006950~response to stress	18	0.579524	0.0128582	HSP90AB3P, NPM1, SMG1, NDRG4, HSP90AA1, PRKAA2, HSP90AB1, GADD45B, GADD45A, STK39, AKR1B1, EIF1, HSP90B1, MAPKAPK3, TP53TG1, MAPK1, SQSTM1, ATF6	2683	61	16792	1.84682	1	0.369658	0.363757
GOTERM_BP_DIRECT	GO:0030336~negative regulation of cell migration	25	0.804894	0.0129504	CLIC4, CITED2, SRF, PTEN, PTN, ROBO1, SRGAP2C, DPYSL3, DAG1, RNF20, OSBPL8, TCAF1, IGFBP5, TPM1, TBX5, GTPBP4, BST2, NISCH, SFRP1, RAP2A, DLC1, PKP2, BCL2, FAM60A, VCL	2683	95	16792	1.64702	1	0.369752	0.363849
GOTERM_BP_DIRECT	GO:0031175~neuron projection development	26	0.83709	0.0129857	APP, BTG2, SRF, DOCK7, HMGB1, FRY, CAMSAP2, CAPZB, BLOC1S1, MICALL1, STMN1, NCAM1, MAP4, SNAPIN, DTNBP1, HDGFRP3, LAMB1, UBE4B, RAB11A, SEPT2, MANF, VAPA, RAB13, RAPGEF2, ATXN10, CDK16	2683	100	16792	1.62725	1	0.369752	0.363849
GOTERM_BP_DIRECT	GO:0016197~endosomal transport	19	0.611719	0.013409	TSG101, VPS4B, DPY30, SNF8, DCLK1, RAB10, SNX18, ZFYVE16, UBB, BLOC1S1, RAB13, UBC, CHMP2B, CHMP2A, CHMP4B, SQSTM1, VPS36, VPS28, CHMP5	2683	66	16792	1.80174	1	0.379985	0.373919
GOTERM_BP_DIRECT	GO:0032088~negative regulation of NF-kappaB transcription factor activity	20	0.643915	0.013844	PSMD10, USP7, PRMT2, TNFAIP3, COMMD1, COMMD6, BMP7, SIRT1, COMMD7, NFKBIA, CYLD, DAP, ITCH, BRMS1, TRAF3, CAT, TAX1BP1, CHP1, TRIM37, CDK5RAP3	2683	71	16792	1.763	1	0.390454	0.384221
GOTERM_BP_DIRECT	GO:0034613~cellular protein localization	14	0.450741	0.0140476	CD63, WNT5A, ARMCX3, NIPBL, RAP2A, RRAGC, RRAGB, SIN3A, ID4, CTNNA1, CTNNB1, DMD, LAMTOR2, LAMTOR1	2683	43	16792	2.03771	1	0.391288	0.385041
GOTERM_BP_DIRECT	GO:0000413~protein peptidyl-prolyl isomerization	14	0.450741	0.0140476	RANBP2, CWC27, FKBP1A, FKBP7, PIN1, PIN4, FKBP9, PPIG, PPIL3, PPIA, FKBP3, PPIC, FKBP5, NKTR	2683	43	16792	2.03771	1	0.391288	0.385041
GOTERM_BP_DIRECT	GO:0016236~macroautophagy	21	0.676111	0.0141771	GABARAPL2, GABARAPL1, PRKAA2, PRKAG2, DYNLL1, ATG14, TOMM20, TOMM22, UBB, RRAGC, C6ORF106, RRAGB, RB1CC1, NBR1, UBC, LAMTOR2, LAMTOR1, LAMTOR4, SQSTM1, OPTN, LAMTOR5	2683	76	16792	1.72937	1	0.391288	0.385041
GOTERM_BP_DIRECT	GO:0016192~vesicle-mediated transport	36	1.15905	0.0143259	RTN3, LRPAP1, RAB1A, COPB2, SEC23A, GOLT1B, STX16, SAR1B, GOSR2, CLTC, RHOBTB3, CLINT1, ACTR1A, GOLGA4, CPNE1, AP1S2, AP2S1, NCK2, CPNE3, AP3S1, BVES, YKT6, ADAMTS9, AP2M1, JAGN1, FNBP1, YIPF5, AP3B1, TVP23C, ARFGAP3, RAB11A, RAB10, VPS41, ERGIC3, VAMP5, OPTN	2683	152	16792	1.48232	1	0.391288	0.385041
GOTERM_BP_DIRECT	GO:0006990~positive regulation of transcription from RNA polymerase II promoter involved in unfolded protein response	4	0.128783	0.0143339	CREB3, XBP1, EP300, ATF6	2683	4	16792	6.25867	1	0.391288	0.385041
GOTERM_BP_DIRECT	GO:0003186~tricuspid valve morphogenesis	4	0.128783	0.0143339	BMPR2, HEY2, BMPR1A, TGFBR2	2683	4	16792	6.25867	1	0.391288	0.385041
GOTERM_BP_DIRECT	GO:0015853~adenine transport	4	0.128783	0.0143339	VDAC3, SLC25A5, SLC25A4, SLC25A6	2683	4	16792	6.25867	1	0.391288	0.385041
GOTERM_BP_DIRECT	GO:0070301~cellular response to hydrogen peroxide	17	0.547328	0.014482	OSER1, KDM6B, HDAC2, PCNA, BNIP3, AKR1B1, TNFAIP3, SIRT1, RELA, AQP1, SETX, AIFM1, APEX1, PDGFD, MDM2, RPS3, NFE2L2	2683	57	16792	1.86662	1	0.393528	0.387246
GOTERM_BP_DIRECT	GO:0006338~chromatin remodeling	23	0.740502	0.014586	SMARCE1, HDAC5, HDAC2, CBX3, ACTR6, HDAC1, CHD7, SMARCA5, BAZ2A, RSF1, BAZ1A, SMARCA1, CHD1, MYSM1, SMARCA4, MORF4L1, RBBP4, MORF4L2, SCMH1, RUVBL1, SMYD1, TOP1, BRD4	2683	86	16792	1.67383	1	0.394551	0.388252
GOTERM_BP_DIRECT	GO:0002474~antigen processing and presentation of peptide antigen via MHC class I	11	0.354153	0.0147612	BCAP31, SEC23A, SEC13, SAR1B, CANX, HLA-B, HLA-C, TAP1, HLA-A, TAPBP, HLA-E	2683	30	16792	2.29484	1	0.39502	0.388714
GOTERM_BP_DIRECT	GO:0060710~chorio-allantoic fusion	5	0.160979	0.0151344	DNAJB6, BMP7, CYR61, ZFP36L1, BMP5	2683	7	16792	4.47048	1	0.39502	0.388714
GOTERM_BP_DIRECT	GO:0042178~xenobiotic catabolic process	5	0.160979	0.0151344	GSTM4, GSTM3, GSTM2, GSTO1, CRYZ	2683	7	16792	4.47048	1	0.39502	0.388714
GOTERM_BP_DIRECT	GO:1901841~regulation of high voltage-gated calcium channel activity	5	0.160979	0.0151344	NPPA, CALM3, SRI, CALM1, CALM2	2683	7	16792	4.47048	1	0.39502	0.388714
GOTERM_BP_DIRECT	GO:1903608~protein localization to cytoplasmic stress granule	5	0.160979	0.0151344	TIA1, SSB, DDX1, YBX1, DCP1A	2683	7	16792	4.47048	1	0.39502	0.388714
GOTERM_BP_DIRECT	GO:0032057~negative regulation of translational initiation in response to stress	5	0.160979	0.0151344	EIF2B4, EIF2B3, EIF2AK4, EIF2S1, ATF4	2683	7	16792	4.47048	1	0.39502	0.388714
GOTERM_BP_DIRECT	GO:2000601~positive regulation of Arp2/3 complex-mediated actin nucleation	5	0.160979	0.0151344	NCKAP1, ABI2, BRK1, WASL, WASF1	2683	7	16792	4.47048	1	0.39502	0.388714
GOTERM_BP_DIRECT	GO:0051593~response to folic acid	5	0.160979	0.0151344	BCHE, MGMT, MTHFR, EEF2, TYMS	2683	7	16792	4.47048	1	0.39502	0.388714
GOTERM_BP_DIRECT	GO:0006915~apoptotic process	111	3.57373	0.0153169	CYFIP2, NCKAP1, MTCH1, ARL6IP1, UBE2D3, NUDT2, GHITM, NR3C1, UBE2Z, CCAR1, GJA1, SLK, LGALS1, PEG10, BCAP29, EP300, PIM3, MEF2A, SH3GLB1, MEF2C, SAP30BP, IGFBP3, THOC1, NISCH, BRMS1, RRAGC, PSME3, SPIN2B, SQSTM1, S100A8, PSMD10, RTN3, BEX2, KMT2A, CUL1, RTN4, ZFP36L1, FXR1, PRDX3, PRDX5, RAD21, EPB41L3, YARS, TIA1, GADD45B, CADM1, GADD45A, BFAR, DHCR24, NFKB1, AIMP1, NFKBIA, TPX2, DAP, BCL2, CLIC…	2683	567	16792	1.22524	1	0.39804	0.391686
GOTERM_BP_DIRECT	GO:0060347~heart trabecula formation	7	0.22537	0.0155518	FKBP1A, HEY1, ADAMTS1, SRF, HEY2, FHL2, NKX2-5	2683	14	16792	3.12933	1	0.398918	0.392549
GOTERM_BP_DIRECT	GO:1902176~negative regulation of oxidative stress-induced intrinsic apoptotic signaling pathway	7	0.22537	0.0155518	BAG5, GPX1, HSPB1, NOL3, SOD2, SIRT1, NFE2L2	2683	14	16792	3.12933	1	0.398918	0.392549
GOTERM_BP_DIRECT	GO:0051016~barbed-end actin filament capping	7	0.22537	0.0155518	GSN, CAPZB, RDX, CAPZA2, ADD1, TRIOBP, ADD2	2683	14	16792	3.12933	1	0.398918	0.392549
GOTERM_BP_DIRECT	GO:0060045~positive regulation of cardiac muscle cell proliferation	9	0.289762	0.0163679	MEF2C, CCNB1, ERBB4, HEY2, GATA6, MAPK14, RBPJ, TBX5, BMPR1A	2683	22	16792	2.56036	1	0.416926	0.410271
GOTERM_BP_DIRECT	GO:0051170~nuclear import	8	0.257566	0.0164641	SNRPD2, SNRPD1, GEMIN2, SNRPG, SNRPE, SNRPD3, SNRPF, HNRNPA1	2683	18	16792	2.78163	1	0.416926	0.410271
GOTERM_BP_DIRECT	GO:0071901~negative regulation of protein serine/threonine kinase activity	8	0.257566	0.0164641	CDKN1C, H2AFY, WNK1, DTNBP1, HSPB1, PRKAG2, CDK5RAP3, YWHAG	2683	18	16792	2.78163	1	0.416926	0.410271
GOTERM_BP_DIRECT	GO:0030198~extracellular matrix organization	44	1.41661	0.0167826	FBN2, LAMA5, COL18A1, APP, SPARC, COL16A1, B4GALT1, LAMA2, COL14A1, LAMA4, HSD17B12, LAMC1, ITGAE, OLFML2A, NID1, F11R, THBS1, CYR61, LOXL1, PRDX4, DNAJB6, DAG1, ITGAV, VCAM1, LAMB2, FN1, LAMB1, NPNT, COL1A1, COL3A1, VCAN, COL2A1, CCDC80, COL1A2, COL4A2, COL5A1, COL4A1, COL5A2, COL6A1, MFAP2, PXDN, COL4A6, COL4A5, CD47	2683	196	16792	1.40501	1	0.423192	0.416436
GOTERM_BP_DIRECT	GO:0006094~gluconeogenesis	14	0.450741	0.0170962	GPI, TPI1, MDH1, MDH2, PGAM1, ENO1, ENO2, ENO3, PGK1, ALDOA, SLC25A12, GAPDH, PGM1, ATF4	2683	44	16792	1.99139	1	0.426591	0.419781
GOTERM_BP_DIRECT	GO:0051592~response to calcium ion	17	0.547328	0.0171117	RANBP1, SPARC, HOMER1, DUSP1, PDCD6, CAV1, THBS1, TTN, TNNT2, HNRNPD, TXNIP, ADAM9, CALM3, CALM1, MNAT1, SLC25A12, CALM2	2683	58	16792	1.83444	1	0.426591	0.419781
GOTERM_BP_DIRECT	GO:0086091~regulation of heart rate by cardiac conduction	12	0.386349	0.0171325	HCN4, KCNH2, KCNJ5, CACNB2, CAMK2D, JUP, CAV1, PKP2, CTNNA3, CACNA1C, SCN5A, DSC2	2683	35	16792	2.14583	1	0.426591	0.419781
GOTERM_BP_DIRECT	GO:1990090~cellular response to nerve growth factor stimulus	11	0.354153	0.0187451	APP, RAP1A, KIDINS220, ARPC3, MICALL1, ID1, CDC5L, RAPGEF2, CSNK1D, RPL8, FOXO3	2683	31	16792	2.22082	1	0.462872	0.455483
GOTERM_BP_DIRECT	GO:0036258~multivesicular body assembly	11	0.354153	0.0187451	TSG101, PDCD6IP, VPS4B, CHMP2B, CHMP2A, CHMP4B, SNF8, VPS36, VPS28, RAB11A, CHMP5	2683	31	16792	2.22082	1	0.462872	0.455483
GOTERM_BP_DIRECT	GO:0045184~establishment of protein localization	13	0.418545	0.0190694	WBP2, RDX, CRIPT, ANK3, MCC, NPNT, CORO1C, RAP2A, MDM2, CHMP2A, SMYD3, PHLDB2, KPNB1	2683	40	16792	2.03407	1	0.468934	0.461448
GOTERM_BP_DIRECT	GO:0006886~intracellular protein transport	51	1.64198	0.0199978	VPS29, KDELR1, PDCD6, CLTC, TOMM22, IPO8, XPO1, HERC2, KIF13A, TIMM17A, AP1S2, BCAP29, AP3S1, TNPO1, AP2M1, WLS, YWHAH, SEC13, STX8, COPZ2, AP3B1, ARFGAP3, TBC1D1, TBC1D5, ERP29, SLU7, KPNB1, COPB2, COPA, SEC23A, SAR1B, STX16, VPS26B, STX11, SNX2, AP2S1, ANKRD50, TBC1D15, SNX5, SNX6, BCAP31, NPM1, RABGAP1L, SNAPIN, XPO7, SNX18, VPS41, IFT27, VPS45, RAMP1, RAN	2683	236	16792	1.35251	1	0.489741	0.481923
GOTERM_BP_DIRECT	GO:0043001~Golgi to plasma membrane protein transport	10	0.321958	0.0203052	RAB10, GOLGA4, RAB31, KIF13A, GCC2, ANK3, GOLGA7, VAMP5, OPTN, SPTBN1	2683	27	16792	2.31802	1	0.493328	0.485453
GOTERM_BP_DIRECT	GO:0032233~positive regulation of actin filament bundle assembly	6	0.193175	0.0205588	SYNPO2L, SYNPO2, ID1, PFN1, SYNPO, PFN2	2683	11	16792	3.41382	1	0.493328	0.485453
GOTERM_BP_DIRECT	GO:0007016~cytoskeletal anchoring at plasma membrane	6	0.193175	0.0205588	JUP, EPB41L3, DAG1, ANK3, TLN2, EZR	2683	11	16792	3.41382	1	0.493328	0.485453
GOTERM_BP_DIRECT	GO:1902188~positive regulation of viral release from host cell	6	0.193175	0.0205588	DDB1, TSG101, VPS4B, CHMP2B, CHMP2A, CHMP4B	2683	11	16792	3.41382	1	0.493328	0.485453
GOTERM_BP_DIRECT	GO:1903364~positive regulation of cellular protein catabolic process	6	0.193175	0.0205588	RDX, TNFAIP3, MSN, PTTG1IP, EZR, FBXL5	2683	11	16792	3.41382	1	0.493328	0.485453
GOTERM_BP_DIRECT	GO:0060337~type I interferon signaling pathway	18	0.579524	0.0206636	IFITM3, EGR1, SP100, IFITM2, HLA-B, IFI6, HLA-C, ISG15, HLA-A, IFIT1, PSMB8, IFIT2, HLA-E, BST2, IRF1, IRF2, JAK1, IP6K2	2683	64	16792	1.76025	1	0.493851	0.485967
GOTERM_BP_DIRECT	GO:0042147~retrograde transport, endosome to Golgi	19	0.611719	0.021069	SPAG9, VPS29, STX16, GOSR2, GOSR1, CLTC, RHOBTB3, GCC2, VPS26B, SNX2, TBC1D5, FAM21A, ERC1, RAB6B, YKT6, RAB9B, SNX5, SNX6, PLEKHJ1	2683	69	16792	1.7234	1	0.500679	0.492686
GOTERM_BP_DIRECT	GO:1901998~toxin transport	12	0.386349	0.0212017	CCT3, DNAJA1, CCT2, COPB2, NRP1, SCFD1, HSPA5, HRH2, BNIP3, ANTXR2, CCT7, CCT4	2683	36	16792	2.08622	1	0.500679	0.492686
GOTERM_BP_DIRECT	GO:0042254~ribosome biogenesis	12	0.386349	0.0212017	RPL7A, RPLP0P6, RRN3, NVL, RPS18, RPL34, RPLP0, MRPL36, GNL2, AATF, MRPL10, GNL3	2683	36	16792	2.08622	1	0.500679	0.492686
GOTERM_BP_DIRECT	GO:0001889~liver development	20	0.643915	0.0213346	UPF2, XBP1, CADM1, CITED2, CEBPG, GATA6, ARID5B, AK4, PTN, PROX1, SOD2, RELA, IGF2R, ACAT1, QDPR, PKM, RB1CC1, SP3, HNRNPD, HES1	2683	74	16792	1.69153	1	0.501828	0.493817
GOTERM_BP_DIRECT	GO:0001731~formation of translation preinitiation complex	9	0.289762	0.0216625	EIF2S3, EIF5, EIF3J, EIF4H, DENR, EIF3E, EIF3F, EIF3A, EIF4B	2683	23	16792	2.44904	1	0.507533	0.499431
GOTERM_BP_DIRECT	GO:0042026~protein refolding	7	0.22537	0.0224797	FKBP1A, HSPA8, HSP90AA1, DNAJA4, CRYAA, HSPD1, HSPA1A	2683	15	16792	2.92071	1	0.524615	0.51624
GOTERM_BP_DIRECT	GO:0006405~RNA export from nucleus	16	0.515132	0.0227665	NUP214, RANBP1, CHTOP, RBM8A, THOC1, UPF3B, THOC7, SRRM1, SRSF3, NUP98, SRSF5, HNRNPA1, SRSF6, SRSF7, SLU7, SRSF11	2683	55	16792	1.8207	1	0.529232	0.520783
GOTERM_BP_DIRECT	GO:0070527~platelet aggregation	13	0.418545	0.0231484	ACTN1, HSPB1, MYL12A, ACTB, TSPAN32, ACTG1, FIBP, CSRP1, GNAS, MYH9, MYL9, METAP1, VCL	2683	41	16792	1.98445	1	0.533939	0.525415
GOTERM_BP_DIRECT	GO:0031397~negative regulation of protein ubiquitination	13	0.418545	0.0231484	NXN, CAV1, TNFAIP3, ISG15, SENP2, HDAC8, GTPBP4, DNAJA1, BAG5, RPS3, CHP1, VPS28, HSPA1A	2683	41	16792	1.98445	1	0.533939	0.525415
GOTERM_BP_DIRECT	GO:0006464~cellular protein modification process	26	0.83709	0.023493	TSG101, UBA6, PRKDC, UBE2D3, RPN1, NEDD8, UBE2L6, PLOD2, PLOD1, LOXL2, UBL5, PPP4R2, STK38, LCMT1, CSNK1G3, MANBA, PARP4, UBE2I, YES1, FBXW2, MMP15, UBA3, UBE2N, CPE, UBA1, SAE1	2683	105	16792	1.54976	1	0.539794	0.531177
GOTERM_BP_DIRECT	GO:0008152~metabolic process	38	1.22344	0.0236885	IREB2, LCLAT1, AGPAT2, AGPAT3, CNDP2, ACAT1, UGP2, SCP2, AUH, OXCT1, FLAD1, MAN1C1, DIP2A, ACAD10, GSTM4, GSTM3, PRNP, GSTM2, FAHD1, GSTO1, PLA2G4C, ATP6AP2, ACSL4, ACSL3, ACSF2, FAHD2B, HADHB, GRHPR, NCEH1, SUCLA2, GSTA4, LPCAT4, GLB1, CPE, SUCLG2, ECHDC2, TKT, BCAT2	2683	168	16792	1.41565	1	0.542193	0.533537
GOTERM_BP_DIRECT	GO:0043627~response to estrogen	18	0.579524	0.0239397	GSTM3, DTYMK, HSP90AA1, CITED2, CAV1, GATA6, APOA1, ASH2L, HSPD1, TGFBR2, RCAN1, LDHA, KRT19, CTNNA1, EP300, HMOX1, MAPK1, CD24	2683	65	16792	1.73317	1	0.545844	0.53713
GOTERM_BP_DIRECT	GO:0007049~cell cycle	47	1.5132	0.024581	BEX2, DTYMK, CCNT2, RIF1, GPS1, GMNN, NOLC1, ARL2, GSPT2, CCAR1, AURKA, CKS1B, GNAI2, CCND3, RGS2, RBBP4, RASSF4, RB1CC1, MAPK1, PIM3, MAPK6, RBM38, TSPYL2, SEPT10, SEPT11, PDCD6IP, URGCP, WTAP, USP2, BLCAP, SEPT2, PTP4A1, CYLD, EID1, THAP5, KRT18, NASP, PPP1R1C, CINP, TXNIP, PFDN1, SPIN2B, PIN1, ERH, MNAT1, CDKN3, ARL8B	2683	217	16792	1.35556	1	0.558327	0.549414
GOTERM_BP_DIRECT	GO:0003281~ventricular septum development	10	0.321958	0.025792	LMO4, MDM2, XIRP2, TRIP11, HES1, GATA4, FRS2, TBX5, LTBP1, CYR61	2683	28	16792	2.23524	1	0.581647	0.572362
GOTERM_BP_DIRECT	GO:0032481~positive regulation of type I interferon production	15	0.482936	0.0258032	CREBBP, XRCC6, PRKDC, TMEM173, RELA, NFKB1, TBK1, IRF1, POLR3D, POLR1C, POLR1D, EP300, CTNNB1, LRRFIP1, POLR3K	2683	51	16792	1.84078	1	0.581647	0.572362
GOTERM_BP_DIRECT	GO:0061049~cell growth involved in cardiac muscle cell development	5	0.160979	0.0264782	CAMK2D, NPPA, GATA4, SORBS2, AGT	2683	8	16792	3.91167	1	0.584855	0.575519
GOTERM_BP_DIRECT	GO:0071786~endoplasmic reticulum tubular network organization	5	0.160979	0.0264782	RAB10, REEP1, RTN3, RAB18, RTN4	2683	8	16792	3.91167	1	0.584855	0.575519
GOTERM_BP_DIRECT	GO:0035912~dorsal aorta morphogenesis	5	0.160979	0.0264782	HEY1, SRF, HEY2, RBPJ, BMPR1A	2683	8	16792	3.91167	1	0.584855	0.575519
GOTERM_BP_DIRECT	GO:0098909~regulation of cardiac muscle cell action potential involved in regulation of contraction	5	0.160979	0.0264782	HCN4, CAMK2D, CAV1, ATP2A2, FGF13	2683	8	16792	3.91167	1	0.584855	0.575519
GOTERM_BP_DIRECT	GO:0043297~apical junction assembly	5	0.160979	0.0264782	WDR1, CTNNA1, RHOC, RHOA, VCL	2683	8	16792	3.91167	1	0.584855	0.575519
GOTERM_BP_DIRECT	GO:0050852~T cell receptor signaling pathway	34	1.09466	0.0265352	PSMD10, PSMD12, PSMD11, PSMD14, CUL1, PTEN, UBE2D1, PIK3R1, SPPL3, RELA, PSMD8, PSMB6, PSMD6, PSMB4, PSMD4, UBB, PSMD2, UBC, PSMB1, MAPK1, RFTN1, PSMB8, NFKB1, PSMB9, NFKBIA, PSMA3, PSMA4, PSMC3, PSME3, PSME4, PSME1, UBE2N, PSME2, TAB2	2683	148	16792	1.4378	1	0.584855	0.575519
GOTERM_BP_DIRECT	GO:0016049~cell growth	16	0.515132	0.0266406	MTPN, XBP1, NDRG4, NOP58, ATP6V0E1, SGMS1, SLC3A2, TYMS, ACTA1, RRAGC, BCL2, ITGAV, LAMTOR2, NUPR1, LAMTOR1, LEFTY2	2683	56	16792	1.78819	1	0.585012	0.575673
GOTERM_BP_DIRECT	GO:0001947~heart looping	17	0.547328	0.0272229	MKKS, MEF2C, NDRG4, CITED2, SRF, WNT5A, MICAL2, GATA4, HIF1A, TGFBR2, MIB1, GJA1, KIF3A, HAND2, HAND1, BBS7, NKX2-5	2683	61	16792	1.74422	1	0.5956	0.586092
GOTERM_BP_DIRECT	GO:0003009~skeletal muscle contraction	9	0.289762	0.0280598	HSP90AA1, HOMER1, TNNC1, TNNI1, TCAP, TNNI3, RCSD1, EEF2, MYH7	2683	24	16792	2.347	1	0.611662	0.601898
GOTERM_BP_DIRECT	GO:0009267~cellular response to starvation	14	0.450741	0.0292533	KLF10, HSPA8, RALB, BMPR2, CAV1, DNAJC15, ATG14, SIRT1, SREBF2, SFRP1, PDK4, FNIP1, DSC2, FADS1	2683	47	16792	1.86428	1	0.631994	0.621905
GOTERM_BP_DIRECT	GO:0000082~G1/S transition of mitotic cell cycle	25	0.804894	0.0297296	CAMK2D, PCNA, CUL2, CUL1, TYMS, ACVR1B, GSPT1, ORC4, ORC3, RBBP8, EIF4EBP1, RANBP1, PLK2, RPS6, DHFR, CDK7, CDK6, RPA3, ID4, MCM3, MCM4, RHOU, MCM6, MNAT1, CDKN3	2683	102	16792	1.53399	1	0.631994	0.621905
GOTERM_BP_DIRECT	GO:0016055~Wnt signaling pathway	41	1.32003	0.0299537	VPS29, PRKAA2, NXN, TGFB1I1, CTNND1, CTR9, CUL1, XIAP, WDR61, RTF1, NDRG2, CXXC4, SNX3, UBB, UBC, DACT3, DVL3, LRRFIP2, WLS, TCF7L2, CSNK1G3, DST, WNT5A, CSNK1D, MCC, SENP2, DKK3, RBX1, DDB1, CYLD, PPM1A, APC, CPE, CTNNB1, HBP1, AMOTL2, TNIK, AMOTL1, CD24, CDK14, FERMT2	2683	187	16792	1.37222	1	0.631994	0.621905
GOTERM_BP_DIRECT	GO:0034614~cellular response to reactive oxygen species	8	0.257566	0.0300239	PRDX3, PRDX5, FER, TPM1, ROMO1, FOS, MPV17, SLC8A1	2683	20	16792	2.50347	1	0.631994	0.621905
GOTERM_BP_DIRECT	GO:0071375~cellular response to peptide hormone stimulus	8	0.257566	0.0300239	XBP1, POR, APEX1, CAV1, MDM2, RELA, NFKB1, ZFP36L1	2683	20	16792	2.50347	1	0.631994	0.621905
GOTERM_BP_DIRECT	GO:0006631~fatty acid metabolic process	15	0.482936	0.0302791	LYPLA1, PNPLA8, ACOT11, CREM, CROT, ALKBH7, ACADSB, ACSF2, SGPL1, FABP3, PRKAR2B, NDUFS6, THEM4, HADH, SNCA	2683	52	16792	1.80538	1	0.631994	0.621905
GOTERM_BP_DIRECT	GO:0006417~regulation of translation	15	0.482936	0.0302791	DDX6, EIF2B4, MTPN, APP, RBM8A, NGDN, CNOT10, TYMS, FOXO3, ZFP36L1, RPS14, RGS2, CNOT11, RPL38, METAP1	2683	52	16792	1.80538	1	0.631994	0.621905
GOTERM_BP_DIRECT	GO:0086004~regulation of cardiac muscle cell contraction	6	0.193175	0.0306911	PLN, SUMO1, GATA4, SCN5A, ATP1A1, SRI	2683	12	16792	3.12933	1	0.631994	0.621905
GOTERM_BP_DIRECT	GO:0048596~embryonic camera-type eye morphogenesis	6	0.193175	0.0306911	ZEB1, CITED2, SP3, HIPK1, BMP7, HIPK2	2683	12	16792	3.12933	1	0.631994	0.621905
GOTERM_BP_DIRECT	GO:0043248~proteasome assembly	6	0.193175	0.0306911	PSMD8, PSMD11, PSMD4, SHFM1, KIAA0368, POMP	2683	12	16792	3.12933	1	0.631994	0.621905
GOTERM_BP_DIRECT	GO:0055008~cardiac muscle tissue morphogenesis	6	0.193175	0.0306911	ACTC1, ANKRD1, XIRP2, TCAP, NKX2-5, TTN	2683	12	16792	3.12933	1	0.631994	0.621905
GOTERM_BP_DIRECT	GO:0030301~cholesterol transport	7	0.22537	0.031214	ARV1, NPC2, VPS4B, CAV1, APOA1, CD36, LDLR	2683	16	16792	2.73817	1	0.631994	0.621905
GOTERM_BP_DIRECT	GO:0051895~negative regulation of focal adhesion assembly	7	0.22537	0.031214	DLC1, PTEN, ITGB1BP1, THBS1, PHLDB2, CLASP2, CORO1C	2683	16	16792	2.73817	1	0.631994	0.621905
GOTERM_BP_DIRECT	GO:0010613~positive regulation of cardiac muscle hypertrophy	7	0.22537	0.031214	MEF2A, MTPN, CAMK2D, NR4A3, PARP1, HAND2, AGT	2683	16	16792	2.73817	1	0.631994	0.621905
GOTERM_BP_DIRECT	GO:0018107~peptidyl-threonine phosphorylation	12	0.386349	0.0313934	CLK1, CAMK2D, WNK1, DYRK1A, STK39, BCL2, MAPK1, NLK, ACVR1B, PRKACA, HIPK2, TGFBR2	2683	38	16792	1.97642	1	0.631994	0.621905
GOTERM_BP_DIRECT	GO:0034446~substrate adhesion-dependent cell spreading	12	0.386349	0.0313934	EFNA1, RAB1A, LAMA5, FER, FN1, ITGAV, LAMB1, LAMC1, ANTXR1, BVES, FERMT2, EPHB3	2683	38	16792	1.97642	1	0.631994	0.621905
GOTERM_BP_DIRECT	GO:0001568~blood vessel development	12	0.386349	0.0313934	COL1A1, TCF7L2, MEF2C, COL1A2, COL5A1, LAMA4, MDM2, RAPGEF2, ITGAV, ANTXR1, TGFBR2, MIB1	2683	38	16792	1.97642	1	0.631994	0.621905
GOTERM_BP_DIRECT	GO:0003231~cardiac ventricle development	4	0.128783	0.0315847	MYOCD, TMEM65, NACA, SCN5A	2683	5	16792	5.00693	1	0.631994	0.621905
GOTERM_BP_DIRECT	GO:0043353~enucleate erythrocyte differentiation	4	0.128783	0.0315847	MB, ID2, CEBPG, SP3	2683	5	16792	5.00693	1	0.631994	0.621905
GOTERM_BP_DIRECT	GO:0051891~positive regulation of cardioblast differentiation	4	0.128783	0.0315847	GATA6, GATA4, NKX2-5, TBX5	2683	5	16792	5.00693	1	0.631994	0.621905
GOTERM_BP_DIRECT	GO:1903912~negative regulation of endoplasmic reticulum stress-induced eIF2 alpha phosphorylation	4	0.128783	0.0315847	DNAJC3, PPP1R15A, PPP1R15B, NCK2	2683	5	16792	5.00693	1	0.631994	0.621905
GOTERM_BP_DIRECT	GO:1902254~negative regulation of intrinsic apoptotic signaling pathway by p53 class mediator	4	0.128783	0.0315847	SH3GLB1, RRN3, RRM2B, PTTG1IP	2683	5	16792	5.00693	1	0.631994	0.621905
GOTERM_BP_DIRECT	GO:1902966~positive regulation of protein localization to early endosome	4	0.128783	0.0315847	RDX, MSN, EZR, VEGFA	2683	5	16792	5.00693	1	0.631994	0.621905
GOTERM_BP_DIRECT	GO:0045454~cell redox homeostasis	20	0.643915	0.0315984	GPX1, GLRX3, NXN, PTGES2, TXNRD1, GLRX, TXN, PDIA4, TXN2, PRDX3, PRDX5, PRDX4, TMX3, AIFM1, NNT, APEX1, PRDX1, DNAJC10, DLD, NFE2L2	2683	77	16792	1.62563	1	0.631994	0.621905
GOTERM_BP_DIRECT	GO:0032868~response to insulin	18	0.579524	0.0316475	EGR1, INSIG2, GGH, ADM, SIRT1, RELA, EPM2AIP1, FABP3, PKM, PLN, SESN3, CRY2, NPPA, CAT, SCAP, HADH, SRSF6, FADS1	2683	67	16792	1.68143	1	0.631994	0.621905
GOTERM_BP_DIRECT	GO:0071549~cellular response to dexamethasone stimulus	10	0.321958	0.0322488	RPL32, FECH, CBX3, SERPINF1, EIF4EBP1, HNRNPU, CCL2, SMYD3, FBXO32, AQP1	2683	29	16792	2.15816	1	0.639709	0.629497
GOTERM_BP_DIRECT	GO:0042149~cellular response to glucose starvation	10	0.321958	0.0322488	SH3GLB1, XBP1, PRKAA2, HSPA5, SLC2A1, BCL2, ATG14, ATF4, CPEB4, NFE2L2	2683	29	16792	2.15816	1	0.639709	0.629497
GOTERM_BP_DIRECT	GO:0043123~positive regulation of I-kappaB kinase/NF-kappaB signaling	36	1.15905	0.0324436	GOLT1B, LITAF, RELA, MTDH, GJA1, LGALS1, TBK1, UBB, TFG, TSPAN6, UBC, MIER1, HMOX1, CD36, TGM2, WLS, BRD4, NDFIP2, UBE2I, PLK2, TNFRSF19, CFLAR, RHOC, RHOA, FKBP1A, BST2, PPM1A, MAVS, VAPA, UBE2N, CTNNB1, TERF2IP, S100A4, TAB2, BIRC2, BIRC3	2683	161	16792	1.39945	1	0.641435	0.631196
GOTERM_BP_DIRECT	GO:0051726~regulation of cell cycle	29	0.933677	0.0332988	BEX2, CCNI, PTEN, CCNB1, RBBP4, EP300, NUP214, HSPA8, GADD45B, GADD45A, STAT3, PUM1, YY1AP1, HIPK2, CENPF, WEE1, SON, KIAA0101, IRF1, CCNG1, UBA3, ID3, SPIN2B, ATM, SRSF5, TARDBP, CDK14, BIRC2, CDK16	2683	124	16792	1.46372	1	0.656162	0.645687
GOTERM_BP_DIRECT	GO:0008360~regulation of cell shape	32	1.03026	0.0336005	WDR1, FBLIM1, SH3KBP1, PTN, MYL12A, ARHGAP35, MYL12B, STRIP2, FGD6, EPB41L3, CCL2, BVES, MYH10, CSNK1G3, TPM1, RDX, FN1, MSN, CSNK1D, VEGFA, CFDP1, BAMBI, DLC1, CDC42EP3, MYH9, PHIP, RHOU, EZR, ALDOA, BRWD1, RHOQ, FERMT2	2683	140	16792	1.43055	1	0.659923	0.649388
GOTERM_BP_DIRECT	GO:0006091~generation of precursor metabolites and energy	15	0.482936	0.0352958	COX8A, FECH, COX4I1, ATPIF1, PHKB, UQCR11, CROT, COX6C, COX6A1, COX7A1, COX6A2, DHTKD1, ATP5B, SLC25A4, RUNX1T1	2683	53	16792	1.77132	1	0.684385	0.673459
GOTERM_BP_DIRECT	GO:0040008~regulation of growth	15	0.482936	0.0352958	UBE2E3, YEATS4, TGFBR2, PPP2CA, MORF4L1, SOCS3, ING3, ZMAT3, CREG1, MORF4L2, BRMS1L, RUVBL1, NDN, TKT, LRP12	2683	53	16792	1.77132	1	0.684385	0.673459
GOTERM_BP_DIRECT	GO:0001932~regulation of protein phosphorylation	11	0.354153	0.0353605	CCDC88A, SOCS3, FER, NDUFS4, FN1, APOA1, PHIP, FNIP1, ATG14, FNIP2, CORO1C	2683	34	16792	2.02486	1	0.684385	0.673459
GOTERM_BP_DIRECT	GO:0008285~negative regulation of cell proliferation	78	2.51127	0.0356331	COL18A1, BTG3, BTG2, BTG1, B4GALT1, TGFB1I1, PTEN, ADM, RBPJ, ING4, ADAMTS1, FTH1, TIMP2, TRIM24, NCK2, SPEG, KLF10, MYOCD, WARS, IGFBP3, TESC, PPP2R5C, PROX1, GTPBP4, NME1, SFRP1, ZEB1, IRF1, PKP2, RAPGEF2, ITGB1BP1, EEF1E1, TSG101, KMT2A, HDAC1, SRF, CUL2, CUL1, PDS5B, PHB, TOB1, TSPAN32, TBRG1, RBBP4, GPNMB, ERBB4, TMEM127, SMYD2, NDN, IGFBP7, SLIT3, S100A11, SMAD2, RBM38, CD164, BCHE, NPM1, R…	2683	396	16792	1.23277	1	0.684385	0.673459
GOTERM_BP_DIRECT	GO:0060612~adipose tissue development	9	0.289762	0.035651	FTO, ATF2, XBP1, OXCT1, ID2, NAMPT, ARID5B, ACAT1, SPG20	2683	25	16792	2.25312	1	0.684385	0.673459
GOTERM_BP_DIRECT	GO:0006913~nucleocytoplasmic transport	9	0.289762	0.035651	RBM15B, NPM1, SET, ANP32A, RSRC1, UPF3A, NUP98, NSRP1, RAN	2683	25	16792	2.25312	1	0.684385	0.673459
GOTERM_BP_DIRECT	GO:0000375~RNA splicing, via transesterification reactions	9	0.289762	0.035651	SCAF11, TRA2B, GEMIN2, PRPF3, TXNL4A, SLU7, SF3B1, BCAS2, SRRM1	2683	25	16792	2.25312	1	0.684385	0.673459
GOTERM_BP_DIRECT	GO:0000079~regulation of cyclin-dependent protein serine/threonine kinase activity	12	0.386349	0.037617	DIRAS3, CDK7, CCNT2, SERTAD1, GADD45A, CCNG1, PTEN, CCNL2, MNAT1, CDK5RAP3, GTPBP4, CDKN3	2683	39	16792	1.92574	1	0.717496	0.706042
GOTERM_BP_DIRECT	GO:0030199~collagen fibril organization	12	0.386349	0.037617	COL1A1, COL3A1, COL2A1, COL1A2, COL5A1, ANXA2, COL14A1, COL11A2, COL12A1, COL5A2, SERPINH1, LOXL2	2683	39	16792	1.92574	1	0.717496	0.706042
GOTERM_BP_DIRECT	GO:0008584~male gonad development	23	0.740502	0.038283	NCOA1, RRM1, AMHR2, CITED2, BIK, TESC, H3F3A, WNT5A, NCOA4, GATA6, HMGB2, ARID5B, GATA4, EIF2S2, YBX3, SFRP1, PRDX4, NASP, MSH2, CSDE1, BCL2, CTNNA1, NUPR1	2683	94	16792	1.53138	1	0.727867	0.716248
GOTERM_BP_DIRECT	GO:0048025~negative regulation of mRNA splicing, via spliceosome	8	0.257566	0.0389992	SFSWAP, TRA2B, C1QBP, HNRNPA2B1, DYRK1A, SRSF6, SRSF7, RBMX	2683	21	16792	2.38425	1	0.734444	0.722719
GOTERM_BP_DIRECT	GO:0007369~gastrulation	8	0.257566	0.0389992	SMAD2, CFC1B, NR4A3, SYF2, RPS6, DLD, CFC1, TGFBR2	2683	21	16792	2.38425	1	0.734444	0.722719
GOTERM_BP_DIRECT	GO:0031954~positive regulation of protein autophosphorylation	8	0.257566	0.0389992	RAP2A, GPNMB, PDGFD, CALM3, NBN, CALM1, CALM2, VEGFA	2683	21	16792	2.38425	1	0.734444	0.722719
GOTERM_BP_DIRECT	GO:0016241~regulation of macroautophagy	13	0.418545	0.0391996	SH3GLB1, ATP6V1G1, ATP6V0E1, PRKAA2, VPS26B, UCHL1, CAPNS1, ATP6V1H, GAPDH, ATP6V1D, ATP6V1C1, SNX5, SNX6	2683	44	16792	1.84915	1	0.73589	0.724142
GOTERM_BP_DIRECT	GO:0007052~mitotic spindle organization	10	0.321958	0.0397435	CCNB1, KIF2A, PLK2, STMN1, SBDS, MAP4, EML1, RAN, CLASP2, AURKA	2683	30	16792	2.08622	1	0.73757	0.725796
GOTERM_BP_DIRECT	GO:1900740~positive regulation of protein insertion into mitochondrial membrane involved in apoptotic signaling pathway	10	0.321958	0.0397435	SH3GLB1, TFDP1, PPP1R13B, YWHAB, BCL2, NMT1, DYNLL1, YWHAZ, YWHAG, YWHAH	2683	30	16792	2.08622	1	0.73757	0.725796
GOTERM_BP_DIRECT	GO:0044344~cellular response to fibroblast growth factor stimulus	10	0.321958	0.0397435	SETX, COL1A1, SFRP1, CCL2, CDC5L, ITGB1BP1, GCLM, ZFP36L2, ZFP36L1, SNCA	2683	30	16792	2.08622	1	0.73757	0.725796
GOTERM_BP_DIRECT	GO:0071560~cellular response to transforming growth factor beta stimulus	14	0.450741	0.0402513	MEF2C, HDAC2, YES1, CAV1, WNT5A, ZFP36L2, ZFP36L1, COL1A1, PPM1A, SFRP1, COL4A2, PDGFD, PDE3A, ANKRD1	2683	49	16792	1.78819	1	0.73757	0.725796
GOTERM_BP_DIRECT	GO:0035690~cellular response to drug	18	0.579524	0.0410471	KCNH2, PPP1R14A, RANBP1, PRNP, MEF2C, PRKAA2, HSP90AB1, TFRC, NME1, QDPR, RAP1B, MT2A, RAP2A, RAP1A, ANKRD1, ADSSL1, CCL2, NFE2L2	2683	69	16792	1.6327	1	0.73757	0.725796
GOTERM_BP_DIRECT	GO:0030574~collagen catabolic process	17	0.547328	0.0412201	COL18A1, COL11A2, COL12A1, COL1A1, COL3A1, COL2A1, COL1A2, COL4A2, COL5A1, COL4A1, MMP15, CTSL, COL5A2, COL6A1, COL4A6, COL4A5, CTSD	2683	64	16792	1.66246	1	0.73757	0.725796
GOTERM_BP_DIRECT	GO:0010468~regulation of gene expression	24	0.772698	0.0416081	DDX3Y, DDX46, TSHZ2, FAM46A, DNMT3A, PROX1, ATP1B1, ATRAID, HIF1A, ZFP36L1, TGFBR2, TAPBP, PPP2CB, NPAT, NIPBL, COL2A1, SART3, LBH, CDK6, HNRNPDL, BCL2, MEGF8, MURC, STK40	2683	100	16792	1.50208	1	0.73757	0.725796
GOTERM_BP_DIRECT	GO:0006942~regulation of striated muscle contraction	5	0.160979	0.0417323	MYBPC3, MYL2, MYL3, TNNI1, SRI	2683	9	16792	3.47704	1	0.73757	0.725796
GOTERM_BP_DIRECT	GO:0019852~L-ascorbic acid metabolic process	5	0.160979	0.0417323	CYB5A, CYB5R3, GSTO1, SLC2A1, SLC2A3	2683	9	16792	3.47704	1	0.73757	0.725796
GOTERM_BP_DIRECT	GO:0000463~maturation of LSU-rRNA from tricistronic rRNA transcript (SSU-rRNA, 5.8S rRNA, LSU-rRNA)	5	0.160979	0.0417323	RPL35, RPF2, GTPBP4, RPL7, FTSJ3	2683	9	16792	3.47704	1	0.73757	0.725796
GOTERM_BP_DIRECT	GO:0051561~positive regulation of mitochondrial calcium ion concentration	5	0.160979	0.0417323	BCAP31, MCUR1, RAP1GDS1, MICU2, TGM2	2683	9	16792	3.47704	1	0.73757	0.725796
GOTERM_BP_DIRECT	GO:0086009~membrane repolarization	5	0.160979	0.0417323	KCNIP2, ATP1B3, ATP1B2, ATP1A1, ATP1B1	2683	9	16792	3.47704	1	0.73757	0.725796
GOTERM_BP_DIRECT	GO:0036444~calcium ion transmembrane import into mitochondrion	5	0.160979	0.0417323	AFG3L2, SMDT1, MCUR1, MICU2, SLC25A23	2683	9	16792	3.47704	1	0.73757	0.725796
GOTERM_BP_DIRECT	GO:0010950~positive regulation of endopeptidase activity	5	0.160979	0.0417323	AKIRIN2, PSMD14, PSME3, PSME1, PSME2	2683	9	16792	3.47704	1	0.73757	0.725796
GOTERM_BP_DIRECT	GO:0090136~epithelial cell-cell adhesion	5	0.160979	0.0417323	SRF, CTNNA1, BVES, PLEKHA7, VCL	2683	9	16792	3.47704	1	0.73757	0.725796
GOTERM_BP_DIRECT	GO:0002480~antigen processing and presentation of exogenous peptide antigen via MHC class I, TAP-independent	5	0.160979	0.0417323	HLA-B, HLA-C, LNPEP, HLA-A, HLA-E	2683	9	16792	3.47704	1	0.73757	0.725796
GOTERM_BP_DIRECT	GO:0048660~regulation of smooth muscle cell proliferation	5	0.160979	0.0417323	TCF7L2, XRCC6, NR4A3, PRKDC, CTNNB1	2683	9	16792	3.47704	1	0.73757	0.725796
GOTERM_BP_DIRECT	GO:1990001~inhibition of cysteine-type endopeptidase activity involved in apoptotic process	5	0.160979	0.0417323	XIAP, BIRC5, NOL3, BIRC2, BIRC3	2683	9	16792	3.47704	1	0.73757	0.725796
GOTERM_BP_DIRECT	GO:0047497~mitochondrion transport along microtubule	5	0.160979	0.0417323	RHOT2, RHOT1, UBB, MAP1B, LRPPRC	2683	9	16792	3.47704	1	0.73757	0.725796
GOTERM_BP_DIRECT	GO:0021542~dentate gyrus development	7	0.22537	0.0418919	MEF2C, BTG2, CDK6, MDK, KIF3A, PTEN, PROX1	2683	17	16792	2.5771	1	0.73757	0.725796
GOTERM_BP_DIRECT	GO:0051571~positive regulation of histone H3-K4 methylation	7	0.22537	0.0418919	DNMT1, SNW1, KMT2A, CTR9, CTNNB1, WDR61, RTF1	2683	17	16792	2.5771	1	0.73757	0.725796
GOTERM_BP_DIRECT	GO:0006119~oxidative phosphorylation	6	0.193175	0.0434649	SURF1, MSH2, UQCRB, ATP5C1, UQCRC2, GBAS	2683	13	16792	2.88861	1	0.743274	0.731409
GOTERM_BP_DIRECT	GO:0048747~muscle fiber development	6	0.193175	0.0434649	AFG3L2, UCHL1, CAPZB, MYL2, DMD, FLNC	2683	13	16792	2.88861	1	0.743274	0.731409
GOTERM_BP_DIRECT	GO:0034975~protein folding in endoplasmic reticulum	6	0.193175	0.0434649	VAPA, HSPA5, CANX, DNAJC10, EMC3, HSP90B1	2683	13	16792	2.88861	1	0.743274	0.731409
GOTERM_BP_DIRECT	GO:0000956~nuclear-transcribed mRNA catabolic process	6	0.193175	0.0434649	NBAS, EXOSC4, XRN1, THRAP3, LSM5, LSM4	2683	13	16792	2.88861	1	0.743274	0.731409
GOTERM_BP_DIRECT	GO:0071360~cellular response to exogenous dsRNA	6	0.193175	0.0434649	MAVS, RALB, CAV1, FLOT1, TMEM173, IFIT1	2683	13	16792	2.88861	1	0.743274	0.731409
GOTERM_BP_DIRECT	GO:0030239~myofibril assembly	6	0.193175	0.0434649	LMOD1, MYOZ1, MYOZ2, MYH6, LMOD3, LMOD2	2683	13	16792	2.88861	1	0.743274	0.731409
GOTERM_BP_DIRECT	GO:0006941~striated muscle contraction	6	0.193175	0.0434649	SMPX, CASQ2, ALDOA, MYH6, MYH7, TTN	2683	13	16792	2.88861	1	0.743274	0.731409
GOTERM_BP_DIRECT	GO:0001829~trophectodermal cell differentiation	6	0.193175	0.0434649	CITED2, SRF, HAND1, CTR9, SP3, HOPX	2683	13	16792	2.88861	1	0.743274	0.731409
GOTERM_BP_DIRECT	GO:0060413~atrial septum morphogenesis	6	0.193175	0.0434649	BMPR2, HEY2, GATA4, NKX2-5, TBX5, CYR61	2683	13	16792	2.88861	1	0.743274	0.731409
GOTERM_BP_DIRECT	GO:0010288~response to lead ion	6	0.193175	0.0434649	QDPR, APP, SPARC, FECH, DNMT3A, CAT	2683	13	16792	2.88861	1	0.743274	0.731409
GOTERM_BP_DIRECT	GO:0008283~cell proliferation	72	2.31809	0.043725	KDM1A, CITED2, CD81, PAK1IP1, BHLHE41, PTEN, MKI67, DNPH1, CYR61, CKS1B, FGF5, UCHL1, COL4A3BP, NBN, CDK5RAP3, PDK1, KLF10, NUDC, IGFBP4, SERPINF1, HDGFRP3, EMP2, GNL3, MORF4L1, ZEB1, TFDP1, IRF2, CKS2, SBDS, YME1L1, MAPRE1, MAPRE2, USP13, YAP1, KHDRBS1, LAMA5, DTYMK, RRN3, PCNA, PRKDC, CUL1, PDS5B, TXN, TYMS, ZFP36L2, ZFP36L1, GNAI2, RAP1B, ERBB4, PRDX1, CREG1, RBBP7, MYH10, TCF7L2, TXNRD1, H3F3…	2683	366	16792	1.23121	1	0.74558	0.733677
GOTERM_BP_DIRECT	GO:0006418~tRNA aminoacylation for protein translation	12	0.386349	0.0446523	CARS, YARS, AIMP1, WARS, QARS, PPA2, TARS, SARS, IARS2, IARS, EEF1E1, AARS	2683	40	16792	1.8776	1	0.759217	0.747097
GOTERM_BP_DIRECT	GO:0001558~regulation of cell growth	20	0.643915	0.0451473	CAMK2D, URI1, TSG101, IGFBP5, H2AFY, TFRC, IGFBP4, IGFBP3, HTRA1, TMEM97, CYR61, AGT, CTGF, CREB3, KIAA1109, ITCH, EPB41L3, SPOCK1, IGFBP7, CD320	2683	80	16792	1.56467	1	0.765446	0.753227
GOTERM_BP_DIRECT	GO:0006888~ER to Golgi vesicle-mediated transport	35	1.12685	0.046252	DCTN6, RAB1A, DYNC1I2, COPB2, COPA, MCFD2, SEC23A, KDELR1, SAR1B, GOSR2, PROS1, GOSR1, DCTN3, IER3IP1, DYNC2LI1, LMAN2, BCAP29, CD59, TMED7, YKT6, SPTAN1, CD55, SPTBN1, BCAP31, TRAPPC3, COG6, TRAPPC4, COPZ2, ANK3, DYNLL1, ARFGAP3, TRAPPC6A, CNIH1, VAPA, GOLGB1	2683	160	16792	1.36908	1	0.781947	0.769465
GOTERM_BP_DIRECT	GO:0031647~regulation of protein stability	18	0.579524	0.046434	SH3GLB1, KHDRBS1, HSPA8, XBP1, CD81, PTEN, USP28, QRSL1, HDAC8, CDKN2AIP, AURKA, PSMD8, SUMO1, LAMP2, TRIM24, BCL2, MAPK1, FBXO7	2683	70	16792	1.60937	1	0.7828	0.770304
GOTERM_BP_DIRECT	GO:0031124~mRNA 3'-end processing	14	0.450741	0.0467215	CHTOP, RBM8A, CPSF3, THOC1, UPF3B, THOC7, SRRM1, PCF11, SRSF3, SRSF5, SRSF6, SRSF7, SLU7, SRSF11	2683	50	16792	1.75243	1	0.785423	0.772884
GOTERM_BP_DIRECT	GO:0007155~cell adhesion	88	2.83323	0.0477234	SEMA5A, LGALS3BP, COL18A1, SRPX, APP, NRP2, COL16A1, B4GALT1, TGFB1I1, COL12A1, CTNND1, ATP2A2, LAMC1, ITGAE, ARHGAP5, F11R, AATF, RND3, PTPRF, CYR61, LOXL2, ROBO1, CTGF, ALCAM, CHL1, FLOT2, EMILIN2, SIRPA, ITGAV, DGCR6, CD36, MYBPC3, EPHA4, DST, ACTN2, EMP2, ATP1B2, ATP1B1, VCAN, CFDP1, COL6A1, NINJ1, COL4A6, ADAM9, CD47, TLN2, SSX2IP, FREM2, DSC2, VCL, LAMA2, LAMA4, THBS1, LPP, NUAK1, GPNMB, AD…	2683	459	16792	1.19992	1	0.800006	0.787235
GOTERM_BP_DIRECT	GO:0032355~response to estradiol	22	0.708307	0.0483285	NCOA1, MBD4, GPI, PCNA, DUSP1, MBD1, STAT3, DNMT3A, PTEN, PTN, EEF2, BMP7, CTGF, NCOR2, COL1A1, MMP15, CAT, RBBP8, TXNIP, CTNNB1, CRYAB, PAM	2683	91	16792	1.51308	1	0.805697	0.792835
GOTERM_BP_DIRECT	GO:0043967~histone H4 acetylation	10	0.321958	0.0483337	NCOA1, NAA50, MORF4L1, ING3, MORF4L2, RUVBL1, EP300, YEATS4, APBB1, TRIM16	2683	31	16792	2.01892	1	0.805697	0.792835
GOTERM_BP_DIRECT	GO:0006090~pyruvate metabolic process	8	0.257566	0.0495605	LDHB, LDHA, SLC16A1, PDHA1, GLO1, HAGH, PDHB, DLD	2683	22	16792	2.27588	1	0.814736	0.801729
GOTERM_BP_DIRECT	GO:0006509~membrane protein ectodomain proteolysis	8	0.257566	0.0495605	PSENEN, SPPL2A, DAG1, ADAM9, MYH9, ADAM10, SPPL3, RBMX	2683	22	16792	2.27588	1	0.814736	0.801729
GOTERM_BP_DIRECT	GO:0032465~regulation of cytokinesis	8	0.257566	0.0495605	SH3GLB1, CETN2, KLHL21, PIN1, CALM3, CALM1, CALM2, AURKA	2683	22	16792	2.27588	1	0.814736	0.801729
GOTERM_BP_DIRECT	GO:0000717~nucleotide-excision repair, DNA duplex unwinding	8	0.257566	0.0495605	DDB1, UBB, PARP1, CETN2, UBC, RAD23B, GTF2H5, RBX1	2683	22	16792	2.27588	1	0.814736	0.801729
GOTERM_BP_DIRECT	GO:0001954~positive regulation of cell-matrix adhesion	8	0.257566	0.0495605	SFRP1, CDK6, PLEKHA2, NINJ1, DMD, EMP2, CD36, UTRN	2683	22	16792	2.27588	1	0.814736	0.801729
GOTERM_BP_DIRECT	GO:0032543~mitochondrial translation	11	0.354153	0.0509017	MRPS15, MRPL51, MRPL16, MRPS18B, MRPS21, MRPS7, QRSL1, CHCHD1, MRPS6, MRPL57, MRPL10	2683	36	16792	1.91237	1	0.832186	0.818901
GOTERM_BP_DIRECT	GO:0042769~DNA damage response, detection of DNA damage	11	0.354153	0.0509017	DNAJA1, DDB1, POLD3, PCNA, UBB, UBE2B, PARP1, RPA3, UBC, RPS3, RBX1	2683	36	16792	1.91237	1	0.832186	0.818901
GOTERM_BP_DIRECT	GO:0030324~lung development	19	0.611719	0.0514413	SMAD2, LAMA5, SPARC, EPAS1, WNT5A, PTN, HMGB1, PROX1, TBX5, HSPB11, JMJD6, CTGF, VEGFA, SP3, FGF18, EIF4EBP1, EP300, HES1, BMPR1A	2683	76	16792	1.56467	1	0.836412	0.82306
GOTERM_BP_DIRECT	GO:0060021~palate development	19	0.611719	0.0514413	SMAD2, MEF2C, INSIG2, TIPARP, PAK1IP1, WNT5A, CHD7, COL11A2, ARID5B, DHRS3, TGFBR2, SGPL1, COL2A1, FRAS1, SUMO1, HAND2, BBS7, EPHB3, BMPR1A	2683	76	16792	1.56467	1	0.836412	0.82306
GOTERM_BP_DIRECT	GO:0001570~vasculogenesis	15	0.482936	0.0538795	YAP1, MYOCD, CITED2, TIPARP, CAV1, ADM, ZFP36L1, TGFBR2, VEGFA, SGPL1, ZMIZ1, HEY2, AGGF1, TNNI3, NKX2-5	2683	56	16792	1.67643	1	0.861015	0.84727
GOTERM_BP_DIRECT	GO:0010971~positive regulation of G2/M transition of mitotic cell cycle	7	0.22537	0.0546058	APP, SIN3A, VPS4B, MTA3, RAB11A, PBX1, BRD4	2683	18	16792	2.43393	1	0.861015	0.84727
GOTERM_BP_DIRECT	GO:0032728~positive regulation of interferon-beta production	9	0.289762	0.0547057	IFIH1, MAVS, TBK1, POLR3D, IRF1, FLOT1, HMGB2, ZBTB20, HMGB1	2683	27	16792	2.08622	1	0.861015	0.84727
GOTERM_BP_DIRECT	GO:0055007~cardiac muscle cell differentiation	9	0.289762	0.0547057	KDM6B, MYOCD, CBY1, GATA6, CACYBP, PROX1, NKX2-5, TBX5, FOXP1	2683	27	16792	2.08622	1	0.861015	0.84727
GOTERM_BP_DIRECT	GO:0033077~T cell differentiation in thymus	9	0.289762	0.0547057	CDK6, PRKDC, RPS6, BCL2, NKAP, CTNNB1, ZFP36L2, ZFP36L1, JMJD6	2683	27	16792	2.08622	1	0.861015	0.84727
GOTERM_BP_DIRECT	GO:0035329~hippo signaling	9	0.289762	0.0547057	YAP1, WWTR1, MOB1A, YWHAB, AMOTL2, AMOTL1, TEAD1, TJP2, TEAD3	2683	27	16792	2.08622	1	0.861015	0.84727
GOTERM_BP_DIRECT	GO:0070508~cholesterol import	4	0.128783	0.0557478	STARD4, APOA1, CD36, LDLR	2683	6	16792	4.17244	1	0.861015	0.84727
GOTERM_BP_DIRECT	GO:0042304~regulation of fatty acid biosynthetic process	4	0.128783	0.0557478	PRKAA2, PDK4, SCAP, PRKAG2	2683	6	16792	4.17244	1	0.861015	0.84727
GOTERM_BP_DIRECT	GO:1901018~positive regulation of potassium ion transmembrane transporter activity	4	0.128783	0.0557478	ACTN2, ATP1B3, ATP1B2, ATP1B1	2683	6	16792	4.17244	1	0.861015	0.84727
GOTERM_BP_DIRECT	GO:0043619~regulation of transcription from RNA polymerase II promoter in response to oxidative stress	4	0.128783	0.0557478	EPAS1, SIN3A, HMOX1, HIF1A	2683	6	16792	4.17244	1	0.861015	0.84727
GOTERM_BP_DIRECT	GO:0086073~bundle of His cell-Purkinje myocyte adhesion involved in cell communication	4	0.128783	0.0557478	JUP, PKP2, CTNNA3, DSC2	2683	6	16792	4.17244	1	0.861015	0.84727
GOTERM_BP_DIRECT	GO:0006415~translational termination	4	0.128783	0.0557478	TRMT112, ETF1, APEH, GSPT2	2683	6	16792	4.17244	1	0.861015	0.84727
GOTERM_BP_DIRECT	GO:1990000~amyloid fibril formation	4	0.128783	0.0557478	FKBP1A, APP, GSN, CD36	2683	6	16792	4.17244	1	0.861015	0.84727
GOTERM_BP_DIRECT	GO:0061000~negative regulation of dendritic spine development	4	0.128783	0.0557478	SRGAP2C, HDAC2, PLK2, ASAP1	2683	6	16792	4.17244	1	0.861015	0.84727
GOTERM_BP_DIRECT	GO:0032020~ISG15-protein conjugation	4	0.128783	0.0557478	UBE2E1, UBE2E2, ISG15, UBE2L6	2683	6	16792	4.17244	1	0.861015	0.84727
GOTERM_BP_DIRECT	GO:0009987~cellular process	4	0.128783	0.0557478	APP, BRMS1, MAP1B, TUBB	2683	6	16792	4.17244	1	0.861015	0.84727
GOTERM_BP_DIRECT	GO:0007185~transmembrane receptor protein tyrosine phosphatase signaling pathway	4	0.128783	0.0557478	PTPRD, FRS2, PTN, PTPRF	2683	6	16792	4.17244	1	0.861015	0.84727
GOTERM_BP_DIRECT	GO:0060789~hair follicle placode formation	4	0.128783	0.0557478	HDAC2, HDAC1, GNAS, CTNNB1	2683	6	16792	4.17244	1	0.861015	0.84727
GOTERM_BP_DIRECT	GO:0017196~N-terminal peptidyl-methionine acetylation	4	0.128783	0.0557478	NAA30, NAA20, NAA25, NAA15	2683	6	16792	4.17244	1	0.861015	0.84727
GOTERM_BP_DIRECT	GO:0007062~sister chromatid cohesion	24	0.772698	0.0558481	RANBP2, CENPU, NUDC, AHCTF1, SEC13, PDS5B, KIF22, HDAC8, CKAP5, SKA2, PPP1CC, CENPF, CLIP1, STAG2, XPO1, KIF2A, RAD21, BIRC5, NUP43, CENPN, NUP98, SPDL1, MAPRE1, CLASP2	2683	103	16792	1.45833	1	0.861015	0.84727
GOTERM_BP_DIRECT	GO:0007264~small GTPase mediated signal transduction	50	1.60979	0.0562175	DIRAS3, RASL11B, ITSN1, DOCK7, ARHGAP1, ARHGAP5, RND3, ARHGAP35, CHP1, ARL16, ARL5A, RAB8B, RRAS2, RHOC, RHOA, RAB33A, RAP2A, RAB31, MRAS, RRAGC, RAPGEF2, DOCK1, RIN2, RHOQ, ARL8B, RAB1A, RRAD, ARL3, RAP1GDS1, RHOBTB3, ARL2, HACD3, RAP1B, RHOT2, RAP1A, RHOT1, HMOX1, RAB6A, RAB6B, RAB4A, RAB11A, RAB10, IFT22, ARHGAP31, DAB1, RAB13, RAB18, IFT27, RAB9B, RAN	2683	246	16792	1.27209	1	0.864471	0.850671
GOTERM_BP_DIRECT	GO:0009306~protein secretion	10	0.321958	0.0580654	NECAB3, TMEM167A, RAB13, CANX, ERP29, GNAS, TVP23C, ARFGAP3, PDIA4, RAB8B	2683	32	16792	1.95583	1	0.886019	0.871875
GOTERM_BP_DIRECT	GO:0032212~positive regulation of telomere maintenance via telomerase	10	0.321958	0.0580654	CCT3, CCT2, PKIB, NEK7, MAPK1, CTNNB1, ATM, HNRNPA1, CCT7, CCT4	2683	32	16792	1.95583	1	0.886019	0.871875
GOTERM_BP_DIRECT	GO:0015991~ATP hydrolysis coupled proton transport	10	0.321958	0.0580654	ATP5B, ATP6V0E1, ATP5A1, ATP6V1H, ATP5G3, ATP1A1, ATP5G2, ATP5G1, ATP6V1C1, ATP6V1F	2683	32	16792	1.95583	1	0.886019	0.871875
GOTERM_BP_DIRECT	GO:0014912~negative regulation of smooth muscle cell migration	6	0.193175	0.0589721	NDRG4, IGFBP5, APEX1, IGFBP3, SEMA6D, BMPR1A	2683	14	16792	2.68229	1	0.888463	0.87428
GOTERM_BP_DIRECT	GO:0006937~regulation of muscle contraction	6	0.193175	0.0589721	TNNT2, TNNC1, TPM1, ANXA6, PPP1R12B, MYL9	2683	14	16792	2.68229	1	0.888463	0.87428
GOTERM_BP_DIRECT	GO:1901673~regulation of mitotic spindle assembly	6	0.193175	0.0589721	PDCD6IP, VPS4B, CHMP2B, CHMP2A, CHMP4B, CHMP5	2683	14	16792	2.68229	1	0.888463	0.87428
GOTERM_BP_DIRECT	GO:0031103~axon regeneration	6	0.193175	0.0589721	DHFR, CHL1, BCL2, CTNNA1, MTR, NREP	2683	14	16792	2.68229	1	0.888463	0.87428
GOTERM_BP_DIRECT	GO:0032784~regulation of DNA-templated transcription, elongation	6	0.193175	0.0589721	TSFM, TCEA3, THOC1, TCEA2, ZNF326, HTATSF1	2683	14	16792	2.68229	1	0.888463	0.87428
GOTERM_BP_DIRECT	GO:0007080~mitotic metaphase plate congression	11	0.354153	0.0601475	CCNB1, PDCD6IP, VPS4B, CHMP2B, CHMP2A, CHMP4B, KIF22, SPDL1, KPNB1, RAB11A, CHMP5	2683	37	16792	1.86068	1	0.895772	0.881472
GOTERM_BP_DIRECT	GO:0003197~endocardial cushion development	5	0.160979	0.0609625	BMPR2, CITED2, GATA4, CRELD1, TBX5	2683	10	16792	3.12933	1	0.895772	0.881472
GOTERM_BP_DIRECT	GO:0032780~negative regulation of ATPase activity	5	0.160979	0.0609625	PLN, TNNT2, ATPIF1, TNNI3, CNN3	2683	10	16792	3.12933	1	0.895772	0.881472
GOTERM_BP_DIRECT	GO:0051103~DNA ligation involved in DNA repair	5	0.160979	0.0609625	PARP1, XRCC4, PARP2, HMGB2, HMGB1	2683	10	16792	3.12933	1	0.895772	0.881472
GOTERM_BP_DIRECT	GO:0040037~negative regulation of fibroblast growth factor receptor signaling pathway	5	0.160979	0.0609625	GPC1, WNT5A, SPRY2, SPRY1, THBS1	2683	10	16792	3.12933	1	0.895772	0.881472
GOTERM_BP_DIRECT	GO:0032486~Rap protein signal transduction	5	0.160979	0.0609625	RAP1B, RAP2A, RAP1A, PLK2, RAPGEF2	2683	10	16792	3.12933	1	0.895772	0.881472
GOTERM_BP_DIRECT	GO:0071481~cellular response to X-ray	5	0.160979	0.0609625	XRCC6, SFRP1, NIPBL, NUCKS1, ATM	2683	10	16792	3.12933	1	0.895772	0.881472
GOTERM_BP_DIRECT	GO:0043534~blood vessel endothelial cell migration	5	0.160979	0.0609625	GPX1, ID1, MYH9, APOA1, EMP2	2683	10	16792	3.12933	1	0.895772	0.881472
GOTERM_BP_DIRECT	GO:0006268~DNA unwinding involved in DNA replication	5	0.160979	0.0609625	TOP2A, PURA, HMGA1, MCM4, MCM6	2683	10	16792	3.12933	1	0.895772	0.881472
GOTERM_BP_DIRECT	GO:0055015~ventricular cardiac muscle cell development	5	0.160979	0.0609625	CCNB1, HEY2, FHL2, NKX2-5, MYH10	2683	10	16792	3.12933	1	0.895772	0.881472
GOTERM_BP_DIRECT	GO:0035338~long-chain fatty-acyl-CoA biosynthetic process	12	0.386349	0.0613025	ACLY, HACD1, SCD, ACOT11, ACOT2, ACOT13, ACOT1, THEM4, ACSL4, ACSL3, HSD17B12, ACSF2	2683	42	16792	1.78819	1	0.896508	0.882197
GOTERM_BP_DIRECT	GO:0034097~response to cytokine	14	0.450741	0.061744	SP100, SPARC, SRF, FOS, TYMS, RELB, COL3A1, MAPKAPK3, TIMP2, PGGT1B, BCL2, TIMP1, IL6R, MCL1	2683	52	16792	1.68503	1	0.896508	0.882197
GOTERM_BP_DIRECT	GO:0006479~protein methylation	8	0.257566	0.0617658	BTG2, BTG1, PRMT2, ETF1, SNRPD3, LCMT1, GSPT1, PCMTD1	2683	23	16792	2.17693	1	0.896508	0.882197
GOTERM_BP_DIRECT	GO:0050770~regulation of axonogenesis	8	0.257566	0.0617658	EFNA1, EPHA4, SIPA1L1, CHN1, SLIT3, SSH2, ARHGAP35, EPHB3	2683	23	16792	2.17693	1	0.896508	0.882197
GOTERM_BP_DIRECT	GO:0016239~positive regulation of macroautophagy	8	0.257566	0.0617658	BNIP3L, SCOC, PRKAA2, BNIP3, HMOX1, HIF1A, SIRT1, SQSTM1	2683	23	16792	2.17693	1	0.896508	0.882197
GOTERM_BP_DIRECT	GO:0016050~vesicle organization	9	0.289762	0.0662711	SNX18, SNX2, ZFYVE16, CAV1, WASL, SNX7, SNX5, SNX6, CD2AP	2683	28	16792	2.01171	1	0.911716	0.897161
GOTERM_BP_DIRECT	GO:0006513~protein monoubiquitination	9	0.289762	0.0662711	TSG101, UBE2B, UBE2T, UBE2D3, CUL1, NEDD4L, UBE4B, TOPORS, RBX1	2683	28	16792	2.01171	1	0.911716	0.897161
GOTERM_BP_DIRECT	GO:0043524~negative regulation of neuron apoptotic process	29	0.933677	0.0667312	GPI, NRP1, BTG2, SET, HSP90AB1, HDAC1, ITSN1, HSPD1, FAM134B, CHL1, MDK, CCL2, HMOX1, SNCA, MEF2C, VEGFB, SOD2, OXR1, HIPK2, NR4A3, MSH2, BCL2, BIRC5, PIN1, STAMBP, GCLM, NES, AARS, CPEB4	2683	132	16792	1.37501	1	0.911716	0.897161
GOTERM_BP_DIRECT	GO:0007059~chromosome segregation	17	0.547328	0.0670018	DDX3Y, TOP2A, UBE2I, CENPW, RIOK3, USP9X, NR3C1, SKA2, CENPF, RPS3, FAM96B, FAM96A, CENPN, TOP1, NEK3, SLC25A5, ARL8B	2683	68	16792	1.56467	1	0.911716	0.897161
GOTERM_BP_DIRECT	GO:0045471~response to ethanol	24	0.772698	0.0670774	VCAM1, SPARC, PSMD14, FECH, MGMT, STAT3, PTEN, GGH, ABAT, SLC2A4, RPL10A, TYMS, EEF2, EEF1B2, RPS4X, ACTC1, OXCT1, CAT, EIF4EBP1, PEMT, CCL2, RPL15, S100A8, BIRC2	2683	105	16792	1.43055	1	0.911716	0.897161
GOTERM_BP_DIRECT	GO:1901077~regulation of relaxation of muscle	3	0.0965873	0.0683652	PLN, SLN, SRI	2683	3	16792	6.25867	1	0.911716	0.897161
GOTERM_BP_DIRECT	GO:0002486~antigen processing and presentation of endogenous peptide antigen via MHC class I via ER pathway, TAP-independent	3	0.0965873	0.0683652	HLA-B, HLA-C, HLA-A	2683	3	16792	6.25867	1	0.911716	0.897161
GOTERM_BP_DIRECT	GO:0003166~bundle of His development	3	0.0965873	0.0683652	ID2, NKX2-5, TBX5	2683	3	16792	6.25867	1	0.911716	0.897161
GOTERM_BP_DIRECT	GO:0003278~apoptotic process involved in heart morphogenesis	3	0.0965873	0.0683652	HAND2, NKX2-5, CYR61	2683	3	16792	6.25867	1	0.911716	0.897161
GOTERM_BP_DIRECT	GO:0031937~positive regulation of chromatin silencing	3	0.0965873	0.0683652	SIN3A, MIER1, SIRT1	2683	3	16792	6.25867	1	0.911716	0.897161
GOTERM_BP_DIRECT	GO:1902037~negative regulation of hematopoietic stem cell differentiation	3	0.0965873	0.0683652	HSPA9, N4BP2L2, NFE2L2	2683	3	16792	6.25867	1	0.911716	0.897161
GOTERM_BP_DIRECT	GO:0061198~fungiform papilla formation	3	0.0965873	0.0683652	HDAC2, HDAC1, CTNNB1	2683	3	16792	6.25867	1	0.911716	0.897161
GOTERM_BP_DIRECT	GO:0030801~positive regulation of cyclic nucleotide metabolic process	3	0.0965873	0.0683652	CALM3, CALM1, CALM2	2683	3	16792	6.25867	1	0.911716	0.897161
GOTERM_BP_DIRECT	GO:0045200~establishment of neuroblast polarity	3	0.0965873	0.0683652	RAB10, DOCK7, FGF13	2683	3	16792	6.25867	1	0.911716	0.897161
GOTERM_BP_DIRECT	GO:0048592~eye morphogenesis	3	0.0965873	0.0683652	NIPBL, COL5A1, COL5A2	2683	3	16792	6.25867	1	0.911716	0.897161
GOTERM_BP_DIRECT	GO:0048769~sarcomerogenesis	3	0.0965873	0.0683652	TCAP, MYLK3, TTN	2683	3	16792	6.25867	1	0.911716	0.897161
GOTERM_BP_DIRECT	GO:0030043~actin filament fragmentation	3	0.0965873	0.0683652	WDR1, CFL2, DSTN	2683	3	16792	6.25867	1	0.911716	0.897161
GOTERM_BP_DIRECT	GO:0090204~protein localization to nuclear pore	3	0.0965873	0.0683652	OSBPL8, SUMO1, NUTF2	2683	3	16792	6.25867	1	0.911716	0.897161
GOTERM_BP_DIRECT	GO:0055005~ventricular cardiac myofibril assembly	3	0.0965873	0.0683652	MEF2A, PROX1, NKX2-5	2683	3	16792	6.25867	1	0.911716	0.897161
GOTERM_BP_DIRECT	GO:1902306~negative regulation of sodium ion transmembrane transport	3	0.0965873	0.0683652	CAMK2D, NEDD4L, COMMD1	2683	3	16792	6.25867	1	0.911716	0.897161
GOTERM_BP_DIRECT	GO:0021502~neural fold elevation formation	3	0.0965873	0.0683652	HIF1A, BMP7, BMP5	2683	3	16792	6.25867	1	0.911716	0.897161
GOTERM_BP_DIRECT	GO:2001212~regulation of vasculogenesis	3	0.0965873	0.0683652	HEY1, HEY2, EMP2	2683	3	16792	6.25867	1	0.911716	0.897161
GOTERM_BP_DIRECT	GO:0060544~regulation of necroptotic process	3	0.0965873	0.0683652	CFLAR, BIRC2, BIRC3	2683	3	16792	6.25867	1	0.911716	0.897161
GOTERM_BP_DIRECT	GO:2000116~regulation of cysteine-type endopeptidase activity	3	0.0965873	0.0683652	BIRC2, PSMB9, BIRC3	2683	3	16792	6.25867	1	0.911716	0.897161
GOTERM_BP_DIRECT	GO:0061684~chaperone-mediated autophagy	3	0.0965873	0.0683652	HSPA8, HSP90AA1, LAMP2	2683	3	16792	6.25867	1	0.911716	0.897161
GOTERM_BP_DIRECT	GO:0006435~threonyl-tRNA aminoacylation	3	0.0965873	0.0683652	TARSL2, TARS, TARS2	2683	3	16792	6.25867	1	0.911716	0.897161
GOTERM_BP_DIRECT	GO:1903288~positive regulation of potassium ion import	3	0.0965873	0.0683652	ATP1B3, ATP1B2, ATP1B1	2683	3	16792	6.25867	1	0.911716	0.897161
GOTERM_BP_DIRECT	GO:0046320~regulation of fatty acid oxidation	3	0.0965873	0.0683652	FABP3, PDK4, PRKAG2	2683	3	16792	6.25867	1	0.911716	0.897161
GOTERM_BP_DIRECT	GO:0070424~regulation of nucleotide-binding oligomerization domain containing signaling pathway	3	0.0965873	0.0683652	XIAP, BIRC2, BIRC3	2683	3	16792	6.25867	1	0.911716	0.897161
GOTERM_BP_DIRECT	GO:1900222~negative regulation of beta-amyloid clearance	3	0.0965873	0.0683652	LRPAP1, MYOCD, SRF	2683	3	16792	6.25867	1	0.911716	0.897161
GOTERM_BP_DIRECT	GO:0098912~membrane depolarization during atrial cardiac muscle cell action potential	3	0.0965873	0.0683652	CACNB2, CACNA1C, SCN5A	2683	3	16792	6.25867	1	0.911716	0.897161
GOTERM_BP_DIRECT	GO:0006461~protein complex assembly	26	0.83709	0.0683681	KMT2A, TUBGCP2, GMNN, SLC2A1, LAMC1, WASL, ADD2, CCNB1, HES1, ZNF148, WASF1, SH3BGR, CREBBP, NIFK, HMGA1, RANBP9, MITF, TAPBP, CD2AP, AFG3L2, APC, CAPZA2, MDM2, TCAP, NUPR1, MNAT1	2683	116	16792	1.4028	1	0.911716	0.897161
GOTERM_BP_DIRECT	GO:0010718~positive regulation of epithelial to mesenchymal transition	10	0.321958	0.0689716	SMAD2, COL1A1, WWTR1, SDCBP, HDAC2, BAMBI, TGFB1I1, GCNT2, CTNNB1, TGFBR2	2683	33	16792	1.89657	1	0.911716	0.897161
GOTERM_BP_DIRECT	GO:0030307~positive regulation of cell growth	20	0.643915	0.0690892	PSMD10, USP47, MTPN, TAF9, H3F3A, DERL2, ADAM10, NOL8, ACSL4, DNPH1, CDKN2AIP, SDCBP, SFRP1, EXOSC4, PPP1R1C, BCL2, TAF9B, S100A8, EIF4G2, EIF4G1	2683	84	16792	1.49016	1	0.911716	0.897161
GOTERM_BP_DIRECT	GO:0001934~positive regulation of protein phosphorylation	28	0.901481	0.069161	RALB, ROCK2, FAM129A, CYR61, CCND3, GPNMB, ERBB4, RB1CC1, NPTN, FLOT1, DVL3, FNIP1, FZD1, XBP1, ANXA2, RARRES2, IGF2, CSNK1D, SENP2, ATG14, SIRT1, VEGFA, RAP2A, MAVS, ERP29, PIN1, TNIK, SQSTM1	2683	127	16792	1.37986	1	0.911716	0.897161
GOTERM_BP_DIRECT	GO:0008637~apoptotic mitochondrial changes	7	0.22537	0.0694013	PPP2CB, BIK, GCLM, SLC25A4, HSPD1, IFIT2, MCL1	2683	19	16792	2.30582	1	0.911716	0.897161
GOTERM_BP_DIRECT	GO:0000028~ribosomal small subunit assembly	7	0.22537	0.0694013	RPS15, RPS14, RPS17, RPS19, RPS27L, MRPS7, RPS10	2683	19	16792	2.30582	1	0.911716	0.897161
GOTERM_BP_DIRECT	GO:0051493~regulation of cytoskeleton organization	7	0.22537	0.0694013	CLIC4, DYNLT1, STMN1, AFAP1, NEXN, MAPK1, S100A8	2683	19	16792	2.30582	1	0.911716	0.897161
GOTERM_BP_DIRECT	GO:0006883~cellular sodium ion homeostasis	7	0.22537	0.0694013	NEDD4L, ATP1B3, ATP1B2, ATP1A1, ATP1B1, SLC8A1, AGT	2683	19	16792	2.30582	1	0.911716	0.897161
GOTERM_BP_DIRECT	GO:0010824~regulation of centrosome duplication	7	0.22537	0.0694013	XPO1, PDCD6IP, VPS4B, CHMP2B, CHMP2A, CHMP4B, CHMP5	2683	19	16792	2.30582	1	0.911716	0.897161
GOTERM_BP_DIRECT	GO:0007026~negative regulation of microtubule depolymerization	7	0.22537	0.0694013	APC, CKAP2, HDGFRP3, FGF13, TRIM54, MID1, CLASP2	2683	19	16792	2.30582	1	0.911716	0.897161
GOTERM_BP_DIRECT	GO:0046716~muscle cell cellular homeostasis	7	0.22537	0.0694013	CFL2, SRF, LAMP2, DMD, ALDOA, HIF1A, PFKM	2683	19	16792	2.30582	1	0.911716	0.897161
GOTERM_BP_DIRECT	GO:0001894~tissue homeostasis	7	0.22537	0.0694013	BARD1, COL2A1, ANKRD11, COL11A2, GNAS, AKR1B1, CTGF	2683	19	16792	2.30582	1	0.911716	0.897161
GOTERM_BP_DIRECT	GO:0006695~cholesterol biosynthetic process	11	0.354153	0.0704169	SQLE, IDI1, ACLY, ARV1, PRKAA2, CYB5R3, INSIG2, CNBP, APOA1, DHCR24, FDFT1	2683	38	16792	1.81172	1	0.92302	0.908285
GOTERM_BP_DIRECT	GO:0006325~chromatin organization	12	0.386349	0.0709725	ZNF462, HDAC5, HDAC1, ATAD2, MUM1, HMGB2, CHD4, NUCKS1, SAFB, HDAC8, SIRT1, HMGN1	2683	43	16792	1.7466	1	0.928258	0.91344
GOTERM_BP_DIRECT	GO:0030182~neuron differentiation	22	0.708307	0.071568	FZD1, MTPN, HDAC5, MEF2C, MYEF2, PIGT, MBD1, WNT5A, DNMT3A, PROX1, SMARCA1, HIPK1, HIPK2, PTPRD, PPP1CC, AIFM1, ID1, S1PR1, ID3, PIN1, IER2, ITM2C	2683	95	16792	1.44938	1	0.933994	0.919084
GOTERM_BP_DIRECT	GO:0006283~transcription-coupled nucleotide-excision repair	18	0.579524	0.0729703	USP7, PCNA, GPS1, GTF2H5, RBX1, COPS4, DDB1, POLD3, COPS6, CDK7, UBB, RPA3, UBC, EP300, POLR2G, COPS8, MNAT1, HMGN1	2683	74	16792	1.52238	1	0.950211	0.935042
GOTERM_BP_DIRECT	GO:0045648~positive regulation of erythrocyte differentiation	8	0.257566	0.0756448	KDM1A, ID2, HMGB2, ISG15, FOXO3, MAPK14, ACVR1B, HIF1A	2683	24	16792	2.08622	1	0.971514	0.956005
GOTERM_BP_DIRECT	GO:0045737~positive regulation of cyclin-dependent protein serine/threonine kinase activity	8	0.257566	0.0756448	PSMD10, CCND3, CCNT2, CKS2, CCNL2, PROX1, CCNL1, CKS1B	2683	24	16792	2.08622	1	0.971514	0.956005
GOTERM_BP_DIRECT	GO:0019915~lipid storage	8	0.257566	0.0756448	GM2A, CAV1, CRY2, NRIP1, FITM1, APOA1, PLIN2, CD36	2683	24	16792	2.08622	1	0.971514	0.956005
GOTERM_BP_DIRECT	GO:0038095~Fc-epsilon receptor signaling pathway	37	1.19124	0.0760205	PSMD10, PSMD12, PSMD11, PSMD14, CUL1, UBE2D1, PIK3R1, RELA, PSMD8, PSMB6, PSMD6, PSMB4, PSMD4, UBB, PSMD2, UBC, PSMB1, MAPK1, FOS, PSMB8, NFKB1, PSMB9, NFKBIA, FER, PSMA3, PSMA4, PSMC3, PSME3, PSME4, PSME1, UBE2N, PSME2, TAB3, TAB2, CALM3, CALM1, CALM2	2683	178	16792	1.30096	1	0.971514	0.956005
GOTERM_BP_DIRECT	GO:0031398~positive regulation of protein ubiquitination	16	0.515132	0.0766114	PSMD10, NDFIP2, HSPA5, CAV1, XIAP, UBE2D1, PRICKLE1, PTTG1IP, COMMD1, SENP2, FKBP1A, UBB, TBC1D7, CDK5RAP3, RNF111, BIRC3	2683	64	16792	1.56467	1	0.971514	0.956005
GOTERM_BP_DIRECT	GO:1903543~positive regulation of exosomal secretion	6	0.193175	0.0772183	SDCBP, TSG101, PDCD6IP, VPS4B, CHMP2A, SNF8	2683	15	16792	2.50347	1	0.971514	0.956005
GOTERM_BP_DIRECT	GO:0006309~apoptotic DNA fragmentation	6	0.193175	0.0772183	DFFA, H1F0, HMGB2, HMGB1, KPNB1, KPNA1	2683	15	16792	2.50347	1	0.971514	0.956005
GOTERM_BP_DIRECT	GO:0080182~histone H3-K4 trimethylation	6	0.193175	0.0772183	KMT2A, WDR82, CTR9, WDR61, RTF1, HIST1H1C	2683	15	16792	2.50347	1	0.971514	0.956005
GOTERM_BP_DIRECT	GO:0086005~ventricular cardiac muscle cell action potential	6	0.193175	0.0772183	KCNH2, RYR2, PKP2, NEDD4L, SCN5A, SNTA1	2683	15	16792	2.50347	1	0.971514	0.956005
GOTERM_BP_DIRECT	GO:0006388~tRNA splicing, via endonucleolytic cleavage and ligation	6	0.193175	0.0772183	TSEN34, DDX1, TRPT1, C2ORF49, FAM98B, C14ORF166	2683	15	16792	2.50347	1	0.971514	0.956005
GOTERM_BP_DIRECT	GO:0043968~histone H2A acetylation	6	0.193175	0.0772183	MORF4L1, ING3, MEAF6, MORF4L2, RUVBL1, YEATS4	2683	15	16792	2.50347	1	0.971514	0.956005
GOTERM_BP_DIRECT	GO:1904874~positive regulation of telomerase RNA localization to Cajal body	6	0.193175	0.0772183	CCT3, CCT2, RUVBL1, CCT7, NOP10, CCT4	2683	15	16792	2.50347	1	0.971514	0.956005
GOTERM_BP_DIRECT	GO:0006122~mitochondrial electron transport, ubiquinol to cytochrome c	6	0.193175	0.0772183	UQCRB, UQCRQ, PMPCB, UQCR11, CYC1, UQCRC2	2683	15	16792	2.50347	1	0.971514	0.956005
GOTERM_BP_DIRECT	GO:0007076~mitotic chromosome condensation	6	0.193175	0.0772183	AKAP8L, NUSAP1, AKAP8, PAM, SMC2, TTN	2683	15	16792	2.50347	1	0.971514	0.956005
GOTERM_BP_DIRECT	GO:0051604~protein maturation	6	0.193175	0.0772183	ISCA2, SNAPIN, TESC, SERPINH1, TSPAN5, HSPD1	2683	15	16792	2.50347	1	0.971514	0.956005
GOTERM_BP_DIRECT	GO:0010667~negative regulation of cardiac muscle cell apoptotic process	6	0.193175	0.0772183	MYOCD, HAND2, HEY2, NOL3, NKX2-5, NFE2L2	2683	15	16792	2.50347	1	0.971514	0.956005
GOTERM_BP_DIRECT	GO:0071407~cellular response to organic cyclic compound	15	0.482936	0.0782464	SLC16A1, TMF1, HSP90AB1, IGFBP5, TIPARP, MGMT, STAT3, TMEM173, RAP1B, NFKBIA, CCNB1, LGALS1, ANKRD1, CCL2, RAE1	2683	59	16792	1.59119	1	0.980304	0.964654
GOTERM_BP_DIRECT	GO:0009612~response to mechanical stimulus	15	0.482936	0.0782464	BTG2, SUN1, CITED2, GATA4, THBS1, MEIS2, TGFBR2, RCAN1, ACTA1, COL3A1, CCNB1, CXCL12, TXNIP, CCL2, FOSB	2683	59	16792	1.59119	1	0.980304	0.964654
GOTERM_BP_DIRECT	GO:0048008~platelet-derived growth factor receptor signaling pathway	9	0.289762	0.079232	NRP1, FER, SGPL1, TIPARP, PDGFD, ZFAND5, PTEN, TXNIP, ARID5B	2683	29	16792	1.94234	1	0.984363	0.968649
GOTERM_BP_DIRECT	GO:0043928~exonucleolytic nuclear-transcribed mRNA catabolic process involved in deadenylation-dependent decay	9	0.289762	0.079232	DDX6, EXOSC4, LSM6, DIS3, EXOSC8, DCP1A, LSM5, LSM4, LSM2	2683	29	16792	1.94234	1	0.984363	0.968649
GOTERM_BP_DIRECT	GO:0007163~establishment or maintenance of cell polarity	9	0.289762	0.079232	ACTR3, CAP1, ACTR2, STK25, CTNNA1, SPINT2, SYNE2, CLASP2, CAP2	2683	29	16792	1.94234	1	0.984363	0.968649
GOTERM_BP_DIRECT	GO:0097421~liver regeneration	9	0.289762	0.079232	NFKBIA, RAP1A, PCNA, RPL32, HMOX1, SRSF5, TYMS, RPS24, AURKA	2683	29	16792	1.94234	1	0.984363	0.968649
GOTERM_BP_DIRECT	GO:0014070~response to organic cyclic compound	13	0.418545	0.0808247	BTG2, ABCD3, NEDD8, ACSL3, COMT, MKI67, DUSP6, TXN2, ACAT1, SFRP1, NAMPT, PLIN2, FADS1	2683	49	16792	1.66046	1	0.998876	0.98293
GOTERM_BP_DIRECT	GO:0007623~circadian rhythm	18	0.579524	0.0809192	KLF10, NONO, DYRK1A, HNRNPR, PROX1, TYMS, SETX, NFIL3, THRAP3, CRY2, ID1, NRIP1, KLF9, NAMPT, ID4, ID3, EP300, TOP1	2683	75	16792	1.50208	1	0.998876	0.98293
GOTERM_BP_DIRECT	GO:0031122~cytoplasmic microtubule organization	10	0.321958	0.0810716	SLK, KATNAL1, TUBGCP2, KATNA1, VPS4B, CRIPT, CHP1, FIGN, TUBG1, TRDN	2683	34	16792	1.84078	1	0.998876	0.98293
GOTERM_BP_DIRECT	GO:0006626~protein targeting to mitochondrion	10	0.321958	0.0810716	TIMM8B, MTX2, TIMM9, TIMM17A, TIMM44, MFF, FBXO7, TOMM20, TOMM22, SLC25A6	2683	34	16792	1.84078	1	0.998876	0.98293
GOTERM_BP_DIRECT	GO:0023014~signal transduction by protein phosphorylation	12	0.386349	0.0815635	KCNH2, BMPR2, SLK, AMHR2, STK25, STK26, STK39, NEK1, ACVR1B, BMPR1A, MAP4K4, TGFBR2	2683	44	16792	1.70691	1	1	0.984202
GOTERM_BP_DIRECT	GO:0006635~fatty acid beta-oxidation	12	0.386349	0.0815635	HADHB, ABCD3, BDH2, ECHS1, AUH, ECHDC2, CROT, HADH, ACAD10, HIBCH, DECR1, ACAT1	2683	44	16792	1.70691	1	1	0.984202
GOTERM_BP_DIRECT	GO:0032570~response to progesterone	11	0.354153	0.0817272	NCOA1, GPI, CAV1, FOSB, TXNIP, CCL2, FOS, PTN, TYMS, THBS1, RELA	2683	39	16792	1.76526	1	1	0.984202
GOTERM_BP_DIRECT	GO:0033138~positive regulation of peptidyl-serine phosphorylation	17	0.547328	0.083253	PPP1R15A, CAV1, DOCK7, WNT5A, TXN, VEGFA, TBK1, HAX1, BCL2, SPRY2, TERF2IP, SMYD3, FNIP1, FNIP2, PFN2, EIF4G1, SNCA	2683	70	16792	1.51996	1	1	0.984202
GOTERM_BP_DIRECT	GO:0016569~covalent chromatin modification	25	0.804894	0.083562	DNMT1, CHD7, RSF1, CHD2, NR3C1, CHD1, ING3, HLTF, DPF3, HMGN3, BRD4, SMARCE1, TSPYL2, BRD2, CBX6, H2AFY, CBX3, UTP3, SMARCA5, TET1, SMARCA1, TDRD3, SMARCA4, DNAJC2, MTF2	2683	113	16792	1.38466	1	1	0.984202
GOTERM_BP_DIRECT	GO:0003181~atrioventricular valve morphogenesis	5	0.160979	0.0840503	BMPR2, MDM2, TBX5, CYR61, TGFBR2	2683	11	16792	2.84485	1	1	0.984202
GOTERM_BP_DIRECT	GO:0033169~histone H3-K9 demethylation	5	0.160979	0.0840503	KDM3A, KDM3B, KDM4C, KDM1A, KDM7A	2683	11	16792	2.84485	1	1	0.984202
GOTERM_BP_DIRECT	GO:0043486~histone exchange	5	0.160979	0.0840503	ZNHIT1, NASP, ANP32A, SPTY2D1, PTMA	2683	11	16792	2.84485	1	1	0.984202
GOTERM_BP_DIRECT	GO:0060213~positive regulation of nuclear-transcribed mRNA poly(A) tail shortening	5	0.160979	0.0840503	BTG2, CNOT1, POLR2G, PABPC1, TOB1	2683	11	16792	2.84485	1	1	0.984202
GOTERM_BP_DIRECT	GO:0045446~endothelial cell differentiation	5	0.160979	0.0840503	KDM6B, LAMA5, S1PR1, EDF1, PTN	2683	11	16792	2.84485	1	1	0.984202
GOTERM_BP_DIRECT	GO:1904628~cellular response to phorbol 13-acetate 12-myristate	4	0.128783	0.0862079	CDK6, RPLP0, ZFP36L2, ZFP36L1	2683	7	16792	3.57638	1	1	0.984202
GOTERM_BP_DIRECT	GO:0075522~IRES-dependent viral translational initiation	4	0.128783	0.0862079	SSB, PCBP2, EIF3F, EIF3A	2683	7	16792	3.57638	1	1	0.984202
GOTERM_BP_DIRECT	GO:0055013~cardiac muscle cell development	4	0.128783	0.0862079	ACTN2, HNRNPU, LRRC10, SLC8A1	2683	7	16792	3.57638	1	1	0.984202
GOTERM_BP_DIRECT	GO:1901017~negative regulation of potassium ion transmembrane transporter activity	4	0.128783	0.0862079	ACTN2, STK39, CASQ2, NEDD4L	2683	7	16792	3.57638	1	1	0.984202
GOTERM_BP_DIRECT	GO:0033622~integrin activation	4	0.128783	0.0862079	COL16A1, FN1, ITGB1BP1, FERMT2	2683	7	16792	3.57638	1	1	0.984202
GOTERM_BP_DIRECT	GO:0019054~modulation by virus of host process	4	0.128783	0.0862079	KPNA4, KPNA2, KPNB1, KPNA1	2683	7	16792	3.57638	1	1	0.984202
GOTERM_BP_DIRECT	GO:0014883~transition between fast and slow fiber	4	0.128783	0.0862079	TNNC1, TNNI1, ATP2A2, MYH7	2683	7	16792	3.57638	1	1	0.984202
GOTERM_BP_DIRECT	GO:0071806~protein transmembrane transport	4	0.128783	0.0862079	SEC61G, NUTF2, RAN, MCL1	2683	7	16792	3.57638	1	1	0.984202
GOTERM_BP_DIRECT	GO:2000144~positive regulation of DNA-templated transcription, initiation	4	0.128783	0.0862079	SETX, BCLAF1, CTNNB1, MITF	2683	7	16792	3.57638	1	1	0.984202
GOTERM_BP_DIRECT	GO:0010882~regulation of cardiac muscle contraction by calcium ion signaling	4	0.128783	0.0862079	RYR2, ATP2A2, ATP1B1, SLC8A1	2683	7	16792	3.57638	1	1	0.984202
GOTERM_BP_DIRECT	GO:2000121~regulation of removal of superoxide radicals	4	0.128783	0.0862079	DHFR, CD36, BMP7, NFE2L2	2683	7	16792	3.57638	1	1	0.984202
GOTERM_BP_DIRECT	GO:0031062~positive regulation of histone methylation	4	0.128783	0.0862079	RNF20, CHTOP, XBP1, TET1	2683	7	16792	3.57638	1	1	0.984202
GOTERM_BP_DIRECT	GO:0042744~hydrogen peroxide catabolic process	7	0.22537	0.0862774	PRDX3, PRDX5, GPX1, GPX3, PRDX1, PXDN, CAT	2683	20	16792	2.19053	1	1	0.984202
GOTERM_BP_DIRECT	GO:0051568~histone H3-K4 methylation	7	0.22537	0.0862774	KMT2A, WDR82, KMT2C, DPY30, ASH2L, ASH1L, KDM6A	2683	20	16792	2.19053	1	1	0.984202
GOTERM_BP_DIRECT	GO:0045669~positive regulation of osteoblast differentiation	15	0.482936	0.0877278	FBN2, MEF2C, BMPR2, CEBPD, NPNT, ATRAID, BMP7, CYR61, GJA1, ID4, GNAS, CTNNB1, IL6R, PDLIM7, BMPR1A	2683	60	16792	1.56467	1	1	0.984202
GOTERM_BP_DIRECT	GO:0045732~positive regulation of protein catabolic process	15	0.482936	0.0877278	BARD1, MYLIP, TIPARP, PLK2, WNT5A, TNFAIP3, NEDD4L, SNF8, PPP2R3A, OAZ1, OAZ2, GJA1, APC, CREBRF, VPS28	2683	60	16792	1.56467	1	1	0.984202
GOTERM_BP_DIRECT	GO:0042475~odontogenesis of dentin-containing tooth	14	0.450741	0.0897728	LAMA5, HDAC2, HDAC1, ANKRD11, ROGDI, ADM, BMP7, NFIC, HAND2, HAND1, CTNNA1, CTNNB1, SCN5A, BMPR1A	2683	55	16792	1.59311	1	1	0.984202
GOTERM_BP_DIRECT	GO:0070423~nucleotide-binding oligomerization domain containing signaling pathway	8	0.257566	0.0911979	CYLD, ITCH, UBB, UBC, UBE2N, TAB3, TNFAIP3, TAB2	2683	25	16792	2.00277	1	1	0.984202
GOTERM_BP_DIRECT	GO:0048589~developmental growth	8	0.257566	0.0911979	NIPBL, ZMIZ1, SRF, EIF4H, GNAS, ADM, TYMS, BMPR1A	2683	25	16792	2.00277	1	1	0.984202
GOTERM_BP_DIRECT	GO:0046686~response to cadmium ion	8	0.257566	0.0911979	GPI, PRNP, CYB5A, DTYMK, SPARC, PCNA, CAT, SOD2	2683	25	16792	2.00277	1	1	0.984202
GOTERM_BP_DIRECT	GO:2000134~negative regulation of G1/S transition of mitotic cell cycle	8	0.257566	0.0911979	GPNMB, PRMT2, CTDSP2, FHL1, PTEN, BCL2, FBXO7, SMARCA4	2683	25	16792	2.00277	1	1	0.984202
GOTERM_BP_DIRECT	GO:0019827~stem cell population maintenance	13	0.418545	0.0915942	DDX6, RIF1, CTR9, NKAP, TET1, RTF1, NIPBL, MED21, MED10, MTF2, CTNNB1, ZNF358, BMPR1A	2683	50	16792	1.62725	1	1	0.984202
GOTERM_BP_DIRECT	GO:0016567~protein ubiquitination	68	2.18931	0.0929028	UBE2D3, TNFAIP3, UBE2L6, TNFAIP1, FBXO21, NUB1, HERC2, MED10, TRIM2, TRIM24, FBXO7, RNF111, MYLIP, WSB1, TRIM63, UBE2E1, UBE2QL1, SIRT1, FBXW2, PJA1, RBX1, TRAF3, KCTD10, MED21, BIRC5, CBLL1, PDZRN3, BIRC3, KLHL18, UBA6, MYCBP2, CUL1, TULP4, NEDD4L, XIAP, ANAPC11, FBXO40, SOCS3, DCAF16, VCPIP1, DCAF10, BARD1, BRAP, WWTR1, UBE2B, FEM1B, UBE2C, KLHL21, KLHL3, KLHL24, MARCH7, FBXO32, UBAC1, FBXO30, …	2683	359	16792	1.18549	1	1	0.984202
GOTERM_BP_DIRECT	GO:0055072~iron ion homeostasis	9	0.289762	0.0935915	SLC25A37, BDH2, EPAS1, HMOX1, SFXN1, SOD2, FBXL5, HMOX2, FTL	2683	30	16792	1.8776	1	1	0.984202
GOTERM_BP_DIRECT	GO:0045071~negative regulation of viral genome replication	11	0.354153	0.0940855	APOBEC3C, IFITM3, BST2, SRPK2, MAVS, ILF3, IFITM2, TNIP1, ISG15, PROX1, IFIT1	2683	40	16792	1.72113	1	1	0.984202
GOTERM_BP_DIRECT	GO:0008654~phospholipid biosynthetic process	11	0.354153	0.0940855	SH3GLB1, PLA2G16, LPCAT4, PEMT, MBOAT2, FITM1, CRLS1, AGPAT2, SERINC5, FADS1, AGPAT3	2683	40	16792	1.72113	1	1	0.984202
GOTERM_BP_DIRECT	GO:0072593~reactive oxygen species metabolic process	10	0.321958	0.0943708	PRDX4, NNT, BNIP3, NDUFS4, ATPIF1, BCL2, NDUFAF2, PDK4, CYR61, CTGF	2683	35	16792	1.78819	1	1	0.984202
GOTERM_BP_DIRECT	GO:0000422~mitophagy	10	0.321958	0.0943708	GABARAPL2, FUNDC2, GABARAPL1, BNIP3, RB1CC1, FUNDC1, MAP1LC3B2, CISD2, FBXO7, SQSTM1	2683	35	16792	1.78819	1	1	0.984202
GOTERM_BP_DIRECT	GO:0071902~positive regulation of protein serine/threonine kinase activity	10	0.321958	0.0943708	PPP2CA, RALB, HSP90AB1, IGF2, SPRY2, CALM3, CALM1, CALM2, RHOA, SNCA	2683	35	16792	1.78819	1	1	0.984202
GOTERM_BP_DIRECT	GO:0031648~protein destabilization	10	0.321958	0.0943708	MYLIP, XBP1, GSN, TMEM147, PRKDC, ID1, MDM2, SENP2, SIRT1, SNCA	2683	35	16792	1.78819	1	1	0.984202
GOTERM_BP_DIRECT	GO:0007411~axon guidance	33	1.06246	0.0947218	NRP1, NRP2, LAMA2, NTN1, ARHGAP35, ROBO1, EFNB3, CHL1, GPC1, KIF5B, MAPK1, NCAM1, SLIT3, MYH10, SPTAN1, SPTBN1, EPHB3, LAMB2, WNT5A, RANBP9, ETV1, ANK3, BMP7, EFNA1, ENAH, NR4A3, CXCL12, B4GAT1, PTPRA, KIF26B, FEZ2, EZR, MATN2	2683	159	16792	1.29897	1	1	0.984202
GOTERM_BP_DIRECT	GO:0007219~Notch signaling pathway	25	0.804894	0.0978144	APP, NKAP, RBPJ, PLN, RPS19, UBB, HEY1, MDK, PERP, HEY2, UBC, EP300, HES1, SPEN, PSENEN, CREBBP, ADAM10, TGFBR2, MIB1, PTP4A3, ITCH, KRT19, SNW1, CDK6, ITGB1BP1	2683	115	16792	1.36058	1	1	0.984202
GOTERM_BP_DIRECT	GO:0006275~regulation of DNA replication	6	0.193175	0.0981294	PPP2CA, CCDC88A, PCNA, ID3, NUCKS1, RBBP6	2683	16	16792	2.347	1	1	0.984202
GOTERM_BP_DIRECT	GO:0003222~ventricular trabecula myocardium morphogenesis	6	0.193175	0.0981294	CHD7, HEY2, UBE4B, NKX2-5, RBPJ, BMPR1A	2683	16	16792	2.347	1	1	0.984202
GOTERM_BP_DIRECT	GO:2000045~regulation of G1/S transition of mitotic cell cycle	6	0.193175	0.0981294	PSME3, ID2, PSME1, PSME2, TCF3, SENP2	2683	16	16792	2.347	1	1	0.984202
GOTERM_BP_DIRECT	GO:0033617~mitochondrial respiratory chain complex IV assembly	6	0.193175	0.0981294	CHCHD5, COA3, SURF1, COA1, SMIM20, COA5	2683	16	16792	2.347	1	1	0.984202
GOTERM_BP_DIRECT	GO:0006182~cGMP biosynthetic process	6	0.193175	0.0981294	GUCY1A3, NPPB, GUCY1A2, GUCY1B3, NPPA, AQP1	2683	16	16792	2.347	1	1	0.984202
GOTERM_BP_DIRECT	GO:0010832~negative regulation of myotube differentiation	6	0.193175	0.0981294	HDAC5, MYOCD, XBP1, HDAC1, BHLHE41, NKX2-5	2683	16	16792	2.347	1	1	0.984202
GOTERM_BP_DIRECT	GO:0032869~cellular response to insulin stimulus	18	0.579524	0.0984562	HDAC5, XBP1, PARP1, PRKDC, PIK3R1, SORBS1, SLC2A4, APRT, ZFP36L1, RAB10, FER, RAB31, RAB13, CCL2, SRSF5, LPIN1, RHOQ, YWHAG	2683	77	16792	1.46306	1	1	0.984202

## Sheet: hPCM_DMSO
Category	Term	Count	%	PValue	Genes	List Total	Pop Hits	Pop Total	Fold Enrichment	Bonferroni	Benjamini	FDR
GOTERM_BP_DIRECT	GO:0006888~ER to Golgi vesicle-mediated transport	21	0.0346998	6.84819e-11	RAB1A, ARF4, COPB2, MCFD2, TMED9, SEC23A, VCP, GOSR2, COPB1, USO1, ARFGAP3, IER3IP1, AREG, COPZ1, ARCN1, GOLGA2, LMAN2, GOLGB1, TMED2, SEC22B, SEC31A	337	160	16792	6.53991	1.1368e-07	1.1368e-07	1.10872e-07
GOTERM_BP_DIRECT	GO:0036498~IRE1-mediated unfolded protein response	12	0.0198285	2.07689e-08	DNAJC3, MYDGF, SERP1, HSPA5, GOSR2, SEC61G, GFPT1, DNAJB9, SRPRB, SEC61B, SEC31A, SEC63	337	59	16792	10.1345	3.44758e-05	1.24245e-05	1.21176e-05
GOTERM_BP_DIRECT	GO:0030433~ER-associated ubiquitin-dependent protein catabolic process	12	0.0198285	2.49816e-08	ERLEC1, VCP, HSPA5, PSMC4, SEL1L, PSMC2, DNAJC10, DERL2, DNAJB9, SEC61B, UBXN4, HSP90B1	337	60	16792	9.96558	4.14685e-05	1.24245e-05	1.21176e-05
GOTERM_BP_DIRECT	GO:0048208~COPII vesicle coating	12	0.0198285	2.99385e-08	GOLGA2, RAB1A, SEC23A, MCFD2, SEC13, GOSR2, SEC16A, USO1, TMED2, SEC22B, AREG, SEC31A	337	61	16792	9.80221	4.96968e-05	1.24245e-05	1.21176e-05
GOTERM_BP_DIRECT	GO:0006890~retrograde vesicle-mediated transport, Golgi to ER	12	0.0198285	6.89616e-07	RAB1A, ARF4, COPB2, TMED9, LMAN2, COPB1, TMED2, KDELR2, SEC22B, ARFGAP3, COPZ1, ARCN1	337	82	16792	7.29189	0.00114411	0.000228952	0.000223298
GOTERM_BP_DIRECT	GO:0006418~tRNA aminoacylation for protein translation	9	0.0148714	1.04049e-06	NARS, DARS, WARS, KARS, LARS, IARS, FARSA, EPRS, AARS	337	40	16792	11.2113	0.00172573	0.000287869	0.000280759
GOTERM_BP_DIRECT	GO:0051437~positive regulation of ubiquitin-protein ligase activity involved in regulation of mitotic cell cycle transition	11	0.0181761	2.66467e-06	PSMD8, PSMA5, ANAPC16, PSMD14, PSMD4, PSMC4, UBC, PSMC2, PSME4, PSME2, PSMD1	337	76	16792	7.21193	0.00441358	0.000631906	0.000616299
GOTERM_BP_DIRECT	GO:0031145~anaphase-promoting complex-dependent catabolic process	11	0.0181761	3.814e-06	PSMD8, PSMA5, ANAPC16, PSMD14, PSMD4, PSMC4, UBC, PSMC2, PSME4, PSME2, PSMD1	337	79	16792	6.93806	0.00631125	0.000779415	0.000760165
GOTERM_BP_DIRECT	GO:0002479~antigen processing and presentation of exogenous peptide antigen via MHC class I, TAP-dependent	10	0.0165237	4.22575e-06	PSMD8, PSMA5, PSMD14, PSMD4, PSMC4, PSMC2, PSME4, PSME2, PSMD1, CD36	337	63	16792	7.90919	0.00699021	0.000779415	0.000760165
GOTERM_BP_DIRECT	GO:0006120~mitochondrial electron transport, NADH to ubiquinone	9	0.0148714	5.21668e-06	NDUFB7, NDUFB10, NDUFA4, NDUFB4, NDUFA3, NDUFB3, NDUFB2, NDUFB1, NDUFC1	337	49	16792	9.15206	0.00862233	0.000810949	0.000790919
GOTERM_BP_DIRECT	GO:0030970~retrograde protein transport, ER to cytosol	6	0.00991424	5.37376e-06	VCP, SEL1L, DERL2, SEC61B, HSP90B1, HERPUD1	337	14	16792	21.3548	0.00888079	0.000810949	0.000790919
GOTERM_BP_DIRECT	GO:0038061~NIK/NF-kappaB signaling	10	0.0165237	6.26969e-06	PSMD8, PSMA5, PSMD14, PSMD4, PSMC4, UBC, PSMC2, PSME4, PSME2, PSMD1	337	66	16792	7.54968	0.0103537	0.000867307	0.000845886
GOTERM_BP_DIRECT	GO:0006521~regulation of cellular amino acid metabolic process	9	0.0148714	7.11397e-06	PSMD8, PSMA5, PSMD14, PSMD4, PSMC4, PSMC2, PSME4, PSME2, PSMD1	337	51	16792	8.79316	0.0117398	0.000908399	0.000885963
GOTERM_BP_DIRECT	GO:0002223~stimulatory C-type lectin receptor signaling pathway	12	0.0198285	8.15084e-06	PSMD8, PSMA5, NFKBIA, PSMD14, PSMD4, PSMC4, UBC, PSMC2, PSME4, PSME2, PSMD1, PAK2	337	105	16792	5.69462	0.0134393	0.000966456	0.000942586
GOTERM_BP_DIRECT	GO:0051436~negative regulation of ubiquitin-protein ligase activity involved in mitotic cell cycle	10	0.0165237	1.15556e-05	PSMD8, PSMA5, ANAPC16, PSMD14, PSMD4, PSMC4, UBC, PSMC2, PSME2, PSMD1	337	71	16792	7.01801	0.0189996	0.00127882	0.00124723
GOTERM_BP_DIRECT	GO:0043161~proteasome-mediated ubiquitin-dependent protein catabolic process	16	0.026438	1.49635e-05	VCP, PSMD14, ANAPC16, UBXN2A, RAD23B, PSMD8, PSMA5, PSMD4, PSMC4, DDIT3, PSMC2, UBC, PSME4, PSMD1, RNF181, PSME2	337	203	16792	3.92732	0.0245336	0.00148151	0.00144492
GOTERM_BP_DIRECT	GO:0060071~Wnt signaling pathway, planar cell polarity pathway	11	0.0181761	1.51721e-05	PSMD8, PSMA5, PSMD14, PSMD4, PSMC4, UBC, PSMC2, CLTC, PSME4, PSME2, PSMD1	337	92	16792	5.95768	0.0248714	0.00148151	0.00144492
GOTERM_BP_DIRECT	GO:0007030~Golgi organization	10	0.0165237	1.62707e-05	RAB1A, TMED9, GOLGA5, UBXN2A, LMAN2, GOLGB1, USO1, ARL1, TMED2, OPTN	337	74	16792	6.7335	0.0266481	0.00150052	0.00146346
GOTERM_BP_DIRECT	GO:0010501~RNA secondary structure unwinding	8	0.013219	2.44633e-05	DDX18, DDX39A, DDX24, DDX46, DDX1, DDX42, DDX21, DDX50	337	44	16792	9.05962	0.039796	0.0020668	0.00201575
GOTERM_BP_DIRECT	GO:0090090~negative regulation of canonical Wnt signaling pathway	14	0.0231332	2.49012e-05	PSMD14, CAV1, DKK3, PSMD8, PSMA5, CDH2, PSMD4, PSMC4, DDIT3, PSMC2, UBC, PSME4, PSMD1, PSME2	337	163	16792	4.2797	0.0404938	0.0020668	0.00201575
GOTERM_BP_DIRECT	GO:0060048~cardiac muscle contraction	8	0.013219	2.84773e-05	MYL4, MYBPC3, ACTC1, TNNT2, TPM1, CASQ2, TNNI3, MYH6	337	45	16792	8.85829	0.046173	0.00219546	0.00214123
GOTERM_BP_DIRECT	GO:0090263~positive regulation of canonical Wnt signaling pathway	12	0.0198285	2.90964e-05	PSMD8, PSMA5, PSMD14, PSMD4, PSMC4, CAV1, UBC, PSMC2, PSME4, PSME2, PSMD1, VPS35	337	120	16792	4.98279	0.0471528	0.00219546	0.00214123
GOTERM_BP_DIRECT	GO:0043488~regulation of mRNA stability	11	0.0181761	4.08847e-05	PSMD8, PSMA5, PSMD14, PSMD4, PSMC4, UBC, PSMC2, PSME4, PSME2, PSMD1, HSPA1A	337	103	16792	5.32143	0.0656181	0.00295081	0.00287793
GOTERM_BP_DIRECT	GO:0036499~PERK-mediated unfolded protein response	5	0.00826187	6.86501e-05	HSPA5, DDIT3, CCL2, EIF2S1, HERPUD1	337	12	16792	20.7616	0.107709	0.0047483	0.00463102
GOTERM_BP_DIRECT	GO:0006886~intracellular protein transport	16	0.026438	8.54667e-05	COPB2, NPM1, SEC23A, SEC13, COPB1, USO1, CLTC, ARFGAP3, COPZ1, ARCN1, HERC2, TMED2, KDELR2, VPS35, SEC61B, TBC1D15	337	236	16792	3.37816	0.132275	0.00567499	0.00553483
GOTERM_BP_DIRECT	GO:0034975~protein folding in endoplasmic reticulum	5	0.00826187	9.76003e-05	PDIA3, HSPA5, CANX, DNAJC10, HSP90B1	337	13	16792	19.1646	0.14958	0.00606834	0.00591845
GOTERM_BP_DIRECT	GO:0030049~muscle filament sliding	7	0.0115666	9.87018e-05	MYL4, MYBPC3, ACTC1, TNNT2, TPM1, TNNI3, MYH6	337	38	16792	9.17882	0.151133	0.00606834	0.00591845
GOTERM_BP_DIRECT	GO:0034976~response to endoplasmic reticulum stress	9	0.0148714	0.00012431	PDIA3, CREB3, DDIT3, DNAJC10, ATP2A2, NRBF2, EIF2S1, HSP90B1, HERPUD1	337	75	16792	5.97935	0.186465	0.00736978	0.00718776
GOTERM_BP_DIRECT	GO:0015031~protein transport	21	0.0346998	0.000146111	ARF4, MCFD2, TMED9, TRAM1, GOLT1B, VPS4B, SEC16A, RRBP1, COPZ1, HSP90B1, ARCN1, SERP1, VPS53, LMAN2, RAB18, KDELR2, SEC22B, RAB5A, PPID, EXOC1, SEC31A	337	395	16792	2.64908	0.215385	0.00836362	0.00815705
GOTERM_BP_DIRECT	GO:0050852~T cell receptor signaling pathway	12	0.0198285	0.000195081	PSMD8, PSMA5, NFKBIA, PSMD14, PSMD4, PSMC4, UBC, PSMC2, PSME4, PSME2, PSMD1, PAK2	337	148	16792	4.0401	0.276653	0.0107945	0.0105279
GOTERM_BP_DIRECT	GO:0016192~vesicle-mediated transport	12	0.0198285	0.000246252	RAB1A, COPB2, GOLGA4, SEC23A, GOLT1B, GOSR2, COPB1, CLTC, SEC22B, ARFGAP3, COPZ1, OPTN	337	152	16792	3.93378	0.335572	0.0131864	0.0128607
GOTERM_BP_DIRECT	GO:0032981~mitochondrial respiratory chain complex I assembly	8	0.013219	0.000255211	NDUFB7, NDUFB10, NDUFB4, NDUFA3, NDUFB3, NDUFB2, NDUFB1, NDUFC1	337	63	16792	6.32735	0.345383	0.0132391	0.0129121
GOTERM_BP_DIRECT	GO:0032781~positive regulation of ATPase activity	6	0.00991424	0.000344858	MYL4, MYBPC3, DNAJC2, TNNT2, TPM1, DNAJC10	337	31	16792	9.64411	0.435922	0.0173474	0.016919
GOTERM_BP_DIRECT	GO:0036500~ATF6-mediated unfolded protein response	4	0.00660949	0.000609847	HSPA5, DDIT3, ATF6, HSP90B1	337	9	16792	22.1457	0.636747	0.0289585	0.0282433
GOTERM_BP_DIRECT	GO:0033209~tumor necrosis factor-mediated signaling pathway	10	0.0165237	0.000610571	PSMD8, PSMA5, PSMD14, PSMD4, PSMC4, UBC, PSMC2, PSME4, PSME2, PSMD1	337	118	16792	4.2227	0.637183	0.0289585	0.0282433
GOTERM_BP_DIRECT	GO:0042776~mitochondrial ATP synthesis coupled proton transport	5	0.00826187	0.000719857	ATP5E, ATP5I, ATP5G2, ATP5O, ATP5L	337	21	16792	11.8638	0.697415	0.0331934	0.0323736
GOTERM_BP_DIRECT	GO:0038095~Fc-epsilon receptor signaling pathway	12	0.0198285	0.000934253	PSMD8, PSMA5, NFKBIA, PSMD14, PSMD4, PSMC4, UBC, PSMC2, PSME4, PSME2, PSMD1, PAK2	337	178	16792	3.35918	0.788088	0.0419151	0.0408799
GOTERM_BP_DIRECT	GO:0006457~protein folding	12	0.0198285	0.00102355	MESDC2, HSPA9, PDIA3, FKBP2, CANX, GNAI3, MLEC, PFDN4, ATF6, PPID, AARS, HSP90B1	337	180	16792	3.32186	0.817311	0.0447132	0.0436088
GOTERM_BP_DIRECT	GO:0000209~protein polyubiquitination	12	0.0198285	0.00122332	PSMD8, PSMA5, PSMD14, PSMD4, PSMC4, UBC, PSMC2, PSME4, RNF181, PSME2, PSMD1, UBR2	337	184	16792	3.24965	0.868921	0.0520696	0.0507836
GOTERM_BP_DIRECT	GO:1902600~hydrogen ion transmembrane transport	7	0.0115666	0.00135051	COX7B, UQCRB, NDUFA4, UQCR11, COX7A1, COX7C, COX6A2	337	61	16792	5.71795	0.893898	0.056046	0.0546617
GOTERM_BP_DIRECT	GO:0055010~ventricular cardiac muscle tissue morphogenesis	5	0.00826187	0.00142857	MYBPC3, TNNT2, TPM1, TNNI3, MYH6	337	25	16792	9.96558	0.90681	0.0578396	0.056411
GOTERM_BP_DIRECT	GO:0000398~mRNA splicing, via spliceosome	13	0.0214809	0.0017694	SF3B5, DDX46, GTF2F1, SRRM1, SYNCRIP, HNRNPM, DDX39A, PRPF6, LSM6, POLR2B, TRA2B, SRSF3, SRSF5	337	222	16792	2.91785	0.947124	0.0699334	0.0682062
GOTERM_BP_DIRECT	GO:0008380~RNA splicing	11	0.0181761	0.00190642	SYNCRIP, PRPF6, LSM6, THRAP3, MPHOSPH10, AKAP17A, NSRP1, SUPT6H, THOC7, SRRM1, JMJD6	337	166	16792	3.30185	0.957899	0.0724578	0.0706682
GOTERM_BP_DIRECT	GO:0006891~intra-Golgi vesicle-mediated transport	5	0.00826187	0.00192057	GOLGA3, COPB2, GOSR2, COPB1, COPZ1	337	27	16792	9.22739	0.958878	0.0724578	0.0706682
GOTERM_BP_DIRECT	GO:0030968~endoplasmic reticulum unfolded protein response	6	0.00991424	0.0019732	VCP, SERP1, HSPA5, DERL2, ATF6, AARS	337	45	16792	6.64372	0.962324	0.0727891	0.0709913
GOTERM_BP_DIRECT	GO:0043066~negative regulation of apoptotic process	20	0.0330475	0.00213473	HSPA9, ARF4, NPM1, TMF1, HSPA5, ANXA5, HIGD1A, AATF, SOD2, MTDH, HSP90B1, DNAJC3, NFKBIA, MYDGF, ACTC1, UBC, MDM2, NAA38, PAK2, SQSTM1	337	455	16792	2.19024	0.971202	0.077036	0.0751333
GOTERM_BP_DIRECT	GO:0006754~ATP biosynthetic process	5	0.00826187	0.00251881	ATP5E, ATP5I, ATP5G2, ATP5O, ATP5L	337	29	16792	8.59102	0.984801	0.0889623	0.086765
GOTERM_BP_DIRECT	GO:0002474~antigen processing and presentation of peptide antigen via MHC class I	5	0.00826187	0.00286109	PDIA3, SEC23A, SEC13, CANX, SEC31A	337	30	16792	8.30465	0.991402	0.098946	0.0965021
GOTERM_BP_DIRECT	GO:0070836~caveola assembly	3	0.00495712	0.00383565	CAV2, CAV1, EMP2	337	5	16792	29.8967	0.998304	0.129943	0.126733
GOTERM_BP_DIRECT	GO:0006364~rRNA processing	12	0.0198285	0.00397539	NOP58, EBNA1BP2, WDR3, GEMIN4, DDX21, NOLC1, MPHOSPH10, IMP4, RIOK1, DCAF13, WDR43, RRP15	337	214	16792	2.79409	0.998656	0.131983	0.128723
GOTERM_BP_DIRECT	GO:0006914~autophagy	9	0.0148714	0.00533023	RAB1A, VCP, VPS4B, SESN2, TMEM208, NRBF2, CTSD, SQSTM1, OPTN	337	133	16792	3.37181	0.99986	0.173494	0.169209
GOTERM_BP_DIRECT	GO:0006123~mitochondrial electron transport, cytochrome c to oxygen	4	0.00660949	0.00703111	COX7B, NDUFA4, COX7C, COX6A2	337	20	16792	9.96558	0.999992	0.224455	0.218911
GOTERM_BP_DIRECT	GO:0006950~response to stress	6	0.00991424	0.00741476	NPM1, SERP1, GADD45B, SQSTM1, ATF6, HSP90B1	337	61	16792	4.9011	0.999996	0.228022	0.22239
GOTERM_BP_DIRECT	GO:0016032~viral process	14	0.0231332	0.00741759	NPM1, GTF2A2, TRAM1, COPB1, UBR4, SUPT6H, NFKBIA, CREB3, SYNCRIP, KARS, NFX1, PSMC2, MDM2, PAK2	337	299	16792	2.33308	0.999996	0.228022	0.22239
GOTERM_BP_DIRECT	GO:0044539~long-chain fatty acid import	3	0.00495712	0.00784386	FABP3, ACSL1, CD36	337	7	16792	21.3548	0.999998	0.236742	0.230895
GOTERM_BP_DIRECT	GO:0098609~cell-cell adhesion	13	0.0214809	0.00865608	RAB1A, PDXDC1, HSPA5, USO1, HDLBP, SLC3A2, GOLGA2, GOLGA3, H1FX, PDLIM5, PAK2, ZC3H15, HSPA1A	337	271	16792	2.39027	0.999999	0.256591	0.250254
GOTERM_BP_DIRECT	GO:0015986~ATP synthesis coupled proton transport	4	0.00660949	0.0092225	ATP5EP2, ATP5G2, ATP5O, ATP5L	337	22	16792	9.05962	1	0.268585	0.261951
GOTERM_BP_DIRECT	GO:0006986~response to unfolded protein	5	0.00826187	0.00968896	DDIT3, HSPB3, UBXN4, MANF, HERPUD1	337	42	16792	5.93189	1	0.277305	0.270456
GOTERM_BP_DIRECT	GO:0019915~lipid storage	4	0.00660949	0.0117699	CAV1, FITM1, PLIN2, CD36	337	24	16792	8.30465	1	0.331154	0.322975
GOTERM_BP_DIRECT	GO:0045047~protein targeting to ER	3	0.00495712	0.0130955	SPCS2, SEC61G, SRP54	337	9	16792	16.6093	1	0.352887	0.344171
GOTERM_BP_DIRECT	GO:0042273~ribosomal large subunit biogenesis	4	0.00660949	0.0131801	EBNA1BP2, NOP16, SURF6, ZNF622	337	25	16792	7.97246	1	0.352887	0.344171
GOTERM_BP_DIRECT	GO:0000375~RNA splicing, via transesterification reactions	4	0.00660949	0.0131801	PRPF6, TRA2B, MPHOSPH10, SRRM1	337	25	16792	7.97246	1	0.352887	0.344171
GOTERM_BP_DIRECT	GO:0006983~ER overload response	3	0.00495712	0.0161548	HSPA5, DDIT3, TMCO1	337	10	16792	14.9484	1	0.40941	0.399298
GOTERM_BP_DIRECT	GO:0032780~negative regulation of ATPase activity	3	0.00495712	0.0161548	TNNT2, ATPIF1, TNNI3	337	10	16792	14.9484	1	0.40941	0.399298
GOTERM_BP_DIRECT	GO:0048280~vesicle fusion with Golgi apparatus	3	0.00495712	0.0161548	GOSR2, USO1, SEC22B	337	10	16792	14.9484	1	0.40941	0.399298
GOTERM_BP_DIRECT	GO:0006400~tRNA modification	4	0.00660949	0.0162777	METTL1, TRMT6, THUMPD1, AARS	337	27	16792	7.38191	1	0.40941	0.399298
GOTERM_BP_DIRECT	GO:0000165~MAPK cascade	12	0.0198285	0.0165944	PSMD8, PSMA5, PSMD14, PSMD4, PSMC4, CAV1, UBC, PSMC2, PSME4, PSME2, PSMD1, CCL2	337	262	16792	2.28219	1	0.411144	0.40099
GOTERM_BP_DIRECT	GO:0031124~mRNA 3'-end processing	5	0.00826187	0.0176106	DDX39A, SRSF3, SRSF5, THOC7, SRRM1	337	50	16792	4.98279	1	0.429906	0.419288
GOTERM_BP_DIRECT	GO:0016236~macroautophagy	6	0.00991424	0.0180969	ATG3, RRAGD, UBC, TOMM7, SQSTM1, OPTN	337	76	16792	3.93378	1	0.435374	0.424621
GOTERM_BP_DIRECT	GO:0042542~response to hydrogen peroxide	5	0.00826187	0.0188165	NR4A3, MB, TXNIP, SOD2, AREG	337	51	16792	4.88509	1	0.44622	0.435199
GOTERM_BP_DIRECT	GO:0045214~sarcomere organization	4	0.00660949	0.0197488	TPM1, CASQ2, LDB3, MYH6	337	29	16792	6.87281	1	0.461732	0.450328
GOTERM_BP_DIRECT	GO:0006091~generation of precursor metabolites and energy	5	0.00826187	0.0213786	ATPIF1, UQCR11, COX7A1, COX7C, COX6A2	337	53	16792	4.70074	1	0.492896	0.480722
GOTERM_BP_DIRECT	GO:0060315~negative regulation of ryanodine-sensitive calcium-release channel activity	3	0.00495712	0.0230782	GSTO1, CASQ2, TRDN	337	12	16792	12.457	1	0.510797	0.49818
GOTERM_BP_DIRECT	GO:0098779~mitophagy in response to mitochondrial depolarization	3	0.00495712	0.0230782	ATPIF1, TOMM7, SQSTM1	337	12	16792	12.457	1	0.510797	0.49818
GOTERM_BP_DIRECT	GO:1990440~positive regulation of transcription from RNA polymerase II promoter in response to endoplasmic reticulum stress	3	0.00495712	0.0230782	HSPA5, DDIT3, ATF6	337	12	16792	12.457	1	0.510797	0.49818
GOTERM_BP_DIRECT	GO:0006405~RNA export from nucleus	5	0.00826187	0.0241443	DDX39A, SRSF3, SRSF5, THOC7, SRRM1	337	55	16792	4.52981	1	0.527363	0.514338
GOTERM_BP_DIRECT	GO:1903779~regulation of cardiac conduction	5	0.00826187	0.0256046	NPPA, CASQ2, ATP2A2, TNNI3, TRDN	337	56	16792	4.44892	1	0.546103	0.532615
GOTERM_BP_DIRECT	GO:0046034~ATP metabolic process	4	0.00660949	0.0256603	VCP, AK2, MYH6, HSPA1A	337	32	16792	6.22849	1	0.546103	0.532615
GOTERM_BP_DIRECT	GO:0060047~heart contraction	3	0.00495712	0.0269185	ACTC1, TNNI3, TRDN	337	13	16792	11.4987	1	0.565629	0.551658
GOTERM_BP_DIRECT	GO:0006368~transcription elongation from RNA polymerase II promoter	6	0.00991424	0.0290862	GTF2A2, SUPT16H, POLR2B, ELP2, GTF2F1, THOC7	337	86	16792	3.47636	1	0.603539	0.588632
GOTERM_BP_DIRECT	GO:0043330~response to exogenous dsRNA	4	0.00660949	0.0300707	NFKBIA, DDX1, DDX21, SLC3A2	337	34	16792	5.86211	1	0.605334	0.590383
GOTERM_BP_DIRECT	GO:0071407~cellular response to organic cyclic compound	5	0.00826187	0.0302988	NFKBIA, LGALS1, TMF1, CCL2, PAK2	337	59	16792	4.2227	1	0.605334	0.590383
GOTERM_BP_DIRECT	GO:0032968~positive regulation of transcription elongation from RNA polymerase II promoter	3	0.00495712	0.030996	SUPT16H, GTF2F1, SUPT6H	337	14	16792	10.6774	1	0.605334	0.590383
GOTERM_BP_DIRECT	GO:0042176~regulation of protein catabolic process	3	0.00495712	0.030996	UBXN2A, MDM2, PSMD1	337	14	16792	10.6774	1	0.605334	0.590383
GOTERM_BP_DIRECT	GO:0006937~regulation of muscle contraction	3	0.00495712	0.030996	TNNT2, TPM1, MYL9	337	14	16792	10.6774	1	0.605334	0.590383
GOTERM_BP_DIRECT	GO:0006367~transcription initiation from RNA polymerase II promoter	8	0.013219	0.0333918	GTF2A2, NR4A3, POLR2B, THRAP3, NPPA, MED8, NRBF2, GTF2F1	337	152	16792	2.62252	1	0.64393	0.628025
GOTERM_BP_DIRECT	GO:0032469~endoplasmic reticulum calcium ion homeostasis	3	0.00495712	0.0352998	ATP2A2, TMCO1, HERPUD1	337	15	16792	9.96558	1	0.64393	0.628025
GOTERM_BP_DIRECT	GO:0006450~regulation of translational fidelity	3	0.00495712	0.0352998	LARS, IARS, AARS	337	15	16792	9.96558	1	0.64393	0.628025
GOTERM_BP_DIRECT	GO:0034389~lipid particle organization	3	0.00495712	0.0352998	RAB18, FITM1, PPID	337	15	16792	9.96558	1	0.64393	0.628025
GOTERM_BP_DIRECT	GO:0014898~cardiac muscle hypertrophy in response to stress	3	0.00495712	0.0352998	NPPA, ATP2A2, MYH6	337	15	16792	9.96558	1	0.64393	0.628025
GOTERM_BP_DIRECT	GO:0036503~ERAD pathway	3	0.00495712	0.0352998	ERLEC1, VCP, SEL1L	337	15	16792	9.96558	1	0.64393	0.628025
GOTERM_BP_DIRECT	GO:0019886~antigen processing and presentation of exogenous peptide antigen via MHC class II	6	0.00991424	0.037342	SEC23A, SEC13, CANX, CLTC, CTSD, SEC31A	337	92	16792	3.24965	1	0.673779	0.657138
GOTERM_BP_DIRECT	GO:0006369~termination of RNA polymerase II transcription	5	0.00826187	0.0391806	DDX39A, SRSF3, SRSF5, THOC7, SRRM1	337	64	16792	3.8928	1	0.681441	0.66461
GOTERM_BP_DIRECT	GO:0030512~negative regulation of transforming growth factor beta receptor signaling pathway	5	0.00826187	0.0391806	HSPA5, CAV2, CAV1, UBC, HSPA1A	337	64	16792	3.8928	1	0.681441	0.66461
GOTERM_BP_DIRECT	GO:0030301~cholesterol transport	3	0.00495712	0.0398191	VPS4B, CAV1, CD36	337	16	16792	9.34273	1	0.681441	0.66461
GOTERM_BP_DIRECT	GO:0031396~regulation of protein ubiquitination	3	0.00495712	0.0398191	UBXN2A, HSPA1A, HERPUD1	337	16	16792	9.34273	1	0.681441	0.66461
GOTERM_BP_DIRECT	GO:0061136~regulation of proteasomal protein catabolic process	3	0.00495712	0.0398191	TMF1, PSMD14, PSME2	337	16	16792	9.34273	1	0.681441	0.66461
GOTERM_BP_DIRECT	GO:0042493~response to drug	12	0.0198285	0.0428941	HADHA, POR, FABP3, LGALS1, ACTC1, ACSL1, MDM2, SRP54, TXNIP, PLIN2, SOD2, PAM	337	304	16792	1.96689	1	0.726573	0.708628
GOTERM_BP_DIRECT	GO:2000811~negative regulation of anoikis	3	0.00495712	0.0445438	PTRH2, CAV1, PDK4	337	17	16792	8.79316	1	0.746897	0.728449
GOTERM_BP_DIRECT	GO:0018279~protein N-linked glycosylation via asparagine	4	0.00660949	0.0455194	VCP, MCFD2, OSTC, STT3A	337	40	16792	4.98279	1	0.755622	0.736959
GOTERM_BP_DIRECT	GO:0042147~retrograde transport, endosome to Golgi	5	0.00826187	0.0493956	GOSR2, VPS53, CLTC, ARL1, VPS35	337	69	16792	3.61072	1	0.805	0.785118
GOTERM_BP_DIRECT	GO:0010880~regulation of release of sequestered calcium ion into cytosol by sarcoplasmic reticulum	3	0.00495712	0.0494639	GSTO1, CASQ2, TRDN	337	18	16792	8.30465	1	0.805	0.785118
GOTERM_BP_DIRECT	GO:0002026~regulation of the force of heart contraction	3	0.00495712	0.0545696	MYL4, ATP2A2, MYH6	337	19	16792	7.86756	1	0.871015	0.849502
GOTERM_BP_DIRECT	GO:1902236~negative regulation of endoplasmic reticulum stress-induced intrinsic apoptotic signaling pathway	3	0.00495712	0.0545696	CREB3, HSPA1A, HERPUD1	337	19	16792	7.86756	1	0.871015	0.849502
GOTERM_BP_DIRECT	GO:0001649~osteoblast differentiation	6	0.00991424	0.0577857	SYNCRIP, PSMC2, CLTC, DDX21, RRBP1, IARS	337	104	16792	2.87469	1	0.879237	0.85752
GOTERM_BP_DIRECT	GO:0001666~response to hypoxia	8	0.013219	0.0580106	MB, CAV1, NPPA, CAPN2, CCL2, SOD2, PAM, HSP90B1	337	172	16792	2.31758	1	0.879237	0.85752
GOTERM_BP_DIRECT	GO:0046320~regulation of fatty acid oxidation	2	0.00330475	0.0588389	FABP3, PDK4	337	3	16792	33.2186	1	0.879237	0.85752
GOTERM_BP_DIRECT	GO:0036265~RNA (guanine-N7)-methylation	2	0.00330475	0.0588389	METTL1, RNMT	337	3	16792	33.2186	1	0.879237	0.85752
GOTERM_BP_DIRECT	GO:0019065~receptor-mediated endocytosis of virus by host cell	2	0.00330475	0.0588389	CAV2, CAV1	337	3	16792	33.2186	1	0.879237	0.85752
GOTERM_BP_DIRECT	GO:2000286~receptor internalization involved in canonical Wnt signaling pathway	2	0.00330475	0.0588389	CAV1, RAB5A	337	3	16792	33.2186	1	0.879237	0.85752
GOTERM_BP_DIRECT	GO:0071233~cellular response to leucine	2	0.00330475	0.0588389	SESN2, UBR2	337	3	16792	33.2186	1	0.879237	0.85752
GOTERM_BP_DIRECT	GO:0045471~response to ethanol	6	0.00991424	0.0597291	EEF1B2, ACTC1, PSMD14, SETD7, EIF4EBP1, CCL2	337	105	16792	2.84731	1	0.879237	0.85752
GOTERM_BP_DIRECT	GO:0071375~cellular response to peptide hormone stimulus	3	0.00495712	0.0598516	POR, CAV1, MDM2	337	20	16792	7.47418	1	0.879237	0.85752
GOTERM_BP_DIRECT	GO:0043086~negative regulation of catalytic activity	5	0.00826187	0.0634015	RNH1, SLN, ANXA5, TXNIP, FNIP2	337	75	16792	3.32186	1	0.923215	0.900412
GOTERM_BP_DIRECT	GO:0009267~cellular response to starvation	4	0.00660949	0.067559	KLF10, CAV1, RRAGD, PDK4	337	47	16792	4.24067	1	0.975199	0.951113
GOTERM_BP_DIRECT	GO:0006397~mRNA processing	8	0.013219	0.0687585	THRAP3, AKAP17A, SRSF5, NSRP1, SUPT6H, THOC7, SRRM1, JMJD6	337	179	16792	2.22694	1	0.983958	0.959655
GOTERM_BP_DIRECT	GO:0006511~ubiquitin-dependent protein catabolic process	8	0.013219	0.0736168	USP36, VCP, PSMD14, PSMD4, PSMC2, USP1, SQSTM1, HERPUD1	337	182	16792	2.19024	1	1	0.975889
GOTERM_BP_DIRECT	GO:0007507~heart development	8	0.013219	0.0749543	TCF25, MB, XIRP1, TNNI3, SOD2, FGF12, PAM, JMJD6	337	183	16792	2.17827	1	1	0.975889
GOTERM_BP_DIRECT	GO:0048205~COPI coating of Golgi vesicle	2	0.00330475	0.0776744	TMED9, TMED2	337	4	16792	24.9139	1	1	0.975889
GOTERM_BP_DIRECT	GO:0060161~positive regulation of dopamine receptor signaling pathway	2	0.00330475	0.0776744	CAV2, VPS35	337	4	16792	24.9139	1	1	0.975889
GOTERM_BP_DIRECT	GO:0051208~sequestering of calcium ion	2	0.00330475	0.0776744	CASQ2, HSP90B1	337	4	16792	24.9139	1	1	0.975889
GOTERM_BP_DIRECT	GO:0000154~rRNA modification	2	0.00330475	0.0776744	NOP58, THUMPD1	337	4	16792	24.9139	1	1	0.975889
GOTERM_BP_DIRECT	GO:0006990~positive regulation of transcription from RNA polymerase II promoter involved in unfolded protein response	2	0.00330475	0.0776744	CREB3, ATF6	337	4	16792	24.9139	1	1	0.975889
GOTERM_BP_DIRECT	GO:0008543~fibroblast growth factor receptor signaling pathway	5	0.00826187	0.082086	HNRNPM, POLR2B, UBC, GTF2F1, FGF12	337	82	16792	3.03829	1	1	0.975889
GOTERM_BP_DIRECT	GO:0006461~protein complex assembly	6	0.00991424	0.0835227	DARS, MDM2, HES1, NUPR1, EPRS, PPID	337	116	16792	2.5773	1	1	0.975889
GOTERM_BP_DIRECT	GO:0006631~fatty acid metabolic process	4	0.00660949	0.0857397	HADHA, FABP3, PNPLA8, CREM	337	52	16792	3.83291	1	1	0.975889
GOTERM_BP_DIRECT	GO:0000122~negative regulation of transcription from RNA polymerase II promoter	21	0.0346998	0.0874885	KLF10, TENM2, TCF25, CAV1, ELP2, ARID5B, ETS2, MTDH, ELK4, NR4A3, NFX1, DDIT3, UBC, MDM2, TXNIP, HES1, CD36, PKIG, FNIP2, SQSTM1, PPID	337	720	16792	1.45331	1	1	0.975889
GOTERM_BP_DIRECT	GO:0006465~signal peptide processing	3	0.00495712	0.0886	SPCS3, SPCS2, SEC11C	337	25	16792	5.97935	1	1	0.975889
GOTERM_BP_DIRECT	GO:2001238~positive regulation of extrinsic apoptotic signaling pathway	3	0.00495712	0.0947598	PDIA3, CAV1, PAK2	337	26	16792	5.74937	1	1	0.975889
GOTERM_BP_DIRECT	GO:0070296~sarcoplasmic reticulum calcium ion transport	2	0.00330475	0.0961341	SLN, ATP2A2	337	5	16792	19.9312	1	1	0.975889

## Sheet: iACM_Amio
Category	Term	Count	%	PValue	Genes	List Total	Pop Hits	Pop Total	Fold Enrichment	Bonferroni	Benjamini	FDR
GOTERM_BP_DIRECT	GO:0060337~type I interferon signaling pathway	22	0.0153639	8.2576e-13	IFITM3, IFITM1, SP100, IFITM2, STAT1, MX1, HLA-B, IFI6, ISG15, ADAR, IFI35, IFIT1, PSMB8, IFIT3, IFIT2, HLA-E, BST2, IFI27, OAS1, OAS2, OAS3, IP6K2	803	64	16792	7.18836	2.56158e-09	2.56151e-09	2.54995e-09
GOTERM_BP_DIRECT	GO:0009615~response to virus	24	0.0167606	1.71134e-09	IFITM3, IFITM1, IFITM2, DDX58, MX1, ODC1, IFI44, DDX21, EIF2AK2, ADAR, ENO1, IFIT1, DDX60, CLU, IFIT3, IFIT2, IFIH1, BST2, CXCL12, OAS1, HNRNPUL1, OAS2, NPC2, OAS3	803	110	16792	4.56253	5.30857e-06	2.16181e-06	2.15205e-06
GOTERM_BP_DIRECT	GO:0045071~negative regulation of viral genome replication	15	0.0104754	2.09072e-09	IFITM3, IFITM1, IFITM2, APOBEC3F, MX1, EIF2AK2, ISG15, ADAR, IFIT1, BST2, PLSCR1, ILF3, IFI16, OAS1, OAS3	803	40	16792	7.84184	6.4854e-06	2.16181e-06	2.15205e-06
GOTERM_BP_DIRECT	GO:0006397~mRNA processing	25	0.017459	4.67398e-06	RBM25, RBM26, CELF1, FMR1, ADAR, HNRNPR, SUPT6H, CIR1, RBBP6, SMNDC1, CPSF6, ZRANB2, WTAP, NONO, LSM5, LSM3, SRRM1, NUDT21, RBMXL1, THRAP3, XRN2, AGGF1, ACIN1, CDK12, NSRP1	803	179	16792	2.92061	0.0143941	0.00362467	0.00360832
GOTERM_BP_DIRECT	GO:0051607~defense response to virus	23	0.0160622	1.26167e-05	IFITM3, IFITM1, IFITM2, APOBEC3F, STAT1, MX1, IFIT5, EIF2AK2, ISG15, ADAR, IFIT1, DDX60, IFIT3, IFIT2, BST2, PLSCR1, ILF3, IFI16, OAS1, OAS2, OAS3, TRIM25, SERINC5	803	165	16792	2.91495	0.0383812	0.00782739	0.00779206
GOTERM_BP_DIRECT	GO:0006120~mitochondrial electron transport, NADH to ubiquinone	12	0.0083803	1.51609e-05	NDUFB9, NDUFS8, NDUFS6, NDUFA12, NDUFB4, NDUFA10, NDUFA2, NDUFA1, NDUFB1, NDUFC2, NDUFS1, NDUFV3	803	49	16792	5.1212	0.0459407	0.00783819	0.00780281
GOTERM_BP_DIRECT	GO:0035456~response to interferon-beta	6	0.00419015	2.63365e-05	IFITM3, BST2, IFITM1, PLSCR1, IFITM2, STAT1	803	9	16792	13.9411	0.0784488	0.0116708	0.0116182
GOTERM_BP_DIRECT	GO:0008380~RNA splicing	22	0.0153639	4.37796e-05	RBM25, ZRANB2, WTAP, NCBP2, NONO, FMR1, THOC2, ZCRB1, SUPT6H, SRRM1, RBMXL1, SNRPD2, THRAP3, ZNF638, LUC7L3, ACIN1, CIR1, RP9, CDK12, SNRPF, HNRNPH3, NSRP1	803	166	16792	2.77141	0.126989	0.0169756	0.0168989
GOTERM_BP_DIRECT	GO:0035455~response to interferon-alpha	6	0.00419015	5.05986e-05	IFITM3, BST2, IFITM1, IFITM2, EIF2AK2, ADAR	803	10	16792	12.5469	0.145262	0.0174396	0.0173609
GOTERM_BP_DIRECT	GO:0000398~mRNA splicing, via spliceosome	26	0.0181573	6.18646e-05	DDX46, HNRNPR, YBX1, CWC27, SNRPD2, POLR2G, TXNL4A, HSPA8, PPIL1, RBPMS, NCBP2, NONO, CPSF2, UPF3B, ZCRB1, LSM5, LSM3, SRRM1, NUDT21, LSM7, HNRNPUL1, HNRNPH1, DNAJC8, SNRPF, HNRNPH3, RBMX	803	222	16792	2.4491	0.174619	0.0191904	0.0191038
GOTERM_BP_DIRECT	GO:0032981~mitochondrial respiratory chain complex I assembly	12	0.0083803	0.000174156	NDUFB9, NDUFS8, NDUFS6, NDUFA12, NDUFB4, NDUFA10, NDUFA2, NDUFA1, NDUFB1, NDUFC2, NDUFS1, NDUFV3	803	63	16792	3.98316	0.417414	0.0491119	0.0488903
GOTERM_BP_DIRECT	GO:0007512~adult heart development	6	0.00419015	0.000229135	CHD7, TCAP, MNAT1, MYH10, MYH6, MYH7	803	13	16792	9.6515	0.508778	0.0576711	0.0574108
GOTERM_BP_DIRECT	GO:0016032~viral process	30	0.0209507	0.000241691	ANKRD17, SP100, SATB1, PIK3R1, IPO7, SUPT6H, SEPT6, PSMB5, RAB6A, MPDZ, TRIM23, CENPU, HSPA8, ACOT8, CREBBP, SNAPIN, NUP133, STAT3, HLA-B, PSMB8, PSMB9, DLG1, KRT19, RAD50, KRT18, PSMC2, ABI1, VIM, TLN1, RAN	803	299	16792	2.09815	0.527546	0.0576711	0.0574108
GOTERM_BP_DIRECT	GO:0032922~circadian regulation of gene expression	11	0.00768194	0.000327495	PPP1CB, PPP1CC, HDAC2, ZFHX3, ID2, GFPT1, NAMPT, USP2, PPARA, CLOCK, ATF4	803	57	16792	4.03557	0.63798	0.0720895	0.0717642
GOTERM_BP_DIRECT	GO:0030049~muscle filament sliding	9	0.00628522	0.000356564	MYBPC3, ACTA1, MYL6, TPM2, TCAP, TNNI3, VIM, MYH6, MYH7	803	38	16792	4.95274	0.669206	0.0720895	0.0717642
GOTERM_BP_DIRECT	GO:0017148~negative regulation of translation	11	0.00768194	0.00037905	ILF3, IGFBP5, CELF1, CNOT1, CNOT2, FMR1, CIRBP, EIF2AK2, IGF2BP2, CALR, TOB1	803	58	16792	3.96599	0.691501	0.0720895	0.0717642
GOTERM_BP_DIRECT	GO:0000122~negative regulation of transcription from RNA polymerase II promoter	56	0.0391081	0.000395075	TCF25, CHD4, YBX1, N4BP2L2, UXT, MEF2A, SMARCC2, USP2, ARID5B, DUSP22, GCFC2, IFI27, PPARA, ATF3, ZNF431, PPARD, SP100, HDAC2, HDAC3, SATB1, TSHZ2, GATA6, AEBP1, FOXO3, CXXC5, MTDH, IFI16, CUX1, TDG, UBC, HIVEP1, RBBP8, SMYD2, HES1, FNIP2, DR1, ZFHX3, CREBBP, STAT1, STAT3, NFXL1, HOPX, HIPK2, DLG1, RYBP, NR4A3, NFIA, CNOT1, NFIC, ID2, BRMS1L, CNOT2, FOSB, CALR, BCOR, PKIG	803	720	16792	1.62646	0.706467	0.0720895	0.0717642
GOTERM_BP_DIRECT	GO:0060612~adipose tissue development	7	0.00488851	0.000944581	OXCT1, ID2, NAMPT, ARID5B, ACAT1, SPG20, PPARD	803	25	16792	5.85524	0.946682	0.162783	0.162048
GOTERM_BP_DIRECT	GO:0006094~gluconeogenesis	9	0.00628522	0.00100344	GPI, GOT1, GOT2, ENO1, BPGM, ALDOA, ENO3, ATF3, ATF4	803	44	16792	4.27737	0.955587	0.163824	0.163085
GOTERM_BP_DIRECT	GO:0043066~negative regulation of apoptotic process	38	0.0265376	0.00116232	ARF4, HDAC2, TMF1, HDAC3, GSTP1, GATA6, CIB1, ADAR, TRIAP1, PIK3R1, PARK7, THBS1, IFIT3, HSP90B1, MTDH, RPS6KA3, UBC, UCP2, CD59, EGR3, HSPA5, MGMT, SIAH2, PLK2, WNT5A, STAT3, EIF2AK2, DHCR24, HIPK3, KRT18, DAD1, CAT, PPT1, BIRC5, BIRC6, MNAT1, CRYAB, PPARD	803	455	16792	1.74646	0.972883	0.180276	0.179462
GOTERM_BP_DIRECT	GO:0098609~cell-cell adhesion	26	0.0181573	0.00129686	UBFD1, ENO1, PARK7, SEPT7, SNX2, TRIM25, CCT8, SPTAN1, S100A11, SPTBN1, SNX5, EIF2A, SH3GLB1, HSPA8, HSPA5, ANXA2, IST1, STAT1, RAB10, KRT18, EIF5, ABI1, NUMB, ALDOA, RAN, CHMP5	803	271	16792	2.00628	0.982145	0.191565	0.1907
GOTERM_BP_DIRECT	GO:0019985~translesion synthesis	8	0.00558687	0.00136878	PCNA, KIAA0101, USP10, UBC, REV3L, TRIM25, ISG15, UBE2L6	803	36	16792	4.64702	0.98572	0.192998	0.192127
GOTERM_BP_DIRECT	GO:0006606~protein import into nucleus	10	0.00698358	0.00160584	PDIA3, PPP3CA, NUP133, STAT3, KPNA6, ADAR, KPNA3, IPO7, KPNB1, RAN	803	58	16792	3.60545	0.993162	0.216579	0.215602
GOTERM_BP_DIRECT	GO:0043161~proteasome-mediated ubiquitin-dependent protein catabolic process	21	0.0146655	0.00175517	PSMD12, UBXN1, CRBN, SIAH2, UBE4B, PPP2R5C, RAD23B, PSMB8, ANAPC10, PSMB9, UCHL1, PSMB5, UBE2R2, BTBD1, PSMC4, KCTD10, PSMC2, UBC, PSME2, CLOCK, UBE2K	803	203	16792	2.16327	0.995701	0.226856	0.225832
GOTERM_BP_DIRECT	GO:0060333~interferon-gamma-mediated signaling pathway	11	0.00768194	0.00192037	SP100, CAMK2D, OAS1, STAT1, OAS2, OAS3, HLA-B, TRIM25, NCAM1, B2M, HLA-E	803	71	16792	3.23982	0.997427	0.23828	0.237205
GOTERM_BP_DIRECT	GO:0032480~negative regulation of type I interferon production	7	0.00488851	0.00258396	IFIH1, CYLD, DDX58, UBC, TRIM25, ISG15, UBE2L6	803	30	16792	4.87937	0.999673	0.308287	0.306895
GOTERM_BP_DIRECT	GO:0006521~regulation of cellular amino acid metabolic process	9	0.00628522	0.0026874	PSMD12, PSMB5, PSMC4, PSMC2, ODC1, PSME2, OAZ1, PSMB8, PSMB9	803	51	16792	3.69028	0.999763	0.308752	0.307359
GOTERM_BP_DIRECT	GO:0002479~antigen processing and presentation of exogenous peptide antigen via MHC class I, TAP-dependent	10	0.00698358	0.00288776	PSMD12, PSMB5, PSMC4, PSMC2, HLA-B, PSME2, B2M, PSMB8, PSMB9, HLA-E	803	63	16792	3.3193	0.999873	0.319923	0.318479
GOTERM_BP_DIRECT	GO:0042493~response to drug	27	0.0188557	0.00301489	COL18A1, HDAC2, NDUFA10, GATA6, SRP54, MGST1, SLC1A3, THBS1, ENO3, OXCT1, MDK, SMPD1, TIMP2, TSPO, B2M, JUN, PARP4, ACSL1, MGMT, STAT1, STAT3, FOS, CENPF, DAD1, CAT, FOSB, CALR	803	304	16792	1.85728	0.999914	0.32249	0.321034
GOTERM_BP_DIRECT	GO:0000209~protein polyubiquitination	19	0.0132688	0.00314082	MYLIP, PSMD12, DTX3L, SIAH2, UBE4B, LNPEP, PSMB8, PSMB9, DDB2, RNF114, PSMB5, PSMC4, PSMC2, UBC, TRIM69, PSME2, TRIP12, RBBP6, HERC6	803	184	16792	2.15935	0.999942	0.324761	0.323295
GOTERM_BP_DIRECT	GO:0032869~cellular response to insulin stimulus	11	0.00768194	0.00353145	RAB10, FER, GOT1, IRS1, STAT1, GSTP1, UCP2, SLC2A4, PIK3R1, RHOQ, YWHAG	803	77	16792	2.98737	0.999983	0.353373	0.351778
GOTERM_BP_DIRECT	GO:0006325~chromatin organization	8	0.00558687	0.00395648	HDAC3, NUP133, SATB1, ATAD2, HDAC11, MUM1, CHD4, SAFB	803	43	16792	3.89053	0.999995	0.378401	0.376693
GOTERM_BP_DIRECT	GO:0001731~formation of translation preinitiation complex	6	0.00419015	0.00402554	MCTS1, EIF5, EIF3K, EIF3CL, EIF3C, EIF3A	803	23	16792	5.4552	0.999996	0.378401	0.376693
GOTERM_BP_DIRECT	GO:0034644~cellular response to UV	8	0.00558687	0.00451517	CREBBP, PCNA, FMR1, TRIAP1, PIK3R1, USP28, EIF2S1, ATF4	803	44	16792	3.80211	0.999999	0.387348	0.3856
GOTERM_BP_DIRECT	GO:0045944~positive regulation of transcription from RNA polymerase II promoter	66	0.0460916	0.00453904	TOP2A, ARF4, ZNF292, CHD7, PSIP1, YBX1, TRIAP1, PARK7, PPP3CA, RPS6KA3, CHCHD2, CSRP3, ZMIZ1, NAMPT, KPNA6, CCNL2, TEAD3, MEF2A, DDX58, LMO4, WNT5A, FOS, SAFB, ARMCX3, PLSCR1, KAT6B, THRAP3, SUB1, PPARA, ATF6, CLOCK, RHOQ, ATF3, ATF4, YAP1, HDAC2, HDAC3, CEBPD, GATA6, PIK3R1, FOXO3, HIF1A, IFI16, UBC, HES1, RPRD1B, SMYD3, JUN, CREBBP, XRCC6, PCGF5, STAT1, ATAD2, STAT3, BMP5, HIPK2, MEIS1, NR4A3, …	803	981	16792	1.4069	0.999999	0.387348	0.3856
GOTERM_BP_DIRECT	GO:0051092~positive regulation of NF-kappaB transcription factor activity	15	0.0104754	0.00453974	MTPN, WNT5A, EIF2AK2, CIB1, CLU, MTDH, FER, CAT, UBC, TRIM25, KRAS, TAB2, MAP3K13, MAP3K7, CLOCK	803	133	16792	2.35845	0.999999	0.387348	0.3856
GOTERM_BP_DIRECT	GO:0014898~cardiac muscle hypertrophy in response to stress	5	0.00349179	0.00462021	PPP3CA, GATA6, TCAP, MYH6, MYH7	803	15	16792	6.97053	0.999999	0.387348	0.3856
GOTERM_BP_DIRECT	GO:0034198~cellular response to amino acid starvation	6	0.00419015	0.00587399	SH3GLB1, UCP2, EIF2AK2, EIF2S1, ATF3, ATF4	803	25	16792	5.01878	1	0.457948	0.455881
GOTERM_BP_DIRECT	GO:0006413~translational initiation	15	0.0104754	0.00590038	EIF5B, EIF2B4, EIF1AY, RPS4Y1, EIF2S1, RPL7, EIF5, EIF3K, RPS29, AGO2, EIF3CL, EIF3C, RPL18, EIF3A, EIF2A	803	137	16792	2.28959	1	0.457948	0.455881
GOTERM_BP_DIRECT	GO:0007265~Ras protein signal transduction	10	0.00698358	0.0059052	JUN, MAPKAPK3, PLK2, GNB1, SHOC2, KRAS, DHCR24, PARK7, USP28, RGL2	803	70	16792	2.98737	1	0.457948	0.455881
GOTERM_BP_DIRECT	GO:0006446~regulation of translational initiation	7	0.00488851	0.00664955	EIF5B, EIF5, EIF3K, NCBP2, EIF3CL, EIF3C, EIF3A	803	36	16792	4.06614	1	0.503095	0.500825
GOTERM_BP_DIRECT	GO:0002480~antigen processing and presentation of exogenous peptide antigen via MHC class I, TAP-independent	4	0.00279343	0.00734224	HLA-B, LNPEP, B2M, HLA-E	803	9	16792	9.29404	1	0.529666	0.527275
GOTERM_BP_DIRECT	GO:0036500~ATF6-mediated unfolded protein response	4	0.00279343	0.00734224	HSPA5, CALR, ATF6, HSP90B1	803	9	16792	9.29404	1	0.529666	0.527275
GOTERM_BP_DIRECT	GO:0021762~substantia nigra development	8	0.00558687	0.00824229	UCHL1, YWHAQ, HSPA5, BASP1, CCDC14, ATP5J, ENO3, YWHAH	803	49	16792	3.41414	1	0.581081	0.578459
GOTERM_BP_DIRECT	GO:2001237~negative regulation of extrinsic apoptotic signaling pathway	7	0.00488851	0.00869525	YAP1, SGMS1, GSTP1, SIAH2, BIRC6, PARK7, THBS1	803	38	16792	3.85213	1	0.595349	0.592662
GOTERM_BP_DIRECT	GO:0060395~SMAD protein signal transduction	9	0.00628522	0.00902044	GDF11, JUN, SUB1, LNPEP, FOS, VIM, LEFTY2, HIPK2, BMP5	803	62	16792	3.03555	1	0.595349	0.592662
GOTERM_BP_DIRECT	GO:0006977~DNA damage response, signal transduction by p53 class mediator resulting in cell cycle arrest	9	0.00628522	0.00902044	CNOT4, PCNA, CNOT1, GADD45A, CNOT2, PLK2, UBC, PPP2R5C, TRIAP1	803	62	16792	3.03555	1	0.595349	0.592662
GOTERM_BP_DIRECT	GO:0034976~response to endoplasmic reticulum stress	10	0.00698358	0.00924237	PDIA3, TMX1, UBE4B, PIK3R1, THBS1, PDIA6, EIF2S1, HSP90B1, PDIA4, ATF4	803	75	16792	2.78821	1	0.597288	0.594592
GOTERM_BP_DIRECT	GO:0043392~negative regulation of DNA binding	6	0.00419015	0.00965715	SP100, HDAC2, JUN, IFI16, ID2, RSF1	803	28	16792	4.48105	1	0.599062	0.596358
GOTERM_BP_DIRECT	GO:0006888~ER to Golgi vesicle-mediated transport	16	0.0111737	0.00973354	BCAP31, ARF4, COG5, TRAPPC4, DCTN3, ARFGAP3, DYNLL2, VAMP7, LMAN2, GOLGB1, TMED3, TMED2, CD59, WHAMM, SPTAN1, SPTBN1	803	160	16792	2.09116	1	0.599062	0.596358
GOTERM_BP_DIRECT	GO:0033327~Leydig cell differentiation	4	0.00279343	0.0101201	SGPL1, TMF1, PLEKHA1, MGST1	803	10	16792	8.36463	1	0.599062	0.596358
GOTERM_BP_DIRECT	GO:0042542~response to hydrogen peroxide	8	0.00558687	0.0102354	JUN, NR4A3, STAT1, STK26, CAT, ADAM9, KPNA4, CRYAB	803	51	16792	3.28025	1	0.599062	0.596358
GOTERM_BP_DIRECT	GO:0071277~cellular response to calcium ion	8	0.00558687	0.0102354	MEF2A, CAMK2D, JUN, WNT5A, FOSB, CPNE3, FOS, SLC25A24	803	51	16792	3.28025	1	0.599062	0.596358
GOTERM_BP_DIRECT	GO:0008654~phospholipid biosynthetic process	7	0.00488851	0.011156	SH3GLB1, LPCAT4, FITM1, SERINC1, FADS1, SERINC5, PPARD	803	40	16792	3.65953	1	0.607844	0.605101
GOTERM_BP_DIRECT	GO:0045214~sarcomere organization	6	0.00419015	0.0112205	KRT19, TCAP, MYH6, KLHL41, ACTG1, LMOD2	803	29	16792	4.32653	1	0.607844	0.605101
GOTERM_BP_DIRECT	GO:0042149~cellular response to glucose starvation	6	0.00419015	0.0112205	SH3GLB1, IFI16, HSPA5, SLC2A1, ATG14, ATF4	803	29	16792	4.32653	1	0.607844	0.605101
GOTERM_BP_DIRECT	GO:0045926~negative regulation of growth	5	0.00349179	0.0112722	ING4, PNPT1, IGFBP5, MT1X, HIF1A	803	19	16792	5.50305	1	0.607844	0.605101
GOTERM_BP_DIRECT	GO:0032355~response to estradiol	11	0.00768194	0.0114194	MBD4, GPI, PCNA, IFI27, GSTP1, STAT3, CAT, RBBP8, CALR, CRYAB, CTGF	803	91	16792	2.52777	1	0.607844	0.605101
GOTERM_BP_DIRECT	GO:0002223~stimulatory C-type lectin receptor signaling pathway	12	0.0083803	0.0115612	PSMD12, CREBBP, PSMB5, PSMC4, UBC, PSMC2, PSME2, KRAS, TAB2, MAP3K7, PSMB8, PSMB9	803	105	16792	2.3899	1	0.607844	0.605101
GOTERM_BP_DIRECT	GO:0006457~protein folding	17	0.0118721	0.0125554	PDIA3, DNAJC19, MESDC2, HSPA8, PPIL1, TBCA, CWC27, PDIA6, PDIA4, HSP90B1, TMX1, GNB1, CCT8, CALR, CRYAB, ATF6, NKTR	803	180	16792	1.97498	1	0.647811	0.644887
GOTERM_BP_DIRECT	GO:1903377~negative regulation of oxidative stress-induced neuron intrinsic apoptotic signaling pathway	3	0.00209507	0.0128174	NONO, PARK7, HIF1A	803	4	16792	15.6837	1	0.647811	0.644887
GOTERM_BP_DIRECT	GO:0002474~antigen processing and presentation of peptide antigen via MHC class I	6	0.00419015	0.0129479	BCAP31, PDIA3, HLA-B, CALR, B2M, HLA-E	803	30	16792	4.18232	1	0.647811	0.644887
GOTERM_BP_DIRECT	GO:0060213~positive regulation of nuclear-transcribed mRNA poly(A) tail shortening	4	0.00279343	0.0134271	CNOT1, AGO2, POLR2G, TOB1	803	11	16792	7.60421	1	0.661123	0.65814
GOTERM_BP_DIRECT	GO:0045893~positive regulation of transcription, DNA-templated	37	0.0258393	0.0147715	SP100, ENY2, HDAC2, GATA6, RSF1, FOXO3, HIF1A, HMBOX1, MDK, TP53INP2, YAF2, YWHAH, JUN, ZFHX3, CREBBP, XRCC6, SMARCC2, STAT1, NCOA4, ATAD2, WNT5A, STAT3, FOS, HIPK2, MLLT11, ILF3, ELF2, FUBP3, KAT6B, THRAP3, ID2, TAF8, PPARA, CLOCK, RAN, ATF4, PPARD	803	515	16792	1.50239	1	0.705154	0.701971
GOTERM_BP_DIRECT	GO:0042771~intrinsic apoptotic signaling pathway in response to DNA damage by p53 class mediator	6	0.00419015	0.0148462	IFI16, SHISA5, PPP2R5C, NUPR1, USP28, HIPK2	803	31	16792	4.0474	1	0.705154	0.701971
GOTERM_BP_DIRECT	GO:0051726~regulation of cell cycle	13	0.00907866	0.0155114	HSPA8, JUN, CCNI, GADD45B, GADD45A, STAT3, PUM1, HIPK2, CENPF, KIAA0101, CDK12, CDK14, BAP1	803	124	16792	2.19234	1	0.705154	0.701971
GOTERM_BP_DIRECT	GO:0071480~cellular response to gamma radiation	5	0.00349179	0.0161406	YAP1, XRCC6, TLK2, CRYAB, GTF2H5	803	21	16792	4.97895	1	0.705154	0.701971
GOTERM_BP_DIRECT	GO:0043154~negative regulation of cysteine-type endopeptidase activity involved in apoptotic process	9	0.00628522	0.0166952	GPI, RPS6KA3, SIAH2, IFI6, BIRC5, DHCR24, TRIAP1, THBS1, CRYAB	803	69	16792	2.7276	1	0.705154	0.701971
GOTERM_BP_DIRECT	GO:0046034~ATP metabolic process	6	0.00419015	0.016922	HSPA8, AK2, NDUFS1, ATP1B1, MYH6, MYH7	803	32	16792	3.92092	1	0.705154	0.701971
GOTERM_BP_DIRECT	GO:0048167~regulation of synaptic plasticity	6	0.00419015	0.016922	SIPA1L1, PLK2, RAPGEF2, NCAM1, YWHAG, YWHAH	803	32	16792	3.92092	1	0.705154	0.701971
GOTERM_BP_DIRECT	GO:0061024~membrane organization	6	0.00419015	0.016922	RAB10, YWHAQ, DHCR24, LNPEP, YWHAG, YWHAH	803	32	16792	3.92092	1	0.705154	0.701971
GOTERM_BP_DIRECT	GO:0036499~PERK-mediated unfolded protein response	4	0.00279343	0.0172765	HSPA5, EIF2S1, ATF3, ATF4	803	12	16792	6.97053	1	0.705154	0.701971
GOTERM_BP_DIRECT	GO:0055003~cardiac myofibril assembly	4	0.00279343	0.0172765	CSRP3, TCAP, OBSL1, MYH10	803	12	16792	6.97053	1	0.705154	0.701971
GOTERM_BP_DIRECT	GO:0006826~iron ion transport	4	0.00279343	0.0172765	HEPH, FTH1, SFXN1, FTL	803	12	16792	6.97053	1	0.705154	0.701971
GOTERM_BP_DIRECT	GO:0015908~fatty acid transport	4	0.00279343	0.0172765	ACSL1, GOT2, PPARA, PPARD	803	12	16792	6.97053	1	0.705154	0.701971
GOTERM_BP_DIRECT	GO:1990440~positive regulation of transcription from RNA polymerase II promoter in response to endoplasmic reticulum stress	4	0.00279343	0.0172765	HSPA5, ATF6, ATF3, ATF4	803	12	16792	6.97053	1	0.705154	0.701971
GOTERM_BP_DIRECT	GO:0098869~cellular oxidant detoxification	9	0.00628522	0.0180875	AAED1, TXNRD1, GSTP1, CAT, MGST1, GPX7, MGST2, PARK7, FAM213A	803	70	16792	2.68863	1	0.728666	0.725378
GOTERM_BP_DIRECT	GO:0060048~cardiac muscle contraction	7	0.00488851	0.0193797	MYBPC3, CSRP3, TCAP, TNNI3, ATP1B1, MYH6, MYH7	803	45	16792	3.25291	1	0.758801	0.755376
GOTERM_BP_DIRECT	GO:0051436~negative regulation of ubiquitin-protein ligase activity involved in mitotic cell cycle	9	0.00628522	0.019561	PSMD12, PSMB5, PSMC4, UBC, PSMC2, PSME2, PSMB8, ANAPC10, PSMB9	803	71	16792	2.65076	1	0.758801	0.755376
GOTERM_BP_DIRECT	GO:0009597~detection of virus	3	0.00209507	0.0206892	IFIH1, DDX58, SERINC5	803	5	16792	12.5469	1	0.758801	0.755376
GOTERM_BP_DIRECT	GO:0019941~modification-dependent protein catabolic process	3	0.00209507	0.0206892	ISG15, UBA1, UBE2L6	803	5	16792	12.5469	1	0.758801	0.755376
GOTERM_BP_DIRECT	GO:0007015~actin filament organization	9	0.00628522	0.021118	DLG1, PDLIM3, TPM2, FAT1, BRK1, WHAMM, ALDOA, TMSB10, LMOD2	803	72	16792	2.61395	1	0.758801	0.755376
GOTERM_BP_DIRECT	GO:0006928~movement of cell or subcellular component	10	0.00698358	0.0213656	ACTR3, MYLIP, ARPC3, STAT3, ABI1, VIM, ARPC5, TLN1, MTSS1, ACTG1	803	86	16792	2.43158	1	0.758801	0.755376
GOTERM_BP_DIRECT	GO:0086064~cell communication by electrical coupling involved in cardiac conduction	4	0.00279343	0.0216759	PKP2, ATP1B2, CACNA1C, ATP1B1	803	13	16792	6.43433	1	0.758801	0.755376
GOTERM_BP_DIRECT	GO:0030239~myofibril assembly	4	0.00279343	0.0216759	MYOZ1, MYH6, KLHL41, LMOD2	803	13	16792	6.43433	1	0.758801	0.755376
GOTERM_BP_DIRECT	GO:0001916~positive regulation of T cell mediated cytotoxicity	4	0.00279343	0.0216759	STX7, HLA-B, B2M, HLA-E	803	13	16792	6.43433	1	0.758801	0.755376
GOTERM_BP_DIRECT	GO:0034975~protein folding in endoplasmic reticulum	4	0.00279343	0.0216759	PDIA3, HSPA5, CALR, HSP90B1	803	13	16792	6.43433	1	0.758801	0.755376
GOTERM_BP_DIRECT	GO:0006941~striated muscle contraction	4	0.00279343	0.0216759	ALDOA, MYH6, KLHL41, MYH7	803	13	16792	6.43433	1	0.758801	0.755376
GOTERM_BP_DIRECT	GO:0036498~IRE1-mediated unfolded protein response	8	0.00558687	0.0217709	ACADVL, HSPA5, SEC61G, GFPT1, DNAJB9, KDELR3, TLN1, PDIA6	803	59	16792	2.83547	1	0.758801	0.755376
GOTERM_BP_DIRECT	GO:0001836~release of cytochrome c from mitochondria	5	0.00349179	0.0221513	JUN, IFI6, MFF, CLU, TIMM50	803	23	16792	4.546	1	0.763483	0.760037
GOTERM_BP_DIRECT	GO:0038095~Fc-epsilon receptor signaling pathway	16	0.0111737	0.0236664	JUN, PSMD12, PIK3R1, FOS, PSMB8, PSMB9, PPP3CA, FER, PSMB5, PSMC4, PSMC2, UBC, PSME2, KRAS, TAB2, MAP3K7	803	178	16792	1.87969	1	0.789395	0.785833
GOTERM_BP_DIRECT	GO:0030433~ER-associated ubiquitin-dependent protein catabolic process	8	0.00558687	0.0236666	HSPA5, PSMC4, SEL1L, PSMC2, DNAJB9, UBE4B, UBE2G2, HSP90B1	803	60	16792	2.78821	1	0.789395	0.785833
GOTERM_BP_DIRECT	GO:0048661~positive regulation of smooth muscle cell proliferation	8	0.00558687	0.0236666	CAMK2D, JUN, NR4A3, STAT1, ID2, NAMPT, MNAT1, THBS1	803	60	16792	2.78821	1	0.789395	0.785833
GOTERM_BP_DIRECT	GO:0045892~negative regulation of transcription, DNA-templated	35	0.0244425	0.0244443	SP100, HDAC2, HDAC3, CEBPD, GMNN, GATA6, RSF1, ENO1, ING4, HMBOX1, YWHAQ, IFI16, BASP1, CIR1, HES1, YAF2, HSPA8, JUN, ZFHX3, XRCC6, SMARCC2, NONO, WNT5A, ARID5B, GCFC2, ILF3, CENPF, ELF2, KAT6B, ID2, BIRC5, BCOR, CALR, CLOCK, PPARD	803	499	16792	1.46674	1	0.800623	0.79701
GOTERM_BP_DIRECT	GO:0043488~regulation of mRNA stability	11	0.00768194	0.0252879	HSPA8, PSMD12, PSMB5, PSMC4, FMR1, UBC, PSMC2, PSME2, PUM1, PSMB8, PSMB9	803	103	16792	2.23328	1	0.800623	0.79701
GOTERM_BP_DIRECT	GO:0002576~platelet degranulation	11	0.00768194	0.0252879	LGALS3BP, CD63, PCDH7, SERPING1, QSOX1, A2M, ALDOA, TLN1, THBS1, LEFTY2, CLU	803	103	16792	2.23328	1	0.800623	0.79701
GOTERM_BP_DIRECT	GO:0034341~response to interferon-gamma	5	0.00349179	0.025604	IFITM3, BST2, SP100, IFITM1, IFITM2	803	24	16792	4.35658	1	0.800623	0.79701
GOTERM_BP_DIRECT	GO:0030866~cortical actin cytoskeleton organization	5	0.00349179	0.025604	DLG1, ROCK2, CALR, TLN1, RHOQ	803	24	16792	4.35658	1	0.800623	0.79701
GOTERM_BP_DIRECT	GO:0000910~cytokinesis	7	0.00488851	0.0259094	SEPT6, SEPT7, ROCK2, IST1, DCTN3, BIRC5, TTC19	803	48	16792	3.04961	1	0.800623	0.79701
GOTERM_BP_DIRECT	GO:0010467~gene expression	7	0.00488851	0.0259094	WTAP, HNRNPH1, NCBP2, POLR2G, HNRNPR, IGF2BP2, RBMX	803	48	16792	3.04961	1	0.800623	0.79701
GOTERM_BP_DIRECT	GO:0007517~muscle organ development	10	0.00698358	0.026068	MEF2A, CENPF, ZFHX3, EGR3, LAMA2, USP2, AEBP1, CRYAB, VAMP5, MURC	803	89	16792	2.34962	1	0.800623	0.79701
GOTERM_BP_DIRECT	GO:0007568~aging	15	0.0104754	0.0267714	JUN, IGFBP5, STAT3, FOS, FOXO3, ENO3, EIF2S1, CTGF, CAT, UCP2, TIMP2, TSPO, SERPING1, CRYAB, FADS1	803	165	16792	1.90105	1	0.814166	0.810492
GOTERM_BP_DIRECT	GO:0051437~positive regulation of ubiquitin-protein ligase activity involved in regulation of mitotic cell cycle transition	9	0.00628522	0.0282252	PSMD12, PSMB5, PSMC4, UBC, PSMC2, PSME2, PSMB8, ANAPC10, PSMB9	803	76	16792	2.47637	1	0.846325	0.842506
GOTERM_BP_DIRECT	GO:0042752~regulation of circadian rhythm	7	0.00488851	0.0283745	TOP2A, PPP1CB, PPP1CC, ROCK2, ID2, NONO, PPARA	803	49	16792	2.98737	1	0.846325	0.842506
GOTERM_BP_DIRECT	GO:0055010~ventricular cardiac muscle tissue morphogenesis	5	0.00349179	0.0293621	MYBPC3, PKP2, TNNI3, MYH6, MYH7	803	25	16792	4.18232	1	0.847695	0.843869
GOTERM_BP_DIRECT	GO:0015949~nucleobase-containing small molecule interconversion	5	0.00349179	0.0293621	RRM1, TXNRD1, AK2, CMPK1, GLRX	803	25	16792	4.18232	1	0.847695	0.843869
GOTERM_BP_DIRECT	GO:0006266~DNA ligation	3	0.00209507	0.0300601	TOP2A, XRCC6, MGMT	803	6	16792	10.4558	1	0.847695	0.843869
GOTERM_BP_DIRECT	GO:0001765~membrane raft assembly	3	0.00209507	0.0300601	ANXA2, RFTN1, FLOT2	803	6	16792	10.4558	1	0.847695	0.843869
GOTERM_BP_DIRECT	GO:0048667~cell morphogenesis involved in neuron differentiation	3	0.00209507	0.0300601	ID2, SLC1A3, HES1	803	6	16792	10.4558	1	0.847695	0.843869
GOTERM_BP_DIRECT	GO:0072673~lamellipodium morphogenesis	3	0.00209507	0.0300601	SNX2, ABI1, PLEKHO1	803	6	16792	10.4558	1	0.847695	0.843869
GOTERM_BP_DIRECT	GO:0031124~mRNA 3'-end processing	7	0.00488851	0.0309893	NUDT21, NCBP2, ZC3H11A, CPSF2, UPF3B, THOC2, SRRM1	803	50	16792	2.92762	1	0.866026	0.862118
GOTERM_BP_DIRECT	GO:0006369~termination of RNA polymerase II transcription	8	0.00558687	0.0323801	NUDT21, NCBP2, ZC3H11A, CPSF2, UPF3B, THOC2, SNRPF, SRRM1	803	64	16792	2.61395	1	0.896812	0.892765
GOTERM_BP_DIRECT	GO:0000381~regulation of alternative mRNA splicing, via spliceosome	6	0.00419015	0.0334155	RBM25, WTAP, THRAP3, FMR1, NSRP1, RBMX	803	38	16792	3.30183	1	0.917299	0.913159
GOTERM_BP_DIRECT	GO:0031145~anaphase-promoting complex-dependent catabolic process	9	0.00628522	0.034535	PSMD12, PSMB5, PSMC4, UBC, PSMC2, PSME2, PSMB8, ANAPC10, PSMB9	803	79	16792	2.38233	1	0.939714	0.935473
GOTERM_BP_DIRECT	GO:0001666~response to hypoxia	15	0.0104754	0.036315	CREBBP, CAMK2D, EGLN2, AGTRAP, PLOD2, PLOD1, ATP1B1, THBS1, HIF1A, HSP90B1, CXCL12, CAT, UCP2, PPARA, CRYAB	803	172	16792	1.82368	1	0.970653	0.966272
GOTERM_BP_DIRECT	GO:0034097~response to cytokine	7	0.00488851	0.0366786	SP100, JUN, IFI27, MAPKAPK3, STAT1, TIMP2, FOS	803	52	16792	2.81502	1	0.970653	0.966272
GOTERM_BP_DIRECT	GO:0007223~Wnt signaling pathway, calcium modulating pathway	6	0.00419015	0.0368779	PPP3CA, WNT5A, AGO2, GNB1, MAP3K7, TNRC6A	803	39	16792	3.21717	1	0.970653	0.966272
GOTERM_BP_DIRECT	GO:0038061~NIK/NF-kappaB signaling	8	0.00558687	0.0374478	PSMD12, PSMB5, PSMC4, UBC, PSMC2, PSME2, PSMB8, PSMB9	803	66	16792	2.53474	1	0.970653	0.966272
GOTERM_BP_DIRECT	GO:0043001~Golgi to plasma membrane protein transport	5	0.00349179	0.0378084	RAB10, VAMP7, VAMP5, OPTN, SPTBN1	803	27	16792	3.87252	1	0.970653	0.966272
GOTERM_BP_DIRECT	GO:0035458~cellular response to interferon-beta	4	0.00279343	0.0381753	PNPT1, STAT1, UBE2G2, UBE2K	803	16	16792	5.2279	1	0.970653	0.966272
GOTERM_BP_DIRECT	GO:0010613~positive regulation of cardiac muscle hypertrophy	4	0.00279343	0.0381753	MEF2A, MTPN, CAMK2D, NR4A3	803	16	16792	5.2279	1	0.970653	0.966272
GOTERM_BP_DIRECT	GO:0035994~response to muscle stretch	4	0.00279343	0.0381753	GPI, JUN, TCAP, FOS	803	16	16792	5.2279	1	0.970653	0.966272
GOTERM_BP_DIRECT	GO:0031047~gene silencing by RNA	11	0.00768194	0.0395341	NUP133, H3F3B, NCBP2, CNOT2, FMR1, AGO2, POLR2G, HIST1H4C, RAN, TSN, TNRC6A	803	111	16792	2.07232	1	0.980359	0.975934
GOTERM_BP_DIRECT	GO:0018279~protein N-linked glycosylation via asparagine	6	0.00419015	0.0405524	ST6GAL1, DAD1, RPN1, ALG5, UBE2G2, UGGT1	803	40	16792	3.13674	1	0.980359	0.975934
GOTERM_BP_DIRECT	GO:0010508~positive regulation of autophagy	6	0.00419015	0.0405524	SH3GLB1, TMEM59, PLK2, TP53INP2, ATG14, MTDH	803	40	16792	3.13674	1	0.980359	0.975934
GOTERM_BP_DIRECT	GO:0019054~modulation by virus of host process	3	0.00209507	0.0407693	KPNA4, KPNA3, KPNB1	803	7	16792	8.96211	1	0.980359	0.975934
GOTERM_BP_DIRECT	GO:0034340~response to type I interferon	3	0.00209507	0.0407693	SP100, MX1, ISG15	803	7	16792	8.96211	1	0.980359	0.975934
GOTERM_BP_DIRECT	GO:0032057~negative regulation of translational initiation in response to stress	3	0.00209507	0.0407693	EIF2B4, EIF2S1, ATF4	803	7	16792	8.96211	1	0.980359	0.975934
GOTERM_BP_DIRECT	GO:0048806~genitalia development	3	0.00209507	0.0407693	DNAJC19, WNT5A, CHD7	803	7	16792	8.96211	1	0.980359	0.975934
GOTERM_BP_DIRECT	GO:0006974~cellular response to DNA damage stimulus	17	0.0118721	0.0413866	YAP1, TOP2A, MCTS1, PARP4, DTX3L, USP10, FMR1, SMC5, CIB1, USP28, RAD50, KIAA0101, TLK2, TRIP12, RBBP6, UBA1, OTUB1	803	208	16792	1.70912	1	0.987549	0.983092
GOTERM_BP_DIRECT	GO:0006890~retrograde vesicle-mediated transport, Golgi to ER	9	0.00628522	0.041737	ARF4, LMAN2, STX18, TMED3, TMED2, KDELR2, KDELR3, RAB6A, ARFGAP3	803	82	16792	2.29517	1	0.988308	0.983847
GOTERM_BP_DIRECT	GO:0006396~RNA processing	10	0.00698358	0.0420823	TRUB2, LSM7, PNPT1, RBPMS, HNRNPUL1, HNRNPH1, XRN2, AGGF1, ADAR, HNRNPH3	803	97	16792	2.15583	1	0.988935	0.984472
GOTERM_BP_DIRECT	GO:0000045~autophagosome assembly	6	0.00419015	0.044441	MAP1LC3B, WDR45B, TP53INP2, MAP1LC3B2, ATG14, ATG12	803	41	16792	3.06023	1	1	0.995808
GOTERM_BP_DIRECT	GO:0042789~mRNA transcription from RNA polymerase II promoter	4	0.00279343	0.0447558	STAT3, HIF1A, SUPT6H, ATF4	803	17	16792	4.92037	1	1	0.995808
GOTERM_BP_DIRECT	GO:0010628~positive regulation of gene expression	20	0.0139672	0.0467857	SGMS1, DDX58, ROCK2, STAT3, PARK7, HIF1A, CTGF, ACTA1, PLSCR1, FUBP3, ID2, TMED2, KRAS, UBAP2L, VPS35, VIM, CALR, LDLR, ATF4, PPARD	803	262	16792	1.5963	1	1	0.995808
GOTERM_BP_DIRECT	GO:0006294~nucleotide-excision repair, preincision complex assembly	5	0.00349179	0.047505	UBC, MNAT1, RAD23B, GTF2H5, DDB2	803	29	16792	3.60545	1	1	0.995808
GOTERM_BP_DIRECT	GO:0006754~ATP biosynthetic process	5	0.00349179	0.047505	ATP5J, ATP5G3, ALDOA, GBAS, ATP5G1	803	29	16792	3.60545	1	1	0.995808
GOTERM_BP_DIRECT	GO:0007264~small GTPase mediated signal transduction	19	0.0132688	0.0482287	DIRAS3, ARF4, SIAH2, ARHGAP5, RAB33A, RAB10, ARL5B, IFT22, RHOT1, YWHAQ, RAB9A, RAPGEF2, KRAS, RAB6A, RGL2, RAB5A, RHOQ, RAN, TRIM23	803	246	16792	1.61512	1	1	0.995808
GOTERM_BP_DIRECT	GO:0006406~mRNA export from nucleus	10	0.00698358	0.0494962	ENY2, NUP133, NCBP2, ZC3H11A, SHFM1, CPSF2, UPF3B, THOC2, AGFG1, SRRM1	803	100	16792	2.09116	1	1	0.995808
GOTERM_BP_DIRECT	GO:0006461~protein complex assembly	11	0.00768194	0.0508097	AFG3L2, CREBBP, GMNN, SLC2A1, TCAP, HES1, NUPR1, LAMC1, MNAT1, KPNA3, SH3BGR	803	116	16792	1.98299	1	1	0.995808
GOTERM_BP_DIRECT	GO:0046597~negative regulation of viral entry into host cell	4	0.00279343	0.0518585	IFITM3, IFITM1, IFITM2, TRIM25	803	18	16792	4.64702	1	1	0.995808
GOTERM_BP_DIRECT	GO:0006357~regulation of transcription from RNA polymerase II promoter	30	0.0209507	0.0521804	ENY2, CAMK2D, TSHZ2, CHD4, FOXO3, CHD1, CUX1, SAFB2, RBBP8, CIR1, TEAD3, ABT1, SMARCC2, TAF13, STAT3, FOS, SAFB, HOPX, ELF2, SUB1, CNOT2, FOSB, NUPR1, MNAT1, BRWD1, ATF6, CLOCK, ATF3, ATF4, PPARD	803	441	16792	1.42256	1	1	0.995808
GOTERM_BP_DIRECT	GO:0003300~cardiac muscle hypertrophy	3	0.00209507	0.0526678	CSRP3, HDAC2, TCAP	803	8	16792	7.84184	1	1	0.995808
GOTERM_BP_DIRECT	GO:1900246~positive regulation of RIG-I signaling pathway	3	0.00209507	0.0526678	ANKRD17, DDX60, PUM1	803	8	16792	7.84184	1	1	0.995808
GOTERM_BP_DIRECT	GO:0071786~endoplasmic reticulum tubular network organization	3	0.00209507	0.0526678	RAB10, REEP2, TMEM170A	803	8	16792	7.84184	1	1	0.995808
GOTERM_BP_DIRECT	GO:0001504~neurotransmitter uptake	3	0.00209507	0.0526678	SLC38A1, SLC1A3, GLUL	803	8	16792	7.84184	1	1	0.995808
GOTERM_BP_DIRECT	GO:0034551~mitochondrial respiratory chain complex III assembly	3	0.00209507	0.0526678	UQCRB, UQCR10, TTC19	803	8	16792	7.84184	1	1	0.995808
GOTERM_BP_DIRECT	GO:0075713~establishment of integrated proviral latency	3	0.00209507	0.0526678	XRCC6, XRCC4, PSIP1	803	8	16792	7.84184	1	1	0.995808
GOTERM_BP_DIRECT	GO:0048739~cardiac muscle fiber development	3	0.00209507	0.0526678	NEXN, TCAP, MYH6	803	8	16792	7.84184	1	1	0.995808
GOTERM_BP_DIRECT	GO:1900740~positive regulation of protein insertion into mitochondrial membrane involved in apoptotic signaling pathway	5	0.00349179	0.0528215	SH3GLB1, YWHAQ, DYNLL2, YWHAG, YWHAH	803	30	16792	3.48526	1	1	0.995808
GOTERM_BP_DIRECT	GO:0016925~protein sumoylation	11	0.00768194	0.0532973	TOP2A, IFIH1, SP100, PCNA, STAG2, NUP133, XRCC4, TDG, BIRC5, SMC5, SMC1A	803	117	16792	1.96605	1	1	0.995808
GOTERM_BP_DIRECT	GO:0033209~tumor necrosis factor-mediated signaling pathway	11	0.00768194	0.0558642	PSMD12, KRT18, PSMB5, STAT1, PSMC4, UBC, PSMC2, PSME2, FOXO3, PSMB8, PSMB9	803	118	16792	1.94938	1	1	0.995808
GOTERM_BP_DIRECT	GO:0006635~fatty acid beta-oxidation	6	0.00419015	0.0574016	ACADVL, ACAA2, ECH1, DECR1, ACAT1, PPARD	803	44	16792	2.85158	1	1	0.995808
GOTERM_BP_DIRECT	GO:0002026~regulation of the force of heart contraction	4	0.00279343	0.0594685	CSRP3, CAMK2D, MYH6, MYH7	803	19	16792	4.40244	1	1	0.995808
GOTERM_BP_DIRECT	GO:0006886~intracellular protein transport	18	0.0125704	0.0606225	BCAP31, SNAPIN, STX7, STX18, SNX13, AP3B1, STAM, ARFGAP3, IPO7, SNX2, TMED2, KDELR2, VPS35, RAMP1, RAN, SNX5, KPNB1, YWHAH	803	236	16792	1.59495	1	1	0.995808
GOTERM_BP_DIRECT	GO:0050821~protein stabilization	12	0.0083803	0.0610685	CRTAP, SEL1L, USP2, AAK1, FLOT2, ATP1B2, PARK7, CCT8, CALR, PIK3R1, ATP1B1, CLU	803	136	16792	1.84514	1	1	0.995808
GOTERM_BP_DIRECT	GO:0008285~negative regulation of cell proliferation	27	0.0188557	0.0633744	BTG3, COL18A1, IFITM1, CIB1, TOB1, IFIT3, ING4, FTH1, TIMP2, SMYD2, QSOX1, SLIT3, S100A11, HIST1H2AC, GDF11, JUN, WARS, STAT3, EIF2AK2, DHCR24, PPP2R5C, BMP5, ABI1, PKP2, RAPGEF2, STRN, BAP1	803	396	16792	1.42579	1	1	0.995808
GOTERM_BP_DIRECT	GO:0035457~cellular response to interferon-alpha	3	0.00209507	0.065618	OAS1, IFIT3, IFIT2	803	9	16792	6.97053	1	1	0.995808
GOTERM_BP_DIRECT	GO:0050684~regulation of mRNA processing	3	0.00209507	0.065618	SAFB2, SAFB, SUPT6H	803	9	16792	6.97053	1	1	0.995808
GOTERM_BP_DIRECT	GO:0006596~polyamine biosynthetic process	3	0.00209507	0.065618	ODC1, OAZ1, SAT1	803	9	16792	6.97053	1	1	0.995808
GOTERM_BP_DIRECT	GO:0007184~SMAD protein import into nucleus	3	0.00209507	0.065618	JUN, TOB1, SPTBN1	803	9	16792	6.97053	1	1	0.995808
GOTERM_BP_DIRECT	GO:0050774~negative regulation of dendrite morphogenesis	3	0.00209507	0.065618	PPP3CA, RAPGEF2, YWHAH	803	9	16792	6.97053	1	1	0.995808
GOTERM_BP_DIRECT	GO:0006473~protein acetylation	3	0.00209507	0.065618	ING4, CREBBP, NUPR1	803	9	16792	6.97053	1	1	0.995808
GOTERM_BP_DIRECT	GO:0034629~cellular protein complex localization	3	0.00209507	0.065618	DLG1, SNAPIN, RAN	803	9	16792	6.97053	1	1	0.995808
GOTERM_BP_DIRECT	GO:0006621~protein retention in ER lumen	3	0.00209507	0.065618	PDIA3, KDELR2, KDELR3	803	9	16792	6.97053	1	1	0.995808
GOTERM_BP_DIRECT	GO:2000737~negative regulation of stem cell differentiation	3	0.00209507	0.065618	YAP1, STAT3, HES1	803	9	16792	6.97053	1	1	0.995808
GOTERM_BP_DIRECT	GO:0045047~protein targeting to ER	3	0.00209507	0.065618	SPCS1, SEC61G, SRP54	803	9	16792	6.97053	1	1	0.995808
GOTERM_BP_DIRECT	GO:0007623~circadian rhythm	8	0.00558687	0.0665352	JUN, EGR3, HDAC3, THRAP3, NONO, NAMPT, HNRNPR, CLOCK	803	75	16792	2.23057	1	1	0.995808
GOTERM_BP_DIRECT	GO:1902895~positive regulation of pri-miRNA transcription from RNA polymerase II promoter	4	0.00279343	0.0675686	JUN, STAT3, FOS, HIF1A	803	20	16792	4.18232	1	1	0.995808
GOTERM_BP_DIRECT	GO:0043153~entrainment of circadian clock by photoperiod	4	0.00279343	0.0675686	PPP1CB, PPP1CC, ID2, USP2	803	20	16792	4.18232	1	1	0.995808
GOTERM_BP_DIRECT	GO:0016477~cell migration	14	0.00977701	0.0687592	CD63, ARF4, ARPC5L, LAMC1, ARPC5, PARP9, THBS1, CTGF, STRIP2, MDK, FAT1, ADAM9, HES1, TMEM18	803	172	16792	1.70211	1	1	0.995808
GOTERM_BP_DIRECT	GO:0006936~muscle contraction	10	0.00698358	0.0699921	GJC1, ACTA1, MYL6, NDUFS6, TPM2, TLN1, CRYAB, MYH6, MYH7, LMOD2	803	107	16792	1.95435	1	1	0.995808
GOTERM_BP_DIRECT	GO:0009967~positive regulation of signal transduction	7	0.00488851	0.0702202	ITSN2, SH3BGRL, CHN1, STAM, TOB1, SH3BGR, EIF2A	803	61	16792	2.39969	1	1	0.995808
GOTERM_BP_DIRECT	GO:0060021~palate development	8	0.00558687	0.0704218	GDF11, SGPL1, PLEKHA1, WNT5A, CHD7, ARID5B, BCOR, DHRS3	803	76	16792	2.20122	1	1	0.995808
GOTERM_BP_DIRECT	GO:0060071~Wnt signaling pathway, planar cell polarity pathway	9	0.00628522	0.0726217	PSMD12, PSMB5, PSMC4, WNT5A, UBC, PSMC2, PSME2, PSMB8, PSMB9	803	92	16792	2.0457	1	1	0.995808
GOTERM_BP_DIRECT	GO:0045454~cell redox homeostasis	8	0.00558687	0.0744407	PDIA3, EGLN2, TMX1, TXNRD1, QSOX1, GLRX, PDIA6, PDIA4	803	77	16792	2.17263	1	1	0.995808
GOTERM_BP_DIRECT	GO:0006366~transcription from RNA polymerase II promoter	33	0.0230458	0.0755685	TMF1, CEBPD, ZNF292, GATA6, DDX21, YBX1, FOXO3, HIF1A, AFF4, HIVEP1, POLR2G, ABT1, MEF2A, JUN, ZFHX3, NCBP2, LMO4, TAF13, NFXL1, FOS, GTF2H5, PLSCR1, MEIS1, NFIA, FUBP3, SUB1, NFIC, FOSB, MNAT1, CLOCK, RBMX, ATF3, ATF4	803	513	16792	1.34519	1	1	0.995808
GOTERM_BP_DIRECT	GO:0006921~cellular component disassembly involved in execution phase of apoptosis	4	0.00279343	0.0761399	BCAP31, SATB1, STK26, ACIN1	803	21	16792	3.98316	1	1	0.995808
GOTERM_BP_DIRECT	GO:0006096~glycolytic process	5	0.00349179	0.077145	GPI, ENO1, BPGM, ALDOA, ENO3	803	34	16792	3.07523	1	1	0.995808
GOTERM_BP_DIRECT	GO:0051146~striated muscle cell differentiation	3	0.00209507	0.0794924	MTPN, IGFBP5, KRAS	803	10	16792	6.27347	1	1	0.995808
GOTERM_BP_DIRECT	GO:0048387~negative regulation of retinoic acid receptor signaling pathway	3	0.00209507	0.0794924	CNOT1, CALR, DHRS3	803	10	16792	6.27347	1	1	0.995808
GOTERM_BP_DIRECT	GO:0015937~coenzyme A biosynthetic process	3	0.00209507	0.0794924	PPCS, DCAKD, ACAT1	803	10	16792	6.27347	1	1	0.995808
GOTERM_BP_DIRECT	GO:0040037~negative regulation of fibroblast growth factor receptor signaling pathway	3	0.00209507	0.0794924	GPC1, WNT5A, THBS1	803	10	16792	6.27347	1	1	0.995808
GOTERM_BP_DIRECT	GO:2000637~positive regulation of gene silencing by miRNA	3	0.00209507	0.0794924	FMR1, STAT3, PUM1	803	10	16792	6.27347	1	1	0.995808
GOTERM_BP_DIRECT	GO:0060411~cardiac septum morphogenesis	3	0.00209507	0.0794924	CHD7, DHRS3, BMP5	803	10	16792	6.27347	1	1	0.995808
GOTERM_BP_DIRECT	GO:0010761~fibroblast migration	3	0.00209507	0.0794924	SGPL1, ARID5B, TNS1	803	10	16792	6.27347	1	1	0.995808
GOTERM_BP_DIRECT	GO:0034599~cellular response to oxidative stress	7	0.00488851	0.0843473	PNPT1, STAU1, MGMT, ADNP2, PARK7, FOXO3, SLC25A24	803	64	16792	2.2872	1	1	0.995808
GOTERM_BP_DIRECT	GO:0000717~nucleotide-excision repair, DNA duplex unwinding	4	0.00279343	0.0851621	UBC, RAD23B, GTF2H5, DDB2	803	22	16792	3.80211	1	1	0.995808
GOTERM_BP_DIRECT	GO:0034314~Arp2/3 complex-mediated actin nucleation	4	0.00279343	0.0851621	ACTR3, ARPC3, ARPC5L, ARPC5	803	22	16792	3.80211	1	1	0.995808
GOTERM_BP_DIRECT	GO:0019550~glutamate catabolic process to aspartate	2	0.00139672	0.0932433	GOT1, GOT2	803	2	16792	20.9116	1	1	0.995808
GOTERM_BP_DIRECT	GO:0060700~regulation of ribonuclease activity	2	0.00139672	0.0932433	OAS1, OAS3	803	2	16792	20.9116	1	1	0.995808
GOTERM_BP_DIRECT	GO:0034344~regulation of type III interferon production	2	0.00139672	0.0932433	IFIH1, DDX58	803	2	16792	20.9116	1	1	0.995808
GOTERM_BP_DIRECT	GO:1903094~negative regulation of protein K48-linked deubiquitination	2	0.00139672	0.0932433	UBXN1, PARK7	803	2	16792	20.9116	1	1	0.995808
GOTERM_BP_DIRECT	GO:0030149~sphingolipid catabolic process	2	0.00139672	0.0932433	SGPL1, PPT1	803	2	16792	20.9116	1	1	0.995808
GOTERM_BP_DIRECT	GO:0019551~glutamate catabolic process to 2-oxoglutarate	2	0.00139672	0.0932433	GOT1, GOT2	803	2	16792	20.9116	1	1	0.995808
GOTERM_BP_DIRECT	GO:2000157~negative regulation of ubiquitin-specific protease activity	2	0.00139672	0.0932433	UBXN1, PARK7	803	2	16792	20.9116	1	1	0.995808
GOTERM_BP_DIRECT	GO:0001869~negative regulation of complement activation, lectin pathway	2	0.00139672	0.0932433	SERPING1, A2M	803	2	16792	20.9116	1	1	0.995808
GOTERM_BP_DIRECT	GO:0000964~mitochondrial RNA 5'-end processing	2	0.00139672	0.0932433	TRMT10C, PNPT1	803	2	16792	20.9116	1	1	0.995808
GOTERM_BP_DIRECT	GO:0010941~regulation of cell death	3	0.00209507	0.0941736	JUN, CRYAB, SLC25A24	803	11	16792	5.70316	1	1	0.995808
GOTERM_BP_DIRECT	GO:0098911~regulation of ventricular cardiac muscle cell action potential	3	0.00209507	0.0941736	DLG1, PKP2, CACNA1C	803	11	16792	5.70316	1	1	0.995808
GOTERM_BP_DIRECT	GO:0034067~protein localization to Golgi apparatus	3	0.00209507	0.0941736	IFT20, RAB6A, OBSL1	803	11	16792	5.70316	1	1	0.995808
GOTERM_BP_DIRECT	GO:0021680~cerebellar Purkinje cell layer development	3	0.00209507	0.0941736	HSPA5, UQCRQ, MYH10	803	11	16792	5.70316	1	1	0.995808
GOTERM_BP_DIRECT	GO:0014003~oligodendrocyte development	4	0.00279343	0.0946137	EIF2B4, GSTP1, ID2, HDAC11	803	23	16792	3.6368	1	1	0.995808
GOTERM_BP_DIRECT	GO:0006607~NLS-bearing protein import into nucleus	4	0.00279343	0.0946137	KPNA6, KPNA4, KPNA3, KPNB1	803	23	16792	3.6368	1	1	0.995808
GOTERM_BP_DIRECT	GO:0050770~regulation of axonogenesis	4	0.00279343	0.0946137	SIPA1L1, CHN1, SLIT3, SSH2	803	23	16792	3.6368	1	1	0.995808
GOTERM_BP_DIRECT	GO:0075733~intracellular transport of virus	6	0.00419015	0.0951352	NUP133, UBC, KPNA4, KPNA3, KPNB1, RAN	803	51	16792	2.46019	1	1	0.995808
GOTERM_BP_DIRECT	GO:0050852~T cell receptor signaling pathway	12	0.0083803	0.0972593	PSMD12, PSMB5, PSMC4, UBC, PSMC2, RFTN1, PSME2, TAB2, PIK3R1, MAP3K7, PSMB8, PSMB9	803	148	16792	1.69553	1	1	0.995808
GOTERM_BP_DIRECT	GO:0061077~chaperone-mediated protein folding	5	0.00349179	0.0984564	CRTAP, DNAJC24, CALR, CLU, PDIA4	803	37	16792	2.82589	1	1	0.995808
GOTERM_BP_DIRECT	GO:0007219~Notch signaling pathway	10	0.00698358	0.0990633	KRT19, CREBBP, GOT1, MDK, SEL1L, UBC, ADAM10, HES1, WDR12, MIB1	803	115	16792	1.8184	1	1	0.995808
GOTERM_BP_DIRECT	GO:0007507~heart development	14	0.00977701	0.0996591	MEF2A, PCNA, TCF25, CACNA1C, HOPX, PDLIM3, OXCT1, PKP2, SMYD2, TNNI3, TAB2, BCOR, PPARA, PPARD	803	183	16792	1.59979	1	1	0.995808

## Sheet: iACM_Prop
Category	Term	Count	%	PValue	Genes	List Total	Pop Hits	Pop Total	Fold Enrichment	Bonferroni	Benjamini	FDR
GOTERM_BP_DIRECT	GO:0008380~RNA splicing	23	0.0155204	1.16674e-05	IVNS1ABP, ZRSR2, RBM28, RBFOX2, ZRANB2, NCBP1, WTAP, NCBP2, DDX23, PRPF4B, USB1, SUPT6H, THOC7, SYNCRIP, SNRPD1, SNRPA1, CIR1, ZNF326, RP9, SNRPD3, HNRNPC, PPIG, NSRP1	794	166	16792	2.93023	0.0357705	0.0364257	0.0363207
GOTERM_BP_DIRECT	GO:0006457~protein folding	23	0.0155204	4.17923e-05	DNAJC19, RANBP2, MESDC2, HSPA9, HSPA8, PPIL1, TTC1, CLPX, HSP90B1, TMX4, DNAJC7, CSNK2B, GNB1, GNB4, MLEC, PFDN2, CCT8, PPIG, PPIL4, CRYAB, PPID, CCT4, AARS	794	180	16792	2.70232	0.122324	0.0536868	0.053532
GOTERM_BP_DIRECT	GO:0000398~mRNA splicing, via spliceosome	26	0.0175448	5.15888e-05	DDX46, DDX23, YBX1, CCAR1, SYNCRIP, SNRPD1, POLR2G, SNRPD3, SRSF10, POLR2J, ZRSR2, HSPA8, PPIL1, NCBP1, NCBP2, PRPF4B, LSM3, LSM2, NUDT21, RBM41, SNRNP27, SRSF3, SNRPA1, DNAJC8, HNRNPC, SUGP1	794	222	16792	2.47686	0.148763	0.0536868	0.053532
GOTERM_BP_DIRECT	GO:0000122~negative regulation of transcription from RNA polymerase II promoter	57	0.0384636	0.000164999	RB1, KDM5A, RERE, BTG2, UBE2D3, CHD4, YBX1, N4BP2L2, ETS2, ZFP36, HEY2, ANKRD1, TGIF1, MEF2A, RFC1, PROX1, ARID1A, NCOR2, DUSP22, GCFC2, EID1, PPM1A, HAND1, TXNIP, EZR, ZMYND11, PPARA, ZFPM2, PPID, ZNF431, PSMD10, KANK2, DNMT1, HDAC1, AEBP1, FOXO3, CXXC5, NSD1, TDG, UBC, RBBP8, ZNF148, WWTR1, ZFHX3, CREBBP, SMAD4, NFXL1, SMARCA2, EFNA1, PKIA, ID2, ID1, ID3, TAF7, HDGF, RCOR3, GZF1	794	720	16792	1.67427	0.402601	0.122259	0.121906
GOTERM_BP_DIRECT	GO:0007512~adult heart development	6	0.0040488	0.000217333	GJA1, CHD7, MNAT1, MYH10, MYH6, MYH7	794	13	16792	9.7609	0.492667	0.122259	0.121906
GOTERM_BP_DIRECT	GO:0043161~proteasome-mediated ubiquitin-dependent protein catabolic process	23	0.0155204	0.000247974	PSMD10, UBE2H, RNF34, UBXN2A, UBE2D3, CUL1, BFAR, PPP2R5C, RAD23B, ANAPC11, RBX1, PSMB6, CDC23, RMND5A, PSMB5, PSMC4, KCTD10, PSMC2, UBC, RNF181, BUB3, CLOCK, DZIP3	794	203	16792	2.39615	0.53896	0.122259	0.121906
GOTERM_BP_DIRECT	GO:0016569~covalent chromatin modification	16	0.0107968	0.000274122	RB1, PBRM1, DNMT1, CBX3, UTP3, CHD7, RSF1, ARID1A, DNAJC2, ING3, BRE, TDG, SPIN1, BRD9, ARID2, ZMYND11	794	113	16792	2.99449	0.575111	0.122259	0.121906
GOTERM_BP_DIRECT	GO:0006294~nucleotide-excision repair, preincision complex assembly	8	0.0053984	0.00031963	RPA3, UBC, XPA, RPA2, MNAT1, RAD23B, RBX1, DDB2	794	29	16792	5.8341	0.631401	0.124736	0.124376
GOTERM_BP_DIRECT	GO:0007507~heart development	21	0.0141708	0.00041788	MEF2A, CXADR, NCOA6, TSC2, PTN, SENP2, IFT74, GJA1, PPP3CB, TFDP2, MB, OXCT1, GNAQ, ID1, HAND1, PKP2, ID3, TNNI3, PPARA, CC2D2A, SOX4	794	183	16792	2.42689	0.728799	0.144958	0.14454
GOTERM_BP_DIRECT	GO:0006338~chromatin remodeling	13	0.0087724	0.000694937	RB1, RERE, PBRM1, CBX3, HDAC1, CHD7, BAZ2A, RSF1, ARID1A, SMARCA2, SUPT6H, RBBP4, TOP1	794	86	16792	3.19688	0.885862	0.216959	0.216334
GOTERM_BP_DIRECT	GO:0006281~DNA repair	24	0.0161952	0.000774308	BTG2, NCOA6, GADD45A, MGMT, UBE2D3, NUDT1, XPA, RPS27L, BRCC3, USP28, SMC1A, APTX, DDB2, CDK9, ENDOV, PTTG1, TAOK3, RPA3, APEX1, TAOK1, TDG, RBBP8, NBN, MNAT1	794	235	16792	2.15986	0.910929	0.219458	0.218825
GOTERM_BP_DIRECT	GO:0055010~ventricular cardiac muscle tissue morphogenesis	7	0.0047236	0.000890479	MYBPC3, HAND1, PKP2, TNNI3, PROX1, MYH6, MYH7	794	25	16792	5.92161	0.938043	0.219458	0.218825
GOTERM_BP_DIRECT	GO:0042787~protein ubiquitination involved in ubiquitin-dependent protein catabolic process	18	0.0121464	0.000913822	MYLIP, RNF34, CUL1, BFAR, RCHY1, ANAPC11, RBX1, HERC4, HECTD1, CDC23, RMND5A, PTTG1, HECTD4, UBC, RNF181, BUB3, CACUL1, DZIP3	794	153	16792	2.48807	0.942401	0.219458	0.218825
GOTERM_BP_DIRECT	GO:0060048~cardiac muscle contraction	9	0.0060732	0.0010881	KCNH2, MYBPC3, CSRP3, TNNI3, ATP1A2, ATP1B1, SMAD5, MYH6, MYH7	794	45	16792	4.22972	0.96659	0.242646	0.241946
GOTERM_BP_DIRECT	GO:0032922~circadian regulation of gene expression	10	0.006748	0.00130864	KDM5A, PPP1CC, ZFHX3, HDAC1, ID2, GFPT1, CREM, TOP1, PPARA, CLOCK	794	57	16792	3.71028	0.983231	0.271692	0.270909
GOTERM_BP_DIRECT	GO:0045893~positive regulation of transcription, DNA-templated	41	0.0276668	0.0013924	KMT2E, RB1, KDM5A, KDM3A, HDAC1, SETD7, HMGB2, RSF1, FOXO3, NAT14, HIF1A, ETS2, MED14, FGF7, PPP3CB, MED13, NSD1, GPBP1, SOX4, NCOA1, MAP3K2, ZFHX3, CREBBP, SMAD4, RFC1, NCOA6, NCOA4, FOS, PROX1, ARID1A, SMARCA2, SMAD5, MLLT11, PPM1A, DNAJC2, ELF2, ASPH, BAMBI, ID2, PPARA, CLOCK	794	515	16792	1.68368	0.987094	0.271692	0.270909
GOTERM_BP_DIRECT	GO:0006351~transcription, DNA-templated	120	0.080976	0.00202459	RB1, ZNF692, ARID4B, ETS2, KLHL31, CCAR1, CHCHD2, ZMIZ1, ZNF83, GPBP1, ZNF326, CIR1, CCNL2, ARID2, MAP3K7, MEF2A, SLC30A9, DNTTIP2, MED6, EID1, TXNIP, ZNF436, ZFPM2, CLOCK, ZNF431, KMT2E, KHDRBS1, ZNF791, DNMT1, FLII, MYNN, CREM, BAZ2A, AEBP1, HIF1A, SUPT6H, COMMD8, HNRNPDL, ZNF664, ZKSCAN1, HSPA8, SMAD4, CBX3, XRCC5, IRF2BP2, SMARCA2, SMAD5, MED13L, ID2, ID1, ID3, RCOR3, TMEM18, BRWD1, RERE, BTG…	794	1955	16792	1.29812	0.998213	0.357176	0.356147
GOTERM_BP_DIRECT	GO:0016032~viral process	27	0.0182196	0.00205931	RB1, HDAC1, CUL1, PIK3R1, IPO7, SUPT6H, PSMB6, SYNCRIP, PSMB5, PAK2, RAE1, RANBP2, CENPU, HSPA8, CREBBP, NUP133, FBXW7, HLA-B, TSC2, RBX1, KRT19, KARS, PSMC2, ABI1, VIM, TOP1, ZMYND11	794	299	16792	1.90974	0.998397	0.357176	0.356147
GOTERM_BP_DIRECT	GO:0086064~cell communication by electrical coupling involved in cardiac conduction	5	0.003374	0.00250637	GJA1, PKP2, ATP1A2, ATP1B2, ATP1B1	794	13	16792	8.13408	0.999604	0.391519	0.390391
GOTERM_BP_DIRECT	GO:0097150~neuronal stem cell population maintenance	6	0.0040488	0.00250813	SS18, PCM1, CDH2, HOOK3, PROX1, FOXO3	794	21	16792	6.04246	0.999606	0.391519	0.390391
GOTERM_BP_DIRECT	GO:0090002~establishment of protein localization to plasma membrane	8	0.0053984	0.00324227	IFT20, JUP, CDH2, RDX, PKP2, F11R, EZR, MPP5	794	42	16792	4.02831	0.99996	0.476002	0.47463
GOTERM_BP_DIRECT	GO:0043488~regulation of mRNA stability	13	0.0087724	0.00335427	PSMD10, HSPA8, PUM1, YWHAZ, PSMB6, ZFP36, PSMB5, PSMC4, APEX1, PSMC2, EXOSC8, UBC, ZC3H14	794	103	16792	2.66924	0.999972	0.476002	0.47463
GOTERM_BP_DIRECT	GO:0000715~nucleotide-excision repair, DNA damage recognition	6	0.0040488	0.00383543	UBC, XPA, COPS8, RAD23B, RBX1, DDB2	794	23	16792	5.51703	0.999994	0.520618	0.519117
GOTERM_BP_DIRECT	GO:1903779~regulation of cardiac conduction	9	0.0060732	0.00454697	EHD3, AHCYL1, ASPH, TNNI3, ATP1A2, ATP1B2, ATP1B1, CORIN, TRDN	794	56	16792	3.39888	0.999999	0.568286	0.566648
GOTERM_BP_DIRECT	GO:0006936~muscle contraction	13	0.0087724	0.00458423	GAMT, LMOD3, MYL12B, LMOD2, TRDN, ACTA1, GJA1, ASPH, CALM1, CRYAB, MYL9, MYH6, MYH7	794	107	16792	2.56946	0.999999	0.568286	0.566648
GOTERM_BP_DIRECT	GO:0006397~mRNA processing	18	0.0121464	0.00486258	KHDRBS1, RBM28, RBFOX2, ZRANB2, RBM26, WTAP, USB1, ADAR, SUPT6H, THOC7, LSM3, NUDT21, AGGF1, CIR1, ZNF326, NSRP1, ZC3H14, SMNDC1	794	179	16792	2.12668	1	0.568286	0.566648
GOTERM_BP_DIRECT	GO:0016082~synaptic vesicle priming	4	0.0026992	0.00491471	SNAP47, SNAP23, CADPS, SNAP29	794	8	16792	10.5743	1	0.568286	0.566648
GOTERM_BP_DIRECT	GO:0000209~protein polyubiquitination	18	0.0121464	0.00638883	PSMD10, MYLIP, RNF34, FBXW7, UBE2D3, CUL1, LNPEP, BFAR, DDB2, RBX1, PSMB6, PSMB5, PSMC4, PSMC2, UBC, FBXO3, RNF181, DZIP3	794	184	16792	2.06889	1	0.69707	0.69506
GOTERM_BP_DIRECT	GO:0006469~negative regulation of protein kinase activity	12	0.0080976	0.00696536	RB1, WWTR1, TAOK3, GADD45B, PPP1R1A, GADD45A, GNAQ, PRKRIP1, TSC2, TAF7, PARK7, PAK2	794	99	16792	2.56347	1	0.69707	0.69506
GOTERM_BP_DIRECT	GO:0060316~positive regulation of ryanodine-sensitive calcium-release channel activity	4	0.0026992	0.00711506	JPH2, ASPH, CALM1, TRDN	794	9	16792	9.39938	1	0.69707	0.69506
GOTERM_BP_DIRECT	GO:0015031~protein transport	31	0.0209188	0.0072132	CD63, ARF4, DENND1A, SNAP23, LIN7A, NMD3, TIMM50, HSP90B1, SCFD1, ZMAT3, TOM1, SNAP29, TMED5, TMED4, GABARAPL2, PDCD6IP, YIPF5, CADPS, AP1AR, HOOK3, SENP2, DNAJC15, KTN1, CENPF, NECAP1, RAB12, EXOC4, AAGAB, RAMP1, PPID, BET1	794	395	16792	1.65976	1	0.69707	0.69506
GOTERM_BP_DIRECT	GO:0006296~nucleotide-excision repair, DNA incision, 5'-to lesion	7	0.0047236	0.00722579	RFC1, RPA3, UBC, XPA, RPA2, RBX1, DDB2	794	37	16792	4.00109	1	0.69707	0.69506
GOTERM_BP_DIRECT	GO:0016477~cell migration	17	0.0114716	0.00751229	CD63, ARF4, BTG1, JUP, SH3KBP1, LAMC1, ARPC5, THBS1, CTGF, EFNA1, CDH2, BAMBI, FAT1, ITGAV, CD24, TMEM18, JAK1	794	172	16792	2.09027	1	0.69707	0.69506
GOTERM_BP_DIRECT	GO:0006283~transcription-coupled nucleotide-excision repair	10	0.006748	0.00790475	RFC1, RPA3, UBC, XPA, RPA2, POLR2G, COPS8, MNAT1, POLR2J, RBX1	794	74	16792	2.85792	1	0.69707	0.69506
GOTERM_BP_DIRECT	GO:0033683~nucleotide-excision repair, DNA incision	7	0.0047236	0.00824577	RFC1, RPA3, UBC, XPA, RPA2, RBX1, DDB2	794	38	16792	3.8958	1	0.69707	0.69506
GOTERM_BP_DIRECT	GO:0006977~DNA damage response, signal transduction by p53 class mediator resulting in cell cycle arrest	9	0.0060732	0.00845479	CNOT4, BTG2, TFDP2, GADD45A, PLK2, UBC, PPP2R5C, TRIAP1, SOX4	794	62	16792	3.06996	1	0.69707	0.69506
GOTERM_BP_DIRECT	GO:1900034~regulation of cellular response to heat	10	0.006748	0.00861735	RANBP2, HSPA8, DNAJC2, CREBBP, DNAJC7, NUP133, RPA3, RPA2, RAE1, CRYAB	794	75	16792	2.81982	1	0.69707	0.69506
GOTERM_BP_DIRECT	GO:0000082~G1/S transition of mitotic cell cycle	12	0.0080976	0.00867319	RB1, CDK6, PLK2, RPA3, CUL1, RBBP8, RPA2, MCM6, MNAT1, CACUL1, GSPT1, CDKN3	794	102	16792	2.48807	1	0.69707	0.69506
GOTERM_BP_DIRECT	GO:0061418~regulation of transcription from RNA polymerase II promoter in response to hypoxia	6	0.0040488	0.00922134	CREBBP, EGLN2, UBC, UBE2D3, HIF1A, RBX1	794	28	16792	4.53185	1	0.69707	0.69506
GOTERM_BP_DIRECT	GO:0007062~sister chromatid cohesion	12	0.0080976	0.00930915	RANBP2, CENPU, PPP1CC, CENPF, NUP133, FBXW7, TAOK1, SMC5, CENPN, BUB3, SMC1A, CLASP1	794	103	16792	2.46392	1	0.69707	0.69506
GOTERM_BP_DIRECT	GO:0000079~regulation of cyclin-dependent protein serine/threonine kinase activity	7	0.0047236	0.00936512	DIRAS3, SERTAD1, GADD45A, CCNG1, CCNL2, MNAT1, CDKN3	794	39	16792	3.79591	1	0.69707	0.69506
GOTERM_BP_DIRECT	GO:0051437~positive regulation of ubiquitin-protein ligase activity involved in regulation of mitotic cell cycle transition	10	0.006748	0.00937762	PSMD10, PSMB6, CDC23, PSMB5, PSMC4, UBC, PSMC2, CUL1, BUB3, ANAPC11	794	76	16792	2.78271	1	0.69707	0.69506
GOTERM_BP_DIRECT	GO:0098609~cell-cell adhesion	23	0.0155204	0.00961785	CAST, MACF1, HSPA8, HSPA5, RDX, UBFD1, PARK7, F11R, BZW2, YWHAZ, KTN1, PSMB6, SDCBP, SEPT7, PERP, KIF5B, RARS, ABI1, CHMP4B, CCT8, PAK2, SPTBN1, SNX5	794	271	16792	1.7949	1	0.698301	0.696288
GOTERM_BP_DIRECT	GO:0006418~tRNA aminoacylation for protein translation	7	0.0047236	0.0105888	AIMP1, KARS, RARS, MRPL39, IARS2, IARS, AARS	794	40	16792	3.70101	1	0.73599	0.733868
GOTERM_BP_DIRECT	GO:0045214~sarcomere organization	6	0.0040488	0.0107189	KRT19, ANKRD1, MYH6, KLHL41, ACTG1, LMOD2	794	29	16792	4.37558	1	0.73599	0.733868
GOTERM_BP_DIRECT	GO:0070987~error-free translesion synthesis	5	0.003374	0.0108442	RFC1, RPA3, UBC, RPA2, RCHY1	794	19	16792	5.56542	1	0.73599	0.733868
GOTERM_BP_DIRECT	GO:0006289~nucleotide-excision repair	7	0.0047236	0.0119215	SLC30A9, RPA3, XPA, RBBP8, RPA2, RAD23B, DDB2	794	41	16792	3.61074	1	0.752871	0.750701
GOTERM_BP_DIRECT	GO:0030521~androgen receptor signaling pathway	7	0.0047236	0.0119215	RB1, NCOA1, MED14, KDM3A, MED13, NCOA4, ARID1A	794	41	16792	3.61074	1	0.752871	0.750701
GOTERM_BP_DIRECT	GO:0031145~anaphase-promoting complex-dependent catabolic process	10	0.006748	0.0119637	PSMD10, PSMB6, CDC23, PSMB5, PTTG1, PSMC4, UBC, PSMC2, BUB3, ANAPC11	794	79	16792	2.67704	1	0.752871	0.750701
GOTERM_BP_DIRECT	GO:0000165~MAPK cascade	22	0.0148456	0.0128055	MEF2A, PSMD10, DUSP5, RBX1, EFNA1, SETX, ITPKB, PSMB6, FGF7, ZFP36, PSMB5, TAOK3, PSMC4, PSMC2, PEA15, UBC, RAPGEF2, LAMTOR2, CALM1, FGF13, SPTBN1, JAK1	794	262	16792	1.77584	1	0.752871	0.750701
GOTERM_BP_DIRECT	GO:0010629~negative regulation of gene expression	14	0.0094472	0.012907	RB1, NDFIP2, TIPARP, HDAC1, PARK7, TERF2, CTGF, GJA1, ID2, HEY2, ANXA7, SLIT3, ZNF148, CRYAB	794	137	16792	2.16117	1	0.752871	0.750701
GOTERM_BP_DIRECT	GO:0006367~transcription initiation from RNA polymerase II promoter	15	0.010122	0.0129241	YAP1, WWTR1, CREBBP, THRA, NCOA6, MED6, CTGF, CDK9, MED14, MED13, TAF7, POLR2G, MNAT1, PPARA, POLR2J	794	152	16792	2.08703	1	0.752871	0.750701
GOTERM_BP_DIRECT	GO:0008285~negative regulation of cell proliferation	30	0.020244	0.0130193	RB1, KANK2, BTG2, BTG1, HDAC1, CUL1, CIB1, TOB1, RBBP4, MXI1, SLIT3, ARID2, SOX4, HIST1H2AC, PBRM1, SMAD4, EIF2AK1, TSC2, PPP2R5C, PROX1, SMARCA2, CDK6, DLG3, ABI1, CSNK2B, PKP2, SPRY2, RAPGEF2, COPS8, CDKN3	794	396	16792	1.60217	1	0.752871	0.750701
GOTERM_BP_DIRECT	GO:0060213~positive regulation of nuclear-transcribed mRNA poly(A) tail shortening	4	0.0026992	0.0130221	ZFP36, BTG2, POLR2G, TOB1	794	11	16792	7.69041	1	0.752871	0.750701
GOTERM_BP_DIRECT	GO:0032781~positive regulation of ATPase activity	6	0.0040488	0.0141947	MYBPC3, GABARAPL2, DNAJC2, DNAJC7, ATP1B2, ATP1B1	794	31	16792	4.09328	1	0.804862	0.802541
GOTERM_BP_DIRECT	GO:0030520~intracellular estrogen receptor signaling pathway	5	0.003374	0.0155408	RBFOX2, EGLN2, NCOA6, TAF7, ARID1A	794	21	16792	5.03538	1	0.804862	0.802541
GOTERM_BP_DIRECT	GO:0006293~nucleotide-excision repair, preincision complex stabilization	5	0.003374	0.0155408	RPA3, XPA, RPA2, RBX1, DDB2	794	21	16792	5.03538	1	0.804862	0.802541
GOTERM_BP_DIRECT	GO:0007050~cell cycle arrest	14	0.0094472	0.0161026	KMT2E, RB1, KHDRBS1, ZFHX3, GADD45A, STRADB, CUL1, TSC2, THBS1, PPM1A, CDK6, LAMTOR2, NBN, CDKN3	794	141	16792	2.09986	1	0.804862	0.802541
GOTERM_BP_DIRECT	GO:0006396~RNA processing	11	0.0074228	0.0161581	SETX, TRUB2, SYNCRIP, HNRNPDL, SNRPD1, AGGF1, ADAR, SNRPD3, RBMS2, U2SURP, SUGP1	794	97	16792	2.3983	1	0.804862	0.802541
GOTERM_BP_DIRECT	GO:0046034~ATP metabolic process	6	0.0040488	0.0161864	ATP6V1A, HSPA8, ATP1A2, ATP1B1, MYH6, MYH7	794	32	16792	3.96537	1	0.804862	0.802541
GOTERM_BP_DIRECT	GO:0001666~response to hypoxia	16	0.0107968	0.016381	CREBBP, SMAD4, EGLN2, SLC11A2, TRH, PLOD1, ATP1B1, THBS1, HIF1A, HSP90B1, SCFD1, CXCL12, MB, CD24, PPARA, CRYAB	794	172	16792	1.96731	1	0.804862	0.802541
GOTERM_BP_DIRECT	GO:0016241~regulation of macroautophagy	7	0.0047236	0.0166205	ATP6V1A, ATP6V1G1, CAPNS1, EXOC4, VPS35, ATP6V1E1, SNX5	794	44	16792	3.36455	1	0.804862	0.802541
GOTERM_BP_DIRECT	GO:0034644~cellular response to UV	7	0.0047236	0.0166205	CREBBP, FBXW7, PTN, TRIAP1, PIK3R1, USP28, AQP1	794	44	16792	3.36455	1	0.804862	0.802541
GOTERM_BP_DIRECT	GO:0045944~positive regulation of transcription from RNA polymerase II promoter	62	0.0418376	0.0166349	RB1, RERE, TOP2A, ARF4, THRA, CHD7, HMGB2, ARID4B, YBX1, TRIAP1, PARK7, ETS2, PPP3CB, MED14, CHCHD2, CSRP3, MED13, ZMIZ1, HEY2, ANKRD1, CCNL2, SOX4, NCOA1, MEF2A, SS18, SLC30A9, NCOA6, LMO4, TET2, FOS, PROX1, SENP2, MED6, TFDP2, MED21, HAND1, PPARA, ZFPM2, CLOCK, YAP1, KDM3A, HDAC1, CREM, PIK3R1, FOXO3, HIF1A, IFT74, SERTAD1, UBC, RPRD1B, ZNF148, ZNF462, WWTR1, CREBBP, SMAD4, SMARCA2, CDK9, SETX,…	794	981	16792	1.33661	1	0.804862	0.802541
GOTERM_BP_DIRECT	GO:0048024~regulation of mRNA splicing, via spliceosome	4	0.0026992	0.0167621	KHDRBS1, YTHDC1, SRSF3, SRSF10	794	12	16792	7.04954	1	0.804862	0.802541
GOTERM_BP_DIRECT	GO:0007265~Ras protein signal transduction	9	0.0060732	0.017015	RB1, SDCBP, DNMT1, RRAS, PLK2, GNB1, PARK7, USP28, RGL2	794	70	16792	2.71911	1	0.804862	0.802541
GOTERM_BP_DIRECT	GO:0000717~nucleotide-excision repair, DNA duplex unwinding	5	0.003374	0.0183007	UBC, XPA, RAD23B, RBX1, DDB2	794	22	16792	4.8065	1	0.822745	0.820373
GOTERM_BP_DIRECT	GO:0006370~7-methylguanosine mRNA capping	6	0.0040488	0.0183557	NCBP1, NCBP2, RNMT, POLR2G, MNAT1, POLR2J	794	33	16792	3.8452	1	0.822745	0.820373
GOTERM_BP_DIRECT	GO:0051436~negative regulation of ubiquitin-protein ligase activity involved in mitotic cell cycle	9	0.0060732	0.0184094	PSMD10, PSMB6, CDC23, PSMB5, PSMC4, UBC, PSMC2, BUB3, ANAPC11	794	71	16792	2.68081	1	0.822745	0.820373
GOTERM_BP_DIRECT	GO:0006406~mRNA export from nucleus	11	0.0074228	0.0196298	UPF2, RANBP2, NUP133, NCBP1, NCBP2, ZC3H11A, SRSF3, RAE1, SRSF10, THOC7, AGFG1	794	100	16792	2.32635	1	0.822745	0.820373
GOTERM_BP_DIRECT	GO:0006974~cellular response to DNA damage stimulus	18	0.0121464	0.0198932	YAP1, TOP2A, BTG2, NCOA6, FBXW7, SETD7, RPS27L, SMC5, CIB1, BAZ1B, USP28, APTX, SETX, BRE, TAOK3, ZMAT3, TAOK1, UBA1	794	208	16792	1.83017	1	0.822745	0.820373
GOTERM_BP_DIRECT	GO:0043353~enucleate erythrocyte differentiation	3	0.0020244	0.0202494	RB1, MB, ID2	794	5	16792	12.6892	1	0.822745	0.820373
GOTERM_BP_DIRECT	GO:0031122~cytoplasmic microtubule organization	6	0.0040488	0.0207081	PCM1, TUBGCP2, SLAIN2, CIB1, HOOK3, TRDN	794	34	16792	3.73211	1	0.822745	0.820373
GOTERM_BP_DIRECT	GO:0033962~cytoplasmic mRNA processing body assembly	4	0.0026992	0.0210389	DYNC1H1, LSM14A, LSM3, EDC3	794	13	16792	6.50727	1	0.822745	0.820373
GOTERM_BP_DIRECT	GO:0030239~myofibril assembly	4	0.0026992	0.0210389	MYH6, KLHL41, LMOD3, LMOD2	794	13	16792	6.50727	1	0.822745	0.820373
GOTERM_BP_DIRECT	GO:0006941~striated muscle contraction	4	0.0026992	0.0210389	DTNA, MYH6, KLHL41, MYH7	794	13	16792	6.50727	1	0.822745	0.820373
GOTERM_BP_DIRECT	GO:0006461~protein complex assembly	12	0.0080976	0.0212467	CREBBP, TUBGCP2, CAPZA2, SLC2A1, LIN7A, LAMC1, WASF1, MNAT1, ZNF148, KPNA3, PPID, ADD2	794	116	16792	2.18779	1	0.822745	0.820373
GOTERM_BP_DIRECT	GO:0043044~ATP-dependent chromatin remodeling	5	0.003374	0.021346	RBBP4, HDAC1, CHD4, HNRNPC, ARID1A	794	23	16792	4.59752	1	0.822745	0.820373
GOTERM_BP_DIRECT	GO:0006479~protein methylation	5	0.003374	0.021346	BTG2, BTG1, SNRPD3, GSPT1, PCMTD1	794	23	16792	4.59752	1	0.822745	0.820373
GOTERM_BP_DIRECT	GO:0050770~regulation of axonogenesis	5	0.003374	0.021346	EFNA1, SIPA1L1, CHN1, SLIT3, SSH1	794	23	16792	4.59752	1	0.822745	0.820373
GOTERM_BP_DIRECT	GO:0006295~nucleotide-excision repair, DNA incision, 3'-to lesion	5	0.003374	0.021346	RPA3, XPA, RPA2, RBX1, DDB2	794	23	16792	4.59752	1	0.822745	0.820373
GOTERM_BP_DIRECT	GO:0030433~ER-associated ubiquitin-dependent protein catabolic process	8	0.0053984	0.0224115	HSPA5, PSMC4, SEL1L, PSMC2, DNAJB9, AUP1, STT3B, HSP90B1	794	60	16792	2.81982	1	0.835887	0.833477
GOTERM_BP_DIRECT	GO:0090090~negative regulation of canonical Wnt signaling pathway	15	0.010122	0.0224376	PSMD10, WWTR1, HDAC1, IGFBP4, PPP2R3A, MCC, FOXO3, MLLT3, RBX1, PSMB6, PSMB5, CDH2, PSMC4, PSMC2, UBC	794	163	16792	1.94619	1	0.835887	0.833477
GOTERM_BP_DIRECT	GO:0016925~protein sumoylation	12	0.0080976	0.0224902	TOP2A, RANBP2, NOP58, NUP133, TDG, UBA2, SMC5, TOP1, HNRNPC, SMC1A, SENP2, RAE1	794	117	16792	2.16909	1	0.835887	0.833477
GOTERM_BP_DIRECT	GO:0010467~gene expression	7	0.0047236	0.0246785	WTAP, NCBP1, NCBP2, IGF2BP3, POLR2G, HNRNPC, POLR2J	794	48	16792	3.08417	1	0.896064	0.893481
GOTERM_BP_DIRECT	GO:0031146~SCF-dependent proteasomal ubiquitin-dependent protein catabolic process	5	0.003374	0.0246834	WWTR1, FBXW7, CUL1, FBXL7, RBX1	794	24	16792	4.40596	1	0.896064	0.893481
GOTERM_BP_DIRECT	GO:0021591~ventricular system development	4	0.0026992	0.0258552	CENPF, RAPGEF2, ANP32B, MNAT1	794	14	16792	6.04246	1	0.921788	0.919131
GOTERM_BP_DIRECT	GO:0042769~DNA damage response, detection of DNA damage	6	0.0040488	0.0259825	RFC1, RPA3, UBC, RPA2, SOX4, RBX1	794	36	16792	3.52477	1	0.921788	0.919131
GOTERM_BP_DIRECT	GO:0090263~positive regulation of canonical Wnt signaling pathway	12	0.0080976	0.0265402	PSMD10, YAP1, PSMB6, PSMB5, JUP, PSMC4, BAMBI, UBC, PSMC2, VPS35, PPP2R3A, SOX4	794	120	16792	2.11486	1	0.930994	0.92831
GOTERM_BP_DIRECT	GO:0050821~protein stabilization	13	0.0087724	0.027474	FBXW7, SEL1L, ANK2, ATP1B2, PIK3R1, PARK7, ATP1B1, GNAQ, AAK1, CCT8, GOLGA7, SOX4, CCT4	794	136	16792	2.02156	1	0.951373	0.94863
GOTERM_BP_DIRECT	GO:0006306~DNA methylation	5	0.003374	0.028318	KMT2E, DNMT1, MGMT, BAZ2A, FOS	794	25	16792	4.22972	1	0.951373	0.94863
GOTERM_BP_DIRECT	GO:0000086~G2/M transition of mitotic cell cycle	13	0.0087724	0.0288724	KHDRBS1, DYNC1H1, TUBB, CUL1, HAUS1, TPX2, PCM1, UBC, CALM1, MNAT1, CLASP1, FBXL7, SDCCAG8	794	137	16792	2.0068	1	0.951373	0.94863
GOTERM_BP_DIRECT	GO:0048813~dendrite morphogenesis	6	0.0040488	0.0289132	RERE, MEF2A, RBFOX2, KIDINS220, ABI1, SLC11A2	794	37	16792	3.42951	1	0.951373	0.94863
GOTERM_BP_DIRECT	GO:1901018~positive regulation of potassium ion transmembrane transporter activity	3	0.0020244	0.0294317	ANK2, ATP1B2, ATP1B1	794	6	16792	10.5743	1	0.951373	0.94863
GOTERM_BP_DIRECT	GO:0006266~DNA ligation	3	0.0020244	0.0294317	TOP2A, MGMT, APTX	794	6	16792	10.5743	1	0.951373	0.94863
GOTERM_BP_DIRECT	GO:0050900~leukocyte migration	12	0.0080976	0.0295173	AIMP1, CXADR, SLC16A1, PROS1, FN1, SIRPA, ITGAV, ATP1B2, CD58, PIK3R1, F11R, ATP1B1	794	122	16792	2.08019	1	0.951373	0.94863
GOTERM_BP_DIRECT	GO:0007179~transforming growth factor beta receptor signaling pathway	10	0.006748	0.029559	DUSP22, SMAD4, FNTA, BAMBI, UBC, ID1, FOS, F11R, MAP3K7, SMAD5	794	92	16792	2.29876	1	0.951373	0.94863
GOTERM_BP_DIRECT	GO:0034599~cellular response to oxidative stress	8	0.0053984	0.0307168	SETX, GPX1, STAU1, HDAC1, MGMT, SLC11A2, PARK7, FOXO3	794	64	16792	2.64358	1	0.968665	0.965872
GOTERM_BP_DIRECT	GO:0006369~termination of RNA polymerase II transcription	8	0.0053984	0.0307168	SETX, NUDT21, NCBP1, NCBP2, ZC3H11A, SRSF3, SNRPD3, THOC7	794	64	16792	2.64358	1	0.968665	0.965872
GOTERM_BP_DIRECT	GO:0030049~muscle filament sliding	6	0.0040488	0.0320447	MYBPC3, ACTA1, TNNI3, VIM, MYH6, MYH7	794	38	16792	3.33925	1	0.996302	0.99343
GOTERM_BP_DIRECT	GO:0045892~negative regulation of transcription, DNA-templated	34	0.0229432	0.0322314	RB1, KHDRBS1, THRA, HDAC1, HMGB2, CREM, RSF1, BCLAF1, BASP1, HEY2, CIR1, ZNF148, RUNX1T1, HSPA8, ZFHX3, SMAD4, RBFOX2, CBX3, XRCC5, PROX1, SMARCA2, GCFC2, EID1, CENPF, ELF2, TFDP2, ID2, ID1, HAND1, ID3, TAF7, ZFPM2, CLOCK, GZF1	794	499	16792	1.44099	1	0.996302	0.99343
GOTERM_BP_DIRECT	GO:0051726~regulation of cell cycle	12	0.0080976	0.0327262	RB1, HSPA8, CENPF, GRK5, CCNI, GADD45B, RBBP4, GADD45A, CCNG1, TSC2, ID3, PUM1	794	124	16792	2.04664	1	1	0.997437
GOTERM_BP_DIRECT	GO:0032570~response to progesterone	6	0.0040488	0.0353799	NCOA1, GPI, TXNIP, FOS, PTN, THBS1	794	39	16792	3.25363	1	1	0.997437
GOTERM_BP_DIRECT	GO:0006302~double-strand break repair	8	0.0053984	0.0355551	SETX, BRE, XRCC5, CIB1, BRCC3, NBN, BAZ1B, APTX	794	66	16792	2.56347	1	1	0.997437
GOTERM_BP_DIRECT	GO:0043001~Golgi to plasma membrane protein transport	5	0.003374	0.0364939	MACF1, RAB31, GCC2, GOLGA7, SPTBN1	794	27	16792	3.91641	1	1	0.997437
GOTERM_BP_DIRECT	GO:0018279~protein N-linked glycosylation via asparagine	6	0.0040488	0.0389215	ST6GAL1, RPN2, OSTC, STT3B, UGGT2, DDOST	794	40	16792	3.17229	1	1	0.997437
GOTERM_BP_DIRECT	GO:0008543~fibroblast growth factor receptor signaling pathway	9	0.0060732	0.0394722	SETX, FGF7, RBFOX2, NCBP1, NCBP2, UBC, POLR2G, POLR2J, CTGF	794	82	16792	2.32119	1	1	0.997437
GOTERM_BP_DIRECT	GO:0000278~mitotic cell cycle	6	0.0040488	0.0426715	RRM1, FER, CENPF, TFDP2, PPP2R2D, PAK2	794	41	16792	3.09492	1	1	0.997437
GOTERM_BP_DIRECT	GO:0060548~negative regulation of cell death	7	0.0047236	0.044324	SMAD4, MGMT, CHMP4B, PARK7, ZFPM2, SOX4, CTGF	794	55	16792	2.69164	1	1	0.997437
GOTERM_BP_DIRECT	GO:0060412~ventricular septum morphogenesis	5	0.003374	0.0458905	SMAD4, HEY2, PROX1, ZFPM2, SOX4	794	29	16792	3.64631	1	1	0.997437
GOTERM_BP_DIRECT	GO:0031647~regulation of protein stability	8	0.0053984	0.046681	HSPA8, KHDRBS1, VPS35, ANK2, SUGT1, USP28, APTX, SOX4	794	70	16792	2.41698	1	1	0.997437
GOTERM_BP_DIRECT	GO:0001570~vasculogenesis	7	0.0047236	0.0477463	YAP1, TIPARP, ZMIZ1, HEY2, AGGF1, TNNI3, ZFPM2	794	56	16792	2.64358	1	1	0.997437
GOTERM_BP_DIRECT	GO:0048013~ephrin receptor signaling pathway	9	0.0060732	0.0500162	EFNA1, SDCBP, SS18, SIPA1L1, CHN1, ITSN1, ADAM10, ARPC5, ACTG1	794	86	16792	2.21323	1	1	0.997437
GOTERM_BP_DIRECT	GO:0010880~regulation of release of sequestered calcium ion into cytosol by sarcoplasmic reticulum	4	0.0026992	0.0504328	ASPH, CHD7, CALM1, TRDN	794	18	16792	4.69969	1	1	0.997437
GOTERM_BP_DIRECT	GO:0006325~chromatin organization	6	0.0040488	0.0508023	ZNF462, NUP133, HDAC1, SETD7, HMGB2, CHD4	794	43	16792	2.95097	1	1	0.997437
GOTERM_BP_DIRECT	GO:0034080~CENP-A containing nucleosome assembly	6	0.0040488	0.0508023	CENPU, RBBP4, MIS18BP1, RSF1, CENPN, HIST1H4C	794	43	16792	2.95097	1	1	0.997437
GOTERM_BP_DIRECT	GO:0007052~mitotic spindle organization	5	0.003374	0.0510469	DYNC1H1, PLK2, MAP4, SMC1A, CLASP1	794	30	16792	3.52477	1	1	0.997437
GOTERM_BP_DIRECT	GO:0006903~vesicle targeting	3	0.0020244	0.0516033	SNAP23, SNAP29, CLASP1	794	8	16792	7.93073	1	1	0.997437
GOTERM_BP_DIRECT	GO:0048739~cardiac muscle fiber development	3	0.0020244	0.0516033	CXADR, NEXN, MYH6	794	8	16792	7.93073	1	1	0.997437
GOTERM_BP_DIRECT	GO:0042493~response to drug	22	0.0148456	0.0524823	TGIF1, SS18, RPN2, HMGCS1, XRCC5, HDAC1, MGMT, SRP54, HMGB2, PTN, FOS, THBS1, AACS, AQP1, CDK9, CENPF, SRP72, OXCT1, APEX1, SMPD1, TXNIP, TOP1	794	304	16792	1.53049	1	1	0.997437
GOTERM_BP_DIRECT	GO:0006606~protein import into nucleus	7	0.0047236	0.0550683	NUP133, TSC2, TXNIP, ADAR, RAE1, KPNA3, IPO7	794	58	16792	2.55242	1	1	0.997437
GOTERM_BP_DIRECT	GO:0051592~response to calcium ion	7	0.0047236	0.0550683	AHCYL1, TXNIP, ANXA7, CALM1, MNAT1, SLC25A12, THBS1	794	58	16792	2.55242	1	1	0.997437
GOTERM_BP_DIRECT	GO:0006879~cellular iron ion homeostasis	6	0.0040488	0.0551846	SMAD4, TFRC, ABCB7, SLC11A2, HIF1A, FTL	794	44	16792	2.8839	1	1	0.997437
GOTERM_BP_DIRECT	GO:0006094~gluconeogenesis	6	0.0040488	0.0551846	GPI, GOT2, PGK1, BPGM, SLC25A12, PGM1	794	44	16792	2.8839	1	1	0.997437
GOTERM_BP_DIRECT	GO:1990090~cellular response to nerve growth factor stimulus	5	0.003374	0.0565065	KIDINS220, ID1, RAPGEF2, CIB1, FOXO3	794	31	16792	3.41107	1	1	0.997437
GOTERM_BP_DIRECT	GO:0010881~regulation of cardiac muscle contraction by regulation of the release of sequestered calcium ion	4	0.0026992	0.0578556	ASPH, ATP1A2, ANK2, CALM1	794	19	16792	4.45234	1	1	0.997437
GOTERM_BP_DIRECT	GO:0002026~regulation of the force of heart contraction	4	0.0026992	0.0578556	CSRP3, ATP1A2, MYH6, MYH7	794	19	16792	4.45234	1	1	0.997437
GOTERM_BP_DIRECT	GO:0042276~error-prone translesion synthesis	4	0.0026992	0.0578556	RFC1, RPA3, UBC, RPA2	794	19	16792	4.45234	1	1	0.997437
GOTERM_BP_DIRECT	GO:0009612~response to mechanical stimulus	7	0.0047236	0.0589696	CLCN6, ACTA1, BTG2, CXCL12, TXNIP, ASNS, THBS1	794	59	16792	2.50916	1	1	0.997437
GOTERM_BP_DIRECT	GO:0071407~cellular response to organic cyclic compound	7	0.0047236	0.0589696	SLC16A1, TIPARP, MGMT, ANKRD1, RAE1, PAK2, SMAD5	794	59	16792	2.50916	1	1	0.997437
GOTERM_BP_DIRECT	GO:0007517~muscle organ development	9	0.0060732	0.0590172	MEF2A, CENPF, ZFHX3, LAMA2, SGCB, ID3, AEBP1, CRYAB, MURC	794	89	16792	2.13862	1	1	0.997437
GOTERM_BP_DIRECT	GO:0002223~stimulatory C-type lectin receptor signaling pathway	10	0.006748	0.0601688	PSMD10, PSMB6, CREBBP, PSMB5, PSMC4, UBC, PSMC2, CUL1, MAP3K7, PAK2	794	105	16792	2.01415	1	1	0.997437
GOTERM_BP_DIRECT	GO:0048167~regulation of synaptic plasticity	5	0.003374	0.0622665	PPP3CB, SIPA1L1, PLK2, EIF4EBP2, RAPGEF2	794	32	16792	3.30447	1	1	0.997437
GOTERM_BP_DIRECT	GO:0070911~global genome nucleotide-excision repair	5	0.003374	0.0622665	UBC, XPA, RAD23B, RBX1, DDB2	794	32	16792	3.30447	1	1	0.997437
GOTERM_BP_DIRECT	GO:0043433~negative regulation of sequence-specific DNA binding transcription factor activity	7	0.0047236	0.0630316	RB1, ID2, ID1, HAND1, ID3, PROX1, ZNF431	794	60	16792	2.46734	1	1	0.997437
GOTERM_BP_DIRECT	GO:0001525~angiogenesis	17	0.0114716	0.0636542	GPI, UNC5B, C1GALT1, FN1, CIB1, HIF1A, SAT1, CTGF, AIMP1, EFNA1, ID1, HAND1, AGGF1, ITGAV, PLCD3, AAMP, RAMP1	794	223	16792	1.61223	1	1	0.997437
GOTERM_BP_DIRECT	GO:0006915~apoptotic process	36	0.0242928	0.064004	PSMD10, RB1, KANK2, MAGEH1, RNF34, SH3KBP1, UBE2D3, CUL1, SRA1, CIB1, TRIAP1, GHITM, CCAR1, GJA1, BCLAF1, MIEN1, GRK5, PEG10, PEA15, POLR2G, PAK2, MAP3K7, SMNDC1, MEF2A, PDCD6IP, GADD45B, GADD45A, UNC5B, BFAR, AIMP1, DUSP22, TPX2, TMEM214, BRE, CLPTM1L, PPID	794	567	16792	1.34277	1	1	0.997437
GOTERM_BP_DIRECT	GO:0006265~DNA topological change	3	0.0020244	0.0643143	TOP2A, HMGB2, TOP1	794	9	16792	7.04954	1	1	0.997437
GOTERM_BP_DIRECT	GO:0086009~membrane repolarization	3	0.0020244	0.0643143	ATP1A2, ATP1B2, ATP1B1	794	9	16792	7.04954	1	1	0.997437
GOTERM_BP_DIRECT	GO:0048096~chromatin-mediated maintenance of transcription	3	0.0020244	0.0643143	ELOF1, ARID1A, BAZ1B	794	9	16792	7.04954	1	1	0.997437
GOTERM_BP_DIRECT	GO:0050885~neuromuscular process controlling balance	6	0.0040488	0.0645829	RBFOX2, HERC1, TPP1, NBN, MYH10, AARS	794	46	16792	2.75851	1	1	0.997437
GOTERM_BP_DIRECT	GO:0008283~cell proliferation	25	0.01687	0.0655267	YAP1, KHDRBS1, CUL1, SRA1, MKI67, ANXA7, NBN, MYH10, SMAD4, IGFBP4, XRCC5, TXNRD1, USP28, GNL3, CDK9, DUSP22, TPX2, FER, CENPF, TXLNA, GNB1, HDGF, ZMYND11, MNAT1, FBXL7	794	366	16792	1.44458	1	1	0.997437
GOTERM_BP_DIRECT	GO:0031572~G2 DNA damage checkpoint	4	0.0026992	0.065761	BRE, TAOK1, RBBP8, BRCC3	794	20	16792	4.22972	1	1	0.997437
GOTERM_BP_DIRECT	GO:0007155~cell adhesion	30	0.020244	0.0678884	LAMA2, COL12A1, CIB1, LAMC1, ITGAE, ARHGAP5, F11R, THBS1, CTGF, CDH2, ADAM23, SIRPA, SPOCK1, ITGAV, CD58, MYH10, CTNNAL1, MYBPC3, JUP, FN1, ATP1B2, ATP1B1, AIMP1, FER, VCAN, CXCL12, FAT1, AGGF1, CD24, ITGA9	794	459	16792	1.38226	1	1	0.997437
GOTERM_BP_DIRECT	GO:0002027~regulation of heart rate	5	0.003374	0.0683231	POPDC2, ANK2, CALM1, MYH6, MYH7	794	33	16792	3.20434	1	1	0.997437
GOTERM_BP_DIRECT	GO:1901796~regulation of signal transduction by p53 class mediator	11	0.0074228	0.0687835	TPX2, RBBP4, HDAC1, PHF20, RPA3, CSNK2B, UBC, RBBP8, RPA2, CHD4, NBN	794	124	16792	1.87609	1	1	0.997437
GOTERM_BP_DIRECT	GO:0051301~cell division	24	0.0161952	0.0688885	RB1, SEPT11, TUBB, SMC5, CIB1, BRCC3, SMC1A, HAUS1, ANAPC11, PPP1CC, TPX2, CENPF, CDC23, CDK6, BRE, PTTG1, MIS18BP1, CCNG1, PPP2R2D, RBBP8, BUB3, MAP4, CLASP1, FBXL7	794	350	16792	1.45019	1	1	0.997437
GOTERM_BP_DIRECT	GO:0051028~mRNA transport	6	0.0040488	0.0695975	ZFP36, NCBP1, IGF2BP3, SENP2, SUPT6H, LRPPRC	794	47	16792	2.69982	1	1	0.997437
GOTERM_BP_DIRECT	GO:0070936~protein K48-linked ubiquitination	6	0.0040488	0.0695975	UBE2H, RNF34, TTC3, UBE2D3, BFAR, UBE2G1	794	47	16792	2.69982	1	1	0.997437
GOTERM_BP_DIRECT	GO:0051403~stress-activated MAPK cascade	4	0.0026992	0.0741311	UBC, CUL1, CRYAB, MAP3K7	794	21	16792	4.02831	1	1	0.997437
GOTERM_BP_DIRECT	GO:0005980~glycogen catabolic process	4	0.0026992	0.0741311	PYGM, CALM1, GYG1, PGM1	794	21	16792	4.02831	1	1	0.997437
GOTERM_BP_DIRECT	GO:0008584~male gonad development	9	0.0060732	0.0761573	KDM5A, NCOA1, RRM1, HMGCS1, NCOA4, NUDT1, HMGB2, MEA1, EIF2S2	794	94	16792	2.02487	1	1	0.997437
GOTERM_BP_DIRECT	GO:0006303~double-strand break repair via nonhomologous end joining	7	0.0047236	0.0761817	BRE, XRCC5, SMC5, BRCC3, NBN, MLH1, HIST1H4C	794	63	16792	2.34985	1	1	0.997437
GOTERM_BP_DIRECT	GO:0002479~antigen processing and presentation of exogenous peptide antigen via MHC class I, TAP-dependent	7	0.0047236	0.0761817	PSMD10, PSMB6, PSMB5, PSMC4, PSMC2, HLA-B, ITGAV	794	63	16792	2.34985	1	1	0.997437
GOTERM_BP_DIRECT	GO:0006888~ER to Golgi vesicle-mediated transport	13	0.0087724	0.0765911	BCAP31, DYNC1H1, ARF4, SEC24B, STX17, PROS1, ANK2, DYNC2LI1, TRAPPC6A, CNIH1, SEC24D, SPTBN1, BET1	794	160	16792	1.71832	1	1	0.997437
GOTERM_BP_DIRECT	GO:0043065~positive regulation of apoptotic process	21	0.0141708	0.0770782	NCOA1, TOP2A, TRIO, GADD45B, GADD45A, ITSN1, PTN, FOXO3, MLLT11, BCLAF1, ING3, ZMAT3, FAM162A, SMPD1, UBC, ANKRD1, TXNIP, ID3, SOX4, PPID, IP6K2	794	300	16792	1.4804	1	1	0.997437
GOTERM_BP_DIRECT	GO:1902902~negative regulation of autophagosome assembly	3	0.0020244	0.0779401	SCFD1, FEZ2, CHMP4B	794	10	16792	6.34458	1	1	0.997437
GOTERM_BP_DIRECT	GO:0060411~cardiac septum morphogenesis	3	0.0020244	0.0779401	CHD7, HEY2, HAND1	794	10	16792	6.34458	1	1	0.997437
GOTERM_BP_DIRECT	GO:0036376~sodium ion export from cell	3	0.0020244	0.0779401	ATP1A2, ATP1B2, ATP1B1	794	10	16792	6.34458	1	1	0.997437
GOTERM_BP_DIRECT	GO:0031023~microtubule organizing center organization	3	0.0020244	0.0779401	GCC2, ARPC5, CLASP1	794	10	16792	6.34458	1	1	0.997437
GOTERM_BP_DIRECT	GO:0038095~Fc-epsilon receptor signaling pathway	14	0.0094472	0.079211	PSMD10, CUL1, PIK3R1, FOS, PSMB6, FER, PPP3CB, PSMB5, PSMC4, PSMC2, UBC, CALM1, MAP3K7, PAK2	794	178	16792	1.66337	1	1	0.997437
GOTERM_BP_DIRECT	GO:0007067~mitotic nuclear division	18	0.0121464	0.0793114	PBRM1, SMC5, BRCC3, HAUS1, ANAPC11, TPX2, CENPF, CDC23, SEPT7, BRE, PTTG1, MIS18BP1, CCNG1, PPP2R2D, RBBP8, CENPN, SUGT1, FBXL7	794	248	16792	1.53498	1	1	0.997437
GOTERM_BP_DIRECT	GO:0021762~substantia nigra development	6	0.0040488	0.0802505	HSPA5, BASP1, CCDC14, GNB4, CALM1, ZNF148	794	49	16792	2.58963	1	1	0.997437
GOTERM_BP_DIRECT	GO:0042752~regulation of circadian rhythm	6	0.0040488	0.0802505	TOP2A, PPP1CC, ID2, CREM, PROX1, PPARA	794	49	16792	2.58963	1	1	0.997437
GOTERM_BP_DIRECT	GO:0033572~transferrin transport	5	0.003374	0.081307	ATP6V1A, ATP6V1G1, TFRC, SLC11A2, ATP6V1E1	794	35	16792	3.02123	1	1	0.997437
GOTERM_BP_DIRECT	GO:0006284~base-excision repair	5	0.003374	0.081307	TDG, RPA3, APEX1, XPA, RPA2	794	35	16792	3.02123	1	1	0.997437
GOTERM_BP_DIRECT	GO:0046330~positive regulation of JNK cascade	7	0.0047236	0.0857468	DUSP22, SDCBP, TAOK3, GADD45B, GADD45A, TAOK1, CTGF	794	65	16792	2.27754	1	1	0.997437
GOTERM_BP_DIRECT	GO:0051865~protein autoubiquitination	6	0.0040488	0.0858847	CNOT4, UBE2D3, RNF181, BFAR, RCHY1, DDB2	794	50	16792	2.53783	1	1	0.997437
GOTERM_BP_DIRECT	GO:0031124~mRNA 3'-end processing	6	0.0040488	0.0858847	NUDT21, NCBP1, NCBP2, ZC3H11A, SRSF3, THOC7	794	50	16792	2.53783	1	1	0.997437
GOTERM_BP_DIRECT	GO:1901998~toxin transport	5	0.003374	0.0882226	SCFD1, HSPA5, CCT8, ARID1A, CCT4	794	36	16792	2.93731	1	1	0.997437
GOTERM_BP_DIRECT	GO:0006352~DNA-templated transcription, initiation	5	0.003374	0.0882226	NCOA6, TAF7, RSF1, HIST1H4C, NAT14	794	36	16792	2.93731	1	1	0.997437
GOTERM_BP_DIRECT	GO:0000723~telomere maintenance	5	0.003374	0.0882226	XRCC5, APEX1, RPA2, NBN, TERF2	794	36	16792	2.93731	1	1	0.997437
GOTERM_BP_DIRECT	GO:0009409~response to cold	5	0.003374	0.0882226	THRA, ACOT11, CIRBP, TRH, FOS	794	36	16792	2.93731	1	1	0.997437
GOTERM_BP_DIRECT	GO:0030177~positive regulation of Wnt signaling pathway	5	0.003374	0.0882226	KANK1, PPM1A, MACF1, SPIN1, SOX4	794	36	16792	2.93731	1	1	0.997437
GOTERM_BP_DIRECT	GO:0050790~regulation of catalytic activity	7	0.0047236	0.090766	PPP1R3B, PPP2R2D, BRCC3, PPP2R3A, AUP1, PPP2R5C, IPO7	794	66	16792	2.24303	1	1	0.997437
GOTERM_BP_DIRECT	GO:0038061~NIK/NF-kappaB signaling	7	0.0047236	0.090766	PSMD10, PSMB6, PSMB5, PSMC4, UBC, PSMC2, CUL1	794	66	16792	2.24303	1	1	0.997437
GOTERM_BP_DIRECT	GO:0043066~negative regulation of apoptotic process	29	0.0195692	0.0917141	PSMD10, ARF4, HDAC1, CIB1, ADAR, TRIAP1, PIK3R1, PARK7, THBS1, HSP90B1, AQP1, MIEN1, GRK5, UBC, PAK2, HSPA9, HSPA5, MGMT, PLK2, ASNS, BFAR, YWHAZ, SETX, ID1, SPRY2, NAA35, TMBIM6, MNAT1, CRYAB	794	455	16792	1.34793	1	1	0.997437
GOTERM_BP_DIRECT	GO:0006521~regulation of cellular amino acid metabolic process	6	0.0040488	0.0917205	PSMD10, PSMB6, PSMB5, PSMC4, PSMC2, ODC1	794	51	16792	2.48807	1	1	0.997437
GOTERM_BP_DIRECT	GO:0006428~isoleucyl-tRNA aminoacylation	2	0.0013496	0.0922222	IARS2, IARS	794	2	16792	21.1486	1	1	0.997437
GOTERM_BP_DIRECT	GO:0046833~positive regulation of RNA export from nucleus	2	0.0013496	0.0922222	KHDRBS1, NCBP2	794	2	16792	21.1486	1	1	0.997437
GOTERM_BP_DIRECT	GO:0021680~cerebellar Purkinje cell layer development	3	0.0020244	0.0923663	HSPA5, MYH10, AARS	794	11	16792	5.7678	1	1	0.997437
GOTERM_BP_DIRECT	GO:0034067~protein localization to Golgi apparatus	3	0.0020244	0.0923663	IFT20, GCC2, OBSL1	794	11	16792	5.7678	1	1	0.997437
GOTERM_BP_DIRECT	GO:0032206~positive regulation of telomere maintenance	3	0.0020244	0.0923663	NBN, TERF2, GNL3	794	11	16792	5.7678	1	1	0.997437
GOTERM_BP_DIRECT	GO:1903364~positive regulation of cellular protein catabolic process	3	0.0020244	0.0923663	RDX, VPS35, EZR	794	11	16792	5.7678	1	1	0.997437
GOTERM_BP_DIRECT	GO:0006631~fatty acid metabolic process	6	0.0040488	0.097755	ACOT11, CREM, THEM4, MSMO1, PPARA, AACS	794	52	16792	2.44022	1	1	0.997437

## Sheet: iVCM_Amio
Category	Term	Count	%	PValue	Genes	List Total	Pop Hits	Pop Total	Fold Enrichment	Bonferroni	Benjamini	FDR
GOTERM_BP_DIRECT	GO:0043488~regulation of mRNA stability	17	0.0161649	4.5271e-07	HSPB1, PSMB8, ZFP36L1, PSMD8, PSMB6, PSMB7, ZFP36, XPO1, PSMB5, UBB, EXOSC9, EXOSC8, UBC, HNRNPD, PSME1, PSME2, RBM24	580	103	16792	4.77844	0.00119173	0.00119244	0.00117705
GOTERM_BP_DIRECT	GO:0060337~type I interferon signaling pathway	13	0.0123614	1.60841e-06	IFITM3, EGR1, IFITM1, IFITM2, STAT1, MX1, IFI6, ISG15, IFIT1, PSMB8, IFIT3, BST2, IFI27	580	64	16792	5.88082	0.00422759	0.00211828	0.00209093
GOTERM_BP_DIRECT	GO:0043066~negative regulation of apoptotic process	37	0.0351825	3.29784e-06	ARF4, GSTP1, GLO1, GATA6, HSPB1, THBS1, CYR61, IFIT3, HSP90B1, RPS6KA3, PRDX5, UBB, UBC, BAG1, CD59, TIMP1, MCL1, USP47, NPM1, EGR3, CBX4, HSPA5, API5, DUSP1, BNIP3, EIF2AK2, BFAR, VEGFA, DNAJC3, HAX1, KRT18, SON, AGO4, ID1, MDM2, BIRC6, PHIP	580	455	16792	2.35432	0.0086489	0.0028955	0.00285813
GOTERM_BP_DIRECT	GO:0035456~response to interferon-beta	6	0.00570527	5.38061e-06	IFITM3, BST2, IFITM1, PLSCR1, IFITM2, STAT1	580	9	16792	19.3011	0.0140726	0.00293388	0.00289601
GOTERM_BP_DIRECT	GO:0045944~positive regulation of transcription from RNA polymerase II promoter	62	0.0589544	5.56924e-06	ARF4, CCNK, ZNF292, CYR61, ETS2, RPS6KA3, NIPBL, NAMPT, EPC1, DDX17, MYOCD, DDX58, LMO4, ZBTB38, ATRX, CKAP2, MITF, ETV1, FOS, PPRC1, PIAS2, CREB3, PLSCR1, HAX1, TFDP1, KAT6B, TBL1XR1, NCL, PHIP, PFN1, CLOCK, RHOQ, ATF3, ATF4, YAP1, SRF, GATA6, HIF1A, IFT74, UBB, EXOSC9, UBC, HES1, SMYD3, EGR1, JUN, CREBBP, JUND, BCL11A, PCGF5, STAT1, PBX3, KLF2, BMP5, HIPK2, VEGFA, ASXL1, NFIA, ID4, FOSB, CTNNB1…	580	981	16792	1.82977	0.0145624	0.00293388	0.00289601
GOTERM_BP_DIRECT	GO:0042981~regulation of apoptotic process	22	0.0209193	1.55393e-05	EGR1, CREBBP, RBM25, SDF2L1, GDF15, DUSP1, STAT1, ACTN2, IGFBP3, EIF2AK2, TNFRSF10B, SRA1, MITF, BMP5, RSL1D1, HAX1, RPS3, TP53BP2, TMEM219, CALR, RBM5, MCL1	580	213	16792	2.99032	0.0401045	0.00682176	0.0067337
GOTERM_BP_DIRECT	GO:0009615~response to virus	15	0.0142632	2.50793e-05	CHRM2, IFITM3, IFITM1, IFITM2, DDX58, MX1, ODC1, EIF2AK2, HSPB1, ENO1, IFIT1, DDX60, IFIT3, IFIH1, BST2	580	110	16792	3.94796	0.0639251	0.009437	0.00931519
GOTERM_BP_DIRECT	GO:0006888~ER to Golgi vesicle-mediated transport	18	0.0171158	3.87343e-05	BCAP31, DYNC1I2, ARF4, TMED9, SEC24B, F10, GOSR1, DCTN3, MIA3, IER3IP1, YIF1A, TRAPPC6A, CNIH1, VAPA, LMAN2, TMED2, CD59, CNIH4	580	160	16792	3.25707	0.0969958	0.0121138	0.0119574
GOTERM_BP_DIRECT	GO:0045214~sarcomere organization	8	0.00760702	4.50063e-05	OBSCN, ACTN2, SRF, LDB3, MYH6, ACTG1, LMOD2, TTN	580	29	16792	7.98668	0.111792	0.0121138	0.0119574
GOTERM_BP_DIRECT	GO:0034975~protein folding in endoplasmic reticulum	6	0.00570527	4.8983e-05	PDIA3, VAPA, HSPA5, CANX, CALR, HSP90B1	580	13	16792	13.3623	0.121047	0.0121138	0.0119574
GOTERM_BP_DIRECT	GO:0006521~regulation of cellular amino acid metabolic process	10	0.00950878	5.39906e-05	PSMD8, PSMB6, PSMB7, PSMB5, ODC1, PSME1, PSME2, OAZ1, PSMB8, AZIN1	580	51	16792	5.67681	0.132565	0.0121138	0.0119574
GOTERM_BP_DIRECT	GO:0045071~negative regulation of viral genome replication	9	0.0085579	5.5188e-05	IFITM3, BST2, IFITM1, PLSCR1, IFITM2, MX1, EIF2AK2, ISG15, IFIT1	580	40	16792	6.51414	0.135297	0.0121138	0.0119574
GOTERM_BP_DIRECT	GO:0043161~proteasome-mediated ubiquitin-dependent protein catabolic process	20	0.0190176	8.00746e-05	RNF44, UBXN1, WWP1, BFAR, UBE2A, PSMB8, PSMD8, PSMB6, PSMB7, PSMB5, UBB, BTBD1, TBL1XR1, CDC27, UBC, PSME1, RNF181, PSME2, CTNNB1, CLOCK	580	203	16792	2.85239	0.190165	0.0162243	0.0160149
GOTERM_BP_DIRECT	GO:0048739~cardiac muscle fiber development	5	0.00475439	8.76733e-05	CXADR, NEXN, MYH6, TTN, VEGFA	580	8	16792	18.0948	0.206214	0.0164951	0.0162822
GOTERM_BP_DIRECT	GO:0009612~response to mechanical stimulus	10	0.00950878	0.000174563	COL3A1, POSTN, BTG2, JUN, JUND, STAT1, FOSB, TXNIP, CCL2, THBS1	580	59	16792	4.90707	0.368614	0.0306532	0.0302575
GOTERM_BP_DIRECT	GO:0000209~protein polyubiquitination	18	0.0171158	0.000218982	WSB1, DTX3L, BFAR, UBE2A, PSMB8, PSMD8, PSMB6, PSMB7, PSMB5, UBB, TNKS2, UBC, UBE2V2, PSME1, RNF181, PSME2, TRIP12, RBBP6	580	184	16792	2.83223	0.438342	0.034502	0.0340566
GOTERM_BP_DIRECT	GO:0045893~positive regulation of transcription, DNA-templated	35	0.0332807	0.000232095	GATA6, HIF1A, ETS2, HMBOX1, LBH, DEAF1, MDK, EPC1, GPBP1L1, BRD7, EGR1, NPM1, JUN, MYOCD, CREBBP, STAT1, NR1D2, MITF, FOS, PIAS2, KLF2, HIPK2, COL1A1, CREB3, DNAJC2, KLF6, KAT6B, TBL1XR1, HNRNPD, WAC, CTNNB1, PHIP, TRIM16, CLOCK, ATF4	580	515	16792	1.96759	0.457415	0.034502	0.0340566
GOTERM_BP_DIRECT	GO:0034976~response to endoplasmic reticulum stress	11	0.0104597	0.000242419	PDIA3, SRPX, CREB3, ATP2A2, TNFRSF10B, THBS1, PDIA6, HSP90B1, PDIA4, ATF4, HERPUD1	580	75	16792	4.24625	0.471974	0.034502	0.0340566
GOTERM_BP_DIRECT	GO:0035455~response to interferon-alpha	5	0.00475439	0.000248875	IFITM3, BST2, IFITM1, IFITM2, EIF2AK2	580	10	16792	14.4759	0.480879	0.034502	0.0340566
GOTERM_BP_DIRECT	GO:0030049~muscle filament sliding	8	0.00760702	0.000278066	MYBPC3, TPM3, ACTN2, TPM2, DMD, MYH6, MYH7, TTN	580	38	16792	6.0951	0.519307	0.0366213	0.0361485
GOTERM_BP_DIRECT	GO:0042493~response to drug	24	0.0228211	0.00036761	USP47, JUN, JUND, STAT1, GATA6, APOA2, APOA1, FOS, THBS1, TJP1, COL1A1, GNPAT, XPO1, MDK, MDM2, GNAS, TXNIP, FOSB, CTNNB1, PLIN2, CALR, TOP1, PAM, B2M	580	304	16792	2.28566	0.620334	0.0449652	0.0443848
GOTERM_BP_DIRECT	GO:0034097~response to cytokine	9	0.0085579	0.000375564	COL3A1, JUN, JUND, IFI27, STAT1, SRF, FOS, TIMP1, MCL1	580	52	16792	5.01088	0.628208	0.0449652	0.0443848
GOTERM_BP_DIRECT	GO:0002474~antigen processing and presentation of peptide antigen via MHC class I	7	0.00665614	0.000479557	BCAP31, PDIA3, SEC24B, SEC13, CANX, CALR, B2M	580	30	16792	6.7554	0.717325	0.0549197	0.0542108
GOTERM_BP_DIRECT	GO:0036499~PERK-mediated unfolded protein response	5	0.00475439	0.00055516	HSPA5, CCL2, ATF3, ATF4, HERPUD1	580	12	16792	12.0632	0.768389	0.0609288	0.0601423
GOTERM_BP_DIRECT	GO:0051607~defense response to virus	16	0.015214	0.000598896	IFITM3, IFITM1, CXADR, IFITM2, STAT1, BNIP3, MX1, IFIT5, EIF2AK2, ISG15, IFIT1, DDX60, IFIT3, DNAJC3, BST2, PLSCR1	580	165	16792	2.80744	0.793605	0.0630997	0.0622852
GOTERM_BP_DIRECT	GO:0000398~mRNA splicing, via spliceosome	19	0.0180667	0.000698524	SRRM2, FUS, HNRNPR, ZCRB1, CWC27, SYNCRIP, LSM7, DHX15, HNRNPD, SNRNP25, DNAJC8, SNRPC, SNRNP200, SNRNP35, POLR2I, SRSF6, SRSF7, POLR2J, RBM5	580	222	16792	2.47785	0.841271	0.0699977	0.0690941
GOTERM_BP_DIRECT	GO:0051436~negative regulation of ubiquitin-protein ligase activity involved in mitotic cell cycle	10	0.00950878	0.000717516	PSMD8, PSMB6, PSMB7, PSMB5, UBB, CDC27, UBC, PSME1, PSME2, PSMB8	580	71	16792	4.07771	0.849021	0.0699977	0.0690941
GOTERM_BP_DIRECT	GO:0033209~tumor necrosis factor-mediated signaling pathway	13	0.0123614	0.000773001	STAT1, TNFRSF19, TNFRSF10B, PSMB8, PSMD8, PSMB6, PSMB7, KRT18, PSMB5, UBB, UBC, PSME1, PSME2	580	118	16792	3.1896	0.869564	0.0725095	0.0715735
GOTERM_BP_DIRECT	GO:0017148~negative regulation of translation	9	0.0085579	0.00079832	FXR1, SYNCRIP, BTG2, IGFBP5, CELF1, RPS3, EIF2AK2, CALR, TOB1	580	58	16792	4.49251	0.877985	0.0725095	0.0715735
GOTERM_BP_DIRECT	GO:0002223~stimulatory C-type lectin receptor signaling pathway	12	0.0114105	0.000989393	PSMD8, PSMB6, PSMB7, CREBBP, PSMB5, UBB, UBC, PSME1, PSME2, TAB2, MAP3K7, PSMB8	580	105	16792	3.30877	0.92627	0.0868687	0.0857474
GOTERM_BP_DIRECT	GO:0007623~circadian rhythm	10	0.00950878	0.00107148	JUN, EGR3, JUND, CRY2, ID1, NAMPT, ID4, HNRNPR, TOP1, CLOCK	580	75	16792	3.86023	0.94062	0.0910416	0.0898664
GOTERM_BP_DIRECT	GO:0000122~negative regulation of transcription from RNA polymerase II promoter	42	0.0399369	0.00116159	BTG2, GATA6, ETS2, NIPBL, ZFP36, XPO1, UBB, UBC, WWC3, EPC1, HES1, SUZ12, EGR1, MYOCD, CREBBP, JUND, UBE2I, CBX4, BCL11A, STAT1, NFXL1, ELP2, MITF, HIPK2, VEGFA, ASXL1, GCFC2, RYBP, IFI27, NFIA, TBL1XR1, CRY2, ID1, ID4, MDM2, TXNIP, CTNNB1, TAF7, FOSB, CALR, TRIM33, ATF3	580	720	16792	1.68885	0.953179	0.091342	0.0901629
GOTERM_BP_DIRECT	GO:0045892~negative regulation of transcription, DNA-templated	32	0.0304281	0.00117197	GMNN, GATA6, ENO1, HMBOX1, NIPBL, BCLAF1, BTAF1, ATXN1, DEAF1, EPC1, HES1, BRD7, USP47, JUN, UBE2I, CBX4, ZBTB38, CBX1, ARID5A, WWP1, NR1D2, GCFC2, KAT6B, CRY2, ID1, ID4, MDM2, CTNNB1, TAF7, CALR, CLOCK, TRIM33	580	499	16792	1.85662	0.954443	0.091342	0.0901629
GOTERM_BP_DIRECT	GO:0051437~positive regulation of ubiquitin-protein ligase activity involved in regulation of mitotic cell cycle transition	10	0.00950878	0.00117905	PSMD8, PSMB6, PSMB7, PSMB5, UBB, CDC27, UBC, PSME1, PSME2, PSMB8	580	76	16792	3.80944	0.955286	0.091342	0.0901629
GOTERM_BP_DIRECT	GO:0060071~Wnt signaling pathway, planar cell polarity pathway	11	0.0104597	0.0012513	PSMD8, PSMB6, PSMB7, PSMB5, UBB, UBC, AP2S1, PSME1, PSME2, PFN1, PSMB8	580	92	16792	3.46162	0.963043	0.0915536	0.0903718
GOTERM_BP_DIRECT	GO:0007179~transforming growth factor beta receptor signaling pathway	11	0.0104597	0.0012513	COL3A1, JUN, UBB, GDF15, UBC, ID1, CCL2, APOA1, FOS, MAP3K7, HIPK2	580	92	16792	3.46162	0.963043	0.0915536	0.0903718
GOTERM_BP_DIRECT	GO:2000144~positive regulation of DNA-templated transcription, initiation	4	0.00380351	0.00128663	JUN, BCLAF1, CTNNB1, MITF	580	7	16792	16.5438	0.966331	0.0915943	0.090412
GOTERM_BP_DIRECT	GO:0031145~anaphase-promoting complex-dependent catabolic process	10	0.00950878	0.00155507	PSMD8, PSMB6, PSMB7, PSMB5, UBB, CDC27, UBC, PSME1, PSME2, PSMB8	580	79	16792	3.66478	0.983415	0.107791	0.106399
GOTERM_BP_DIRECT	GO:0006396~RNA processing	11	0.0104597	0.00187297	DDX17, TRUB2, SYNCRIP, LSM7, ATXN1, PNPT1, EXOSC9, HNRNPD, RBMS1, SUGP2, RBM5	580	97	16792	3.28319	0.992831	0.123863	0.122264
GOTERM_BP_DIRECT	GO:0038061~NIK/NF-kappaB signaling	9	0.0085579	0.00188099	PSMD8, PSMB6, PSMB7, PSMB5, UBB, UBC, PSME1, PSME2, PSMB8	580	66	16792	3.94796	0.992981	0.123863	0.122264
GOTERM_BP_DIRECT	GO:0010837~regulation of keratinocyte proliferation	4	0.00380351	0.00200601	YAP1, ZFP36, SRSF6, ZFP36L1	580	8	16792	14.4759	0.994954	0.128874	0.12721
GOTERM_BP_DIRECT	GO:0061418~regulation of transcription from RNA polymerase II promoter in response to hypoxia	6	0.00570527	0.00243771	EGR1, CREBBP, UBB, UBC, HIF1A, VEGFA	580	28	16792	6.20394	0.998386	0.152879	0.150906
GOTERM_BP_DIRECT	GO:0001666~response to hypoxia	15	0.0142632	0.00257621	EGR1, POSTN, CREBBP, MYOCD, VCAM1, SRF, BNIP3, AGTRAP, PLOD1, THBS1, HIF1A, HSP90B1, VEGFA, CCL2, PAM	580	172	16792	2.52486	0.99888	0.157808	0.155771
GOTERM_BP_DIRECT	GO:0098609~cell-cell adhesion	20	0.0190176	0.00275368	HSPA5, STAT1, ENO1, RPL6, ADD1, TJP1, PSMB6, RSL1D1, SDCBP, KRT18, EIF5, VAPA, PFN1, ALDOA, EPS15, PHLDB2, S100A11, SNX5, EIF4G2, PFKP	580	271	16792	2.13666	0.999299	0.164845	0.162718
GOTERM_BP_DIRECT	GO:0090263~positive regulation of canonical Wnt signaling pathway	12	0.0114105	0.00290482	PSMD8, COL1A1, YAP1, PSMB6, PSMB7, PSMB5, UBB, TNKS2, UBC, PSME1, PSME2, PSMB8	580	120	16792	2.89517	0.99953	0.170029	0.167834
GOTERM_BP_DIRECT	GO:0032480~negative regulation of type I interferon production	6	0.00570527	0.00334001	IFIH1, UBB, DDX58, UBC, ISG15, UBE2L6	580	30	16792	5.79034	0.999851	0.187183	0.184766
GOTERM_BP_DIRECT	GO:0044344~cellular response to fibroblast growth factor stimulus	6	0.00570527	0.00334001	COL1A1, ZFP36, POSTN, EGR3, CCL2, ZFP36L1	580	30	16792	5.79034	0.999851	0.187183	0.184766
GOTERM_BP_DIRECT	GO:0045926~negative regulation of growth	5	0.00475439	0.00358781	MT2A, PNPT1, IGFBP5, MT1X, HIF1A	580	19	16792	7.61887	0.999923	0.192863	0.190374
GOTERM_BP_DIRECT	GO:0046716~muscle cell cellular homeostasis	5	0.00475439	0.00358781	SRF, DMD, ALDOA, HIF1A, PFKM	580	19	16792	7.61887	0.999923	0.192863	0.190374
GOTERM_BP_DIRECT	GO:0043434~response to peptide hormone	7	0.00665614	0.00379275	COL1A1, BTG2, JUND, STAT1, ATP2A2, TIMP1, CTGF	580	44	16792	4.60596	0.999955	0.199802	0.197223
GOTERM_BP_DIRECT	GO:0032355~response to estradiol	10	0.00950878	0.00411909	COL1A1, POSTN, IFI27, DUSP1, GSTP1, TXNIP, CTNNB1, CALR, PAM, CTGF	580	91	16792	3.18151	0.999981	0.212739	0.209993
GOTERM_BP_DIRECT	GO:0045669~positive regulation of osteoblast differentiation	8	0.00760702	0.00443306	FBN2, IFITM1, JUND, ID4, GNAS, CTNNB1, NPNT, CYR61	580	60	16792	3.86023	0.999992	0.22167	0.218808
GOTERM_BP_DIRECT	GO:0032212~positive regulation of telomere maintenance via telomerase	6	0.00570527	0.00446032	CCT3, HMBOX1, TNKS2, NEK7, TCP1, CTNNB1	580	32	16792	5.42845	0.999992	0.22167	0.218808
GOTERM_BP_DIRECT	GO:0051591~response to cAMP	7	0.00665614	0.00474964	COL1A1, JUN, JUND, DUSP1, STAT1, FOSB, FOS	580	46	16792	4.4057	0.999996	0.227465	0.224529
GOTERM_BP_DIRECT	GO:0003151~outflow tract morphogenesis	7	0.00665614	0.00474964	SEC24B, NIPBL, JUN, HES1, HIF1A, DHRS3, VEGFA	580	46	16792	4.4057	0.999996	0.227465	0.224529
GOTERM_BP_DIRECT	GO:0002479~antigen processing and presentation of exogenous peptide antigen via MHC class I, TAP-dependent	8	0.00760702	0.00581422	PSMD8, PSMB6, PSMB7, PSMB5, PSME1, PSME2, B2M, PSMB8	580	63	16792	3.67641	1	0.273476	0.269946
GOTERM_BP_DIRECT	GO:0035264~multicellular organism growth	9	0.0085579	0.00624769	TNKS2, TBL1XR1, ATRX, GNAS, TMED2, RBBP6, ADD1, KLF2, ZFP36L1	580	80	16792	3.25707	1	0.288709	0.284982
GOTERM_BP_DIRECT	GO:0042787~protein ubiquitination involved in ubiquitin-dependent protein catabolic process	13	0.0123614	0.00677869	RNF11, KLHL21, WWP1, BFAR, UBE2Z, UBB, BTBD1, CDC27, UBC, MDM2, RNF181, TRIP12, RBBP6	580	153	16792	2.45995	1	0.303557	0.299639
GOTERM_BP_DIRECT	GO:0071042~nuclear polyadenylation-dependent mRNA catabolic process	3	0.00285263	0.0067995	PNPT1, EXOSC9, EXOSC8	580	4	16792	21.7138	1	0.303557	0.299639
GOTERM_BP_DIRECT	GO:0061077~chaperone-mediated protein folding	6	0.00570527	0.00838611	UNC45B, FKBP2, CANX, TTC9C, CALR, PDIA4	580	37	16792	4.69487	1	0.362115	0.357441
GOTERM_BP_DIRECT	GO:0045597~positive regulation of cell differentiation	6	0.00570527	0.00838611	RPS6KA3, JUN, JUND, SRF, CYR61, CTGF	580	37	16792	4.69487	1	0.362115	0.357441
GOTERM_BP_DIRECT	GO:0030511~positive regulation of transforming growth factor beta receptor signaling pathway	5	0.00475439	0.00858455	SDCBP, MYOCD, NPNT, THBS1, HIPK2	580	24	16792	6.03161	1	0.364705	0.359997
GOTERM_BP_DIRECT	GO:0006941~striated muscle contraction	4	0.00380351	0.00900753	ALDOA, MYH6, MYH7, TTN	580	13	16792	8.90822	1	0.376601	0.371739
GOTERM_BP_DIRECT	GO:0002576~platelet degranulation	10	0.00950878	0.00919192	LGALS3BP, CD63, ACTN2, APOA1, TIMP1, ALDOA, THBS1, VCL, TTN, VEGFA	580	103	16792	2.81085	1	0.378305	0.373422
GOTERM_BP_DIRECT	GO:0043154~negative regulation of cysteine-type endopeptidase activity involved in apoptotic process	8	0.00760702	0.0095081	RPS6KA3, USP47, PRDX5, MDM2, IFI6, THBS1, HERPUD1, VEGFA	580	69	16792	3.35672	1	0.37965	0.374749
GOTERM_BP_DIRECT	GO:0045727~positive regulation of translation	7	0.00665614	0.00951287	NPM1, SERP1, EIF6, HNRNPD, THBS1, EIF4G2, PAIP1	580	53	16792	3.82381	1	0.37965	0.374749
GOTERM_BP_DIRECT	GO:0006457~protein folding	14	0.0133123	0.00966745	CCT3, PDIA3, FKBP2, CWC27, PDIA6, PDIA4, HSP90B1, TCP1, DNAJC21, CANX, CALR, PFDN4, PPIL4, AARS	580	180	16792	2.2518	1	0.380061	0.375155
GOTERM_BP_DIRECT	GO:0007507~heart development	14	0.0133123	0.0110081	CXADR, SRF, IRX4, GAB1, HSPB11, ZFP36L1, IFT74, COL3A1, ID1, XIRP1, ALPK3, TAB2, PAM, EIF4G2	580	183	16792	2.21489	1	0.426243	0.420741
GOTERM_BP_DIRECT	GO:0006366~transcription from RNA polymerase II promoter	29	0.0275755	0.0112961	CCNK, SRF, ZNF292, GATA6, HIF1A, DEAF1, SNAPC3, POLR2I, POLR2J, EGR1, JUN, MYOCD, JUND, LMO4, TAF13, PBX3, NFXL1, ETV1, MITF, FOS, CREB3, PLSCR1, NFIA, TAF7, FOSB, LCORL, CLOCK, ATF3, ATF4	580	513	16792	1.63665	1	0.426243	0.420741
GOTERM_BP_DIRECT	GO:0061621~canonical glycolysis	5	0.00475439	0.0114408	TPI1, ENO1, ALDOA, PFKM, PFKP	580	26	16792	5.56764	1	0.426243	0.420741
GOTERM_BP_DIRECT	GO:0006936~muscle contraction	10	0.00950878	0.0116478	GAMT, SGCA, TPM3, TPM2, SLMAP, MYH6, VCL, MYH7, LMOD2, TTN	580	107	16792	2.70577	1	0.426243	0.420741
GOTERM_BP_DIRECT	GO:0007517~muscle organ development	9	0.0085579	0.0116513	FXR1, SGCE, UNC45B, EGR3, MRAS, SGCA, SGCB, ETV1, DMD	580	89	16792	2.9277	1	0.426243	0.420741
GOTERM_BP_DIRECT	GO:0021987~cerebral cortex development	7	0.00665614	0.012343	COL3A1, MDK, TACC1, GNG12, HIF1A, SLC38A2, PAFAH1B1	580	56	16792	3.61897	1	0.4419	0.436196
GOTERM_BP_DIRECT	GO:0007160~cell-matrix adhesion	9	0.0085579	0.0124148	SGCE, CD63, COL3A1, VCAM1, SRF, CTNNB1, NPNT, VCL, CTGF	580	90	16792	2.89517	1	0.4419	0.436196
GOTERM_BP_DIRECT	GO:0006974~cellular response to DNA damage stimulus	15	0.0142632	0.0130773	YAP1, USP47, CCNK, BTG2, DTX3L, ZBTB38, ALKBH7, USP28, NIPBL, ZMAT3, RPS3, WAC, RAD17, TRIP12, RBBP6	580	208	16792	2.08786	1	0.459276	0.453347
GOTERM_BP_DIRECT	GO:0050852~T cell receptor signaling pathway	12	0.0114105	0.0135887	PSMD8, PSMB6, PSMB7, STOML2, PSMB5, UBB, UBC, PSME1, PSME2, TAB2, MAP3K7, PSMB8	580	148	16792	2.34744	1	0.465756	0.459744
GOTERM_BP_DIRECT	GO:0014898~cardiac muscle hypertrophy in response to stress	4	0.00380351	0.0136155	GATA6, ATP2A2, MYH6, MYH7	580	15	16792	7.72046	1	0.465756	0.459744
GOTERM_BP_DIRECT	GO:0003281~ventricular septum development	5	0.00475439	0.0148447	LMO4, MDM2, HES1, LTBP1, CYR61	580	28	16792	5.16995	1	0.501294	0.494824
GOTERM_BP_DIRECT	GO:0034613~cellular protein localization	6	0.00570527	0.0156533	CD63, NIPBL, ID4, CTNNB1, DMD, LAMTOR2	580	43	16792	4.03978	1	0.511501	0.504898
GOTERM_BP_DIRECT	GO:0036498~IRE1-mediated unfolded protein response	7	0.00665614	0.0157177	DNAJC3, SERP1, HSPA5, PDIA6, YIF1A, ADD1, SEC63	580	59	16792	3.43495	1	0.511501	0.504898
GOTERM_BP_DIRECT	GO:0016032~viral process	19	0.0180667	0.0157295	NCKAP1, DYNC1I2, NPM1, CREBBP, UBE2I, VCAM1, APOA2, VRK2, PSMB8, PSMB6, CREB3, SYNCRIP, PSMB7, COPS6, KRT18, XPO1, PSMB5, MDM2, TOP1	580	299	16792	1.83974	1	0.511501	0.504898
GOTERM_BP_DIRECT	GO:0006275~regulation of DNA replication	4	0.00380351	0.0163355	CCDC88A, ZBTB38, RBBP6, SMC3	580	16	16792	7.23793	1	0.519927	0.513216
GOTERM_BP_DIRECT	GO:0051973~positive regulation of telomerase activity	5	0.00475439	0.0167617	HMBOX1, NVL, NEK7, TCP1, CTNNB1	580	29	16792	4.99168	1	0.519927	0.513216
GOTERM_BP_DIRECT	GO:0042149~cellular response to glucose starvation	5	0.00475439	0.0167617	HSPA5, SLC2A1, UPP1, ATG14, ATF4	580	29	16792	4.99168	1	0.519927	0.513216
GOTERM_BP_DIRECT	GO:0001843~neural tube closure	8	0.00760702	0.0167782	SETD2, SEC24B, DEAF1, LMO4, DLC1, TMED2, PFN1, KIF20B	580	77	16792	3.00797	1	0.519927	0.513216
GOTERM_BP_DIRECT	GO:0010977~negative regulation of neuron projection development	6	0.00570527	0.0171739	DGUOK, BCL11A, PMP22, MDM2, B2M, PAFAH1B1	580	44	16792	3.94796	1	0.526001	0.519211
GOTERM_BP_DIRECT	GO:0006357~regulation of transcription from RNA polymerase II promoter	25	0.0237719	0.0185949	GLO1, ZMYM2, DEAF1, ZMYM4, BRD7, ZBED5, JUND, TAF13, ARID5A, ELP2, MITF, FOS, MED13L, VEGFA, TFDP1, ID4, FOSB, NUPR1, LCORL, BRWD1, PAM, CLOCK, ATF3, BLZF1, ATF4	580	441	16792	1.64125	1	0.562396	0.555136
GOTERM_BP_DIRECT	GO:0032870~cellular response to hormone stimulus	6	0.00570527	0.0187892	JUN, JUND, DUSP1, FOSB, SLIT3, FOS	580	45	16792	3.86023	1	0.562396	0.555136
GOTERM_BP_DIRECT	GO:0009416~response to light stimulus	4	0.00380351	0.0193374	COPS3, JUND, DUSP1, FOS	580	17	16792	6.81217	1	0.572299	0.564912
GOTERM_BP_DIRECT	GO:0006977~DNA damage response, signal transduction by p53 class mediator resulting in cell cycle arrest	7	0.00665614	0.0196822	NPM1, BTG2, TFDP1, UBB, UBC, MDM2, CNOT10	580	62	16792	3.26874	1	0.576031	0.568595
GOTERM_BP_DIRECT	GO:0016925~protein sumoylation	10	0.00950878	0.0199008	IFIH1, NOP58, UBE2I, CBX4, BCL11A, MDM2, MITF, TOP1, SMC3, PIAS2	580	117	16792	2.47451	1	0.576031	0.568595
GOTERM_BP_DIRECT	GO:0006413~translational initiation	11	0.0104597	0.0203053	RPL4, RPL3, EIF5, EIF6, RPL18A, RPS3, RPL9, RPL6, EIF4G2, EIF1, PAIP1	580	137	16792	2.32459	1	0.58135	0.573846
GOTERM_BP_DIRECT	GO:0038095~Fc-epsilon receptor signaling pathway	13	0.0123614	0.0206571	JUN, FOS, PSMB8, PSMD8, PSMB6, PSMB7, PSMB5, UBB, UBC, PSME1, PSME2, TAB2, MAP3K7	580	178	16792	2.11445	1	0.585063	0.577511
GOTERM_BP_DIRECT	GO:0060710~chorio-allantoic fusion	3	0.00285263	0.0222133	CYR61, ZFP36L1, BMP5	580	7	16792	12.4079	1	0.618638	0.610652
GOTERM_BP_DIRECT	GO:0032956~regulation of actin cytoskeleton organization	6	0.00570527	0.0223123	BST2, CCDC88A, DLC1, RICTOR, PAM, RHOQ	580	47	16792	3.69596	1	0.618638	0.610652
GOTERM_BP_DIRECT	GO:0046597~negative regulation of viral entry into host cell	4	0.00380351	0.0226227	IFITM3, IFITM1, IFITM2, GSN	580	18	16792	6.43372	1	0.620709	0.612697
GOTERM_BP_DIRECT	GO:0046034~ATP metabolic process	5	0.00475439	0.0234111	GUK1, AK2, NDUFS1, MYH6, MYH7	580	32	16792	4.52371	1	0.622877	0.614836
GOTERM_BP_DIRECT	GO:0003007~heart morphogenesis	5	0.00475439	0.0234111	ASXL1, MYBPC3, NIPBL, DLC1, VEGFA	580	32	16792	4.52371	1	0.622877	0.614836
GOTERM_BP_DIRECT	GO:0061024~membrane organization	5	0.00475439	0.0234111	SGCE, CCDC88A, GNPAT, SGCA, SGCB	580	32	16792	4.52371	1	0.622877	0.614836
GOTERM_BP_DIRECT	GO:0051603~proteolysis involved in cellular protein catabolic process	6	0.00570527	0.0242238	DNAJC3, PSMB6, PSMB7, PSMB5, HSPA5, PSMB8	580	48	16792	3.61897	1	0.638056	0.62982
GOTERM_BP_DIRECT	GO:0002027~regulation of heart rate	5	0.00475439	0.0259353	POPDC2, MDM2, DMD, MYH6, MYH7	580	33	16792	4.38662	1	0.669741	0.661096
GOTERM_BP_DIRECT	GO:0071364~cellular response to epidermal growth factor stimulus	5	0.00475439	0.0259353	COL1A1, ZFP36, GSTP1, ID1, ZFP36L1	580	33	16792	4.38662	1	0.669741	0.661096
GOTERM_BP_DIRECT	GO:0007568~aging	12	0.0114105	0.0279464	COL3A1, JUN, VCAM1, JUND, IGFBP5, CANX, CCL2, DMD, CACYBP, FOS, TIMP1, CTGF	580	165	16792	2.10558	1	0.714667	0.705442
GOTERM_BP_DIRECT	GO:1903071~positive regulation of ER-associated ubiquitin-dependent protein catabolic process	3	0.00285263	0.0289491	BCAP31, UBQLN2, HERPUD1	580	8	16792	10.8569	1	0.733192	0.723728
GOTERM_BP_DIRECT	GO:1902895~positive regulation of pri-miRNA transcription from RNA polymerase II promoter	4	0.00380351	0.0300436	JUN, SRF, FOS, HIF1A	580	20	16792	5.79034	1	0.752738	0.743022
GOTERM_BP_DIRECT	GO:0042542~response to hydrogen peroxide	6	0.00570527	0.0305782	COL1A1, JUN, DUSP1, STAT1, TXNIP, KPNA4	580	51	16792	3.40609	1	0.752738	0.743022
GOTERM_BP_DIRECT	GO:0071277~cellular response to calcium ion	6	0.00570527	0.0305782	JUN, JUND, FUS, FOSB, CACYBP, FOS	580	51	16792	3.40609	1	0.752738	0.743022
GOTERM_BP_DIRECT	GO:0019985~translesion synthesis	5	0.00475439	0.0344562	UBB, UBC, ISG15, UBE2L6, POLK	580	36	16792	4.02107	1	0.84035	0.829502
GOTERM_BP_DIRECT	GO:0006915~apoptotic process	29	0.0275755	0.0358015	NCKAP1, CSE1L, PDCD5, SRA1, UBE2Z, ZFP36L1, FXR1, RPS6KA3, PRDX5, BCLAF1, BAG1, RPS3, MFN2, MAP3K7, RBM5, API5, STAT1, BNIP3, IGFBP3, TNFRSF19, MX1, CKAP2, TNFRSF10B, BFAR, PLSCR1, RYBP, DLC1, TMEM219, BIRC6	580	567	16792	1.48078	1	0.85655	0.845494
GOTERM_BP_DIRECT	GO:0006596~polyamine biosynthetic process	3	0.00285263	0.0363825	ODC1, OAZ1, AZIN1	580	9	16792	9.65057	1	0.85655	0.845494
GOTERM_BP_DIRECT	GO:0036500~ATF6-mediated unfolded protein response	3	0.00285263	0.0363825	HSPA5, CALR, HSP90B1	580	9	16792	9.65057	1	0.85655	0.845494
GOTERM_BP_DIRECT	GO:0071356~cellular response to tumor necrosis factor	9	0.0085579	0.0364213	COL1A1, ZFP36, POSTN, VCAM1, CCL2, NPNT, THBS1, KLF2, ZFP36L1	580	110	16792	2.36878	1	0.85655	0.845494
GOTERM_BP_DIRECT	GO:0045786~negative regulation of cell cycle	5	0.00475439	0.0376163	CREB3, PLA2G16, GMNN, TP53BP2, NUPR1	580	37	16792	3.9124	1	0.874585	0.863296
GOTERM_BP_DIRECT	GO:0010628~positive regulation of gene expression	16	0.015214	0.0378522	GSN, DDX58, PDCD5, MITF, HIF1A, CTGF, VEGFA, PLSCR1, ID1, MDM2, RPS3, HNRNPD, TMED2, UBAP2L, CALR, ATF4	580	262	16792	1.76804	1	0.874585	0.863296
GOTERM_BP_DIRECT	GO:0019886~antigen processing and presentation of exogenous peptide antigen via MHC class II	8	0.00760702	0.0395839	DYNC1I2, ACTR1A, SEC24B, SEC13, CANX, DCTN3, AP2S1, AP1S2	580	92	16792	2.51754	1	0.906643	0.89494
GOTERM_BP_DIRECT	GO:2001237~negative regulation of extrinsic apoptotic signaling pathway	5	0.00475439	0.0409371	YAP1, GSTP1, BIRC6, PHIP, THBS1	580	38	16792	3.80944	1	0.929554	0.917555
GOTERM_BP_DIRECT	GO:0006283~transcription-coupled nucleotide-excision repair	7	0.00665614	0.0421822	COPS3, COPS6, UBB, UBC, POLK, POLR2I, POLR2J	580	74	16792	2.73868	1	0.944365	0.932175
GOTERM_BP_DIRECT	GO:0035924~cellular response to vascular endothelial growth factor stimulus	4	0.00380351	0.0432732	VCAM1, EGR3, HSPB1, VEGFA	580	23	16792	5.03508	1	0.944365	0.932175
GOTERM_BP_DIRECT	GO:0000715~nucleotide-excision repair, DNA damage recognition	4	0.00380351	0.0432732	COPS3, COPS6, UBB, UBC	580	23	16792	5.03508	1	0.944365	0.932175
GOTERM_BP_DIRECT	GO:0006614~SRP-dependent cotranslational protein targeting to membrane	8	0.00760702	0.043663	RPL4, RPL3, RPL18A, RPS3, RPL9, RPL6, SRP9, SEC63	580	94	16792	2.46398	1	0.944365	0.932175
GOTERM_BP_DIRECT	GO:0032570~response to progesterone	5	0.00475439	0.0444188	FOSB, TXNIP, CCL2, FOS, THBS1	580	39	16792	3.71176	1	0.944365	0.932175
GOTERM_BP_DIRECT	GO:0048387~negative regulation of retinoic acid receptor signaling pathway	3	0.00285263	0.0444576	ASXL1, CALR, DHRS3	580	10	16792	8.68552	1	0.944365	0.932175
GOTERM_BP_DIRECT	GO:0060411~cardiac septum morphogenesis	3	0.00285263	0.0444576	MDM2, DHRS3, BMP5	580	10	16792	8.68552	1	0.944365	0.932175
GOTERM_BP_DIRECT	GO:0010038~response to metal ion	3	0.00285263	0.0444576	CUTA, MT2A, MT1X	580	10	16792	8.68552	1	0.944365	0.932175
GOTERM_BP_DIRECT	GO:0030336~negative regulation of cell migration	8	0.00760702	0.0458004	BST2, SRGAP2C, IFITM1, IGFBP5, SRF, DLC1, MIA3, VCL	580	95	16792	2.43804	1	0.948019	0.935782
GOTERM_BP_DIRECT	GO:0006397~mRNA processing	12	0.0114105	0.0461484	LSM10, RBM25, SON, CELF1, PAPD5, DHX15, RBBP6, HNRNPR, AURKAIP1, SRSF7, SUGP2, ZFP36L1	580	179	16792	1.9409	1	0.948019	0.935782
GOTERM_BP_DIRECT	GO:0032922~circadian regulation of gene expression	6	0.00570527	0.0461852	PPP1CB, CRY2, NAMPT, TOP1, CLOCK, ATF4	580	57	16792	3.04755	1	0.948019	0.935782
GOTERM_BP_DIRECT	GO:0016236~macroautophagy	7	0.00665614	0.0470484	UBB, UBC, NBR1, MFN2, LAMTOR2, ATG14, TOMM20	580	76	16792	2.66661	1	0.948019	0.935782
GOTERM_BP_DIRECT	GO:0000086~G2/M transition of mitotic cell cycle	10	0.00950878	0.0477159	PPP1CB, DYNC1I2, WEE1, ACTR1A, UBB, UBC, DCTN3, CDK14, NINL, PAFAH1B1	580	137	16792	2.11326	1	0.948019	0.935782
GOTERM_BP_DIRECT	GO:0001501~skeletal system development	10	0.00950878	0.0477159	COL1A1, RPS6KA3, COL3A1, POSTN, SERP1, TCOF1, COL12A1, ETS2, HSPB11, BMP5	580	137	16792	2.11326	1	0.948019	0.935782
GOTERM_BP_DIRECT	GO:0071456~cellular response to hypoxia	8	0.00760702	0.0480038	BNIP3, MDM2, GATA6, EIF4EBP1, HIF1A, HIPK2, ZFP36L1, VEGFA	580	96	16792	2.41264	1	0.948019	0.935782
GOTERM_BP_DIRECT	GO:0043280~positive regulation of cysteine-type endopeptidase activity involved in apoptotic process	5	0.00475439	0.0480612	BCAP31, PDCD5, ARL6IP5, CYR61, CTGF	580	40	16792	3.61897	1	0.948019	0.935782
GOTERM_BP_DIRECT	GO:0034341~response to interferon-gamma	4	0.00380351	0.0482287	IFITM3, BST2, IFITM1, IFITM2	580	24	16792	4.82529	1	0.948019	0.935782
GOTERM_BP_DIRECT	GO:0019915~lipid storage	4	0.00380351	0.0482287	CRY2, FITM1, APOA1, PLIN2	580	24	16792	4.82529	1	0.948019	0.935782
GOTERM_BP_DIRECT	GO:0051592~response to calcium ion	6	0.00570527	0.0491716	DUSP1, HNRNPD, TXNIP, ANXA11, THBS1, TTN	580	58	16792	2.99501	1	0.959393	0.947009
GOTERM_BP_DIRECT	GO:0044267~cellular protein metabolic process	9	0.0085579	0.0514925	GSN, IGFBP5, UBB, IGFBP3, UBC, GATA6, APOA1, UBE2L6, B2M	580	118	16792	2.20818	1	0.976904	0.964294
GOTERM_BP_DIRECT	GO:0043123~positive regulation of I-kappaB kinase/NF-kappaB signaling	11	0.0104597	0.0523955	BST2, UBE2I, UBB, VAPA, TNFRSF19, UBC, SHISA5, CTNNB1, TNFRSF10B, TAB2, MAP3K7	580	161	16792	1.97807	1	0.976904	0.964294
GOTERM_BP_DIRECT	GO:0060213~positive regulation of nuclear-transcribed mRNA poly(A) tail shortening	3	0.00285263	0.0531214	ZFP36, BTG2, TOB1	580	11	16792	7.89592	1	0.976904	0.964294
GOTERM_BP_DIRECT	GO:0048715~negative regulation of oligodendrocyte differentiation	3	0.00285263	0.0531214	ID4, CTNNB1, HES1	580	11	16792	7.89592	1	0.976904	0.964294
GOTERM_BP_DIRECT	GO:0008360~regulation of cell shape	10	0.00950878	0.0533966	STRIP2, DLC1, CDC42EP3, CCL2, PHIP, VRK2, ALDOA, BRWD1, RHOQ, VEGFA	580	140	16792	2.06798	1	0.976904	0.964294
GOTERM_BP_DIRECT	GO:0034198~cellular response to amino acid starvation	4	0.00380351	0.0534491	EIF2AK2, SLC38A2, ATF3, ATF4	580	25	16792	4.63228	1	0.976904	0.964294
GOTERM_BP_DIRECT	GO:0060135~maternal process involved in female pregnancy	4	0.00380351	0.0534491	IFI27, CCL2, UBE2A, PAM	580	25	16792	4.63228	1	0.976904	0.964294
GOTERM_BP_DIRECT	GO:0022604~regulation of cell morphogenesis	4	0.00380351	0.0534491	ZMYM2, ZMYM4, AGO4, PHIP	580	25	16792	4.63228	1	0.976904	0.964294
GOTERM_BP_DIRECT	GO:0070423~nucleotide-binding oligomerization domain containing signaling pathway	4	0.00380351	0.0534491	UBB, UBC, TAB2, MAP3K7	580	25	16792	4.63228	1	0.976904	0.964294
GOTERM_BP_DIRECT	GO:0008284~positive regulation of cell proliferation	24	0.0228211	0.0537779	YAP1, SUZ12, NPM1, MYOCD, ODC1, DERL2, CRIP2, UBE2A, THBS1, HIPK2, CTGF, VEGFA, SDCBP, CAPNS1, NAMPT, MDM2, ID4, BIRC6, PHIP, HES1, TIMP1, CALR, KIF20B, ATF3	580	466	16792	1.49108	1	0.976904	0.964294
GOTERM_BP_DIRECT	GO:0015031~protein transport	21	0.0199684	0.0550482	CD63, ARF4, TMED9, DGKD, VTA1, GOSR1, MIA3, SDAD1, SNAP91, YIF1A, SCAMP3, TIMM50, HSP90B1, COL1A1, SERP1, HOOK1, ZMAT3, LMAN2, EPS15, RAMP1, CNIH4	580	395	16792	1.53921	1	0.977923	0.9653
GOTERM_BP_DIRECT	GO:0050679~positive regulation of epithelial cell proliferation	6	0.00570527	0.0554781	ID1, HTRA1, LAMC1, GLUL, BMP5, VEGFA	580	60	16792	2.89517	1	0.977923	0.9653
GOTERM_BP_DIRECT	GO:0030433~ER-associated ubiquitin-dependent protein catabolic process	6	0.00570527	0.0554781	HSPA5, DERL2, ERLIN2, UBE2G2, HSP90B1, UBQLN2	580	60	16792	2.89517	1	0.977923	0.9653
GOTERM_BP_DIRECT	GO:0043065~positive regulation of apoptotic process	17	0.0161649	0.0558043	PSENEN, DUSP1, BNIP3, IGFBP3, PDCD5, BCLAF1, OBSCN, UBB, PNMA1, ZMAT3, UBC, ARL6IP5, TXNIP, CTNNB1, NUPR1, RBM5, ATF4	580	300	16792	1.6406	1	0.977923	0.9653
GOTERM_BP_DIRECT	GO:0006986~response to unfolded protein	5	0.00475439	0.0558258	HSPB1, MFN2, THBS1, MANF, HERPUD1	580	42	16792	3.44663	1	0.977923	0.9653
GOTERM_BP_DIRECT	GO:0090090~negative regulation of canonical Wnt signaling pathway	11	0.0104597	0.0560616	PSMD8, PSMB6, EGR1, PSMB7, PSMB5, UBB, UBC, PSME1, PSME2, PSMB8, SCYL2	580	163	16792	1.9538	1	0.977923	0.9653
GOTERM_BP_DIRECT	GO:0008285~negative regulation of cell proliferation	21	0.0199684	0.0573095	NPM1, IFITM1, JUN, MYOCD, BTG2, SRF, IGFBP3, PDCD5, EIF2AK2, TOB1, IFIT3, BMP5, ADAMTS1, DLC1, FTH1, PMP22, CTNNB1, SLIT3, BRD7, RBM5, S100A11	580	396	16792	1.53532	1	0.993113	0.980294
GOTERM_BP_DIRECT	GO:0001558~regulation of cell growth	7	0.00665614	0.0577849	CREB3, IGFBP5, IGFBP3, HTRA1, CYR61, BLZF1, CTGF	580	80	16792	2.53328	1	0.994806	0.981965
GOTERM_BP_DIRECT	GO:0048208~COPII vesicle coating	6	0.00570527	0.0587982	TRAPPC6A, SEC24B, SEC13, CNIH1, TMED2, CD59	580	61	16792	2.84771	1	1	0.987467
GOTERM_BP_DIRECT	GO:0005978~glycogen biosynthetic process	4	0.00380351	0.0589284	UBB, PPP1R3C, AGL, UBC	580	26	16792	4.45411	1	1	0.987467
GOTERM_BP_DIRECT	GO:0008380~RNA splicing	11	0.0104597	0.0618702	LSM10, SYNCRIP, RBM25, SON, DHX15, SNRNP25, ZCRB1, SNRNP35, SRSF7, SUGP2, RBM5	580	166	16792	1.91849	1	1	0.987467
GOTERM_BP_DIRECT	GO:0061158~3'-UTR-mediated mRNA destabilization	3	0.00285263	0.0623239	ZFP36, HNRNPD, ZFP36L1	580	12	16792	7.23793	1	1	0.987467
GOTERM_BP_DIRECT	GO:0035278~miRNA mediated inhibition of translation	3	0.00285263	0.0623239	ZFP36, EIF6, AGO4	580	12	16792	7.23793	1	1	0.987467
GOTERM_BP_DIRECT	GO:1990440~positive regulation of transcription from RNA polymerase II promoter in response to endoplasmic reticulum stress	3	0.00285263	0.0623239	HSPA5, ATF3, ATF4	580	12	16792	7.23793	1	1	0.987467
GOTERM_BP_DIRECT	GO:0019725~cellular homeostasis	3	0.00285263	0.0623239	RHOT2, CCL2, MCL1	580	12	16792	7.23793	1	1	0.987467
GOTERM_BP_DIRECT	GO:0060416~response to growth hormone	3	0.00285263	0.0623239	IGFBP5, CACYBP, TRIM16	580	12	16792	7.23793	1	1	0.987467
GOTERM_BP_DIRECT	GO:0006094~gluconeogenesis	5	0.00475439	0.0642232	TPI1, ENO1, ALDOA, ATF3, ATF4	580	44	16792	3.28997	1	1	0.987467
GOTERM_BP_DIRECT	GO:0055007~cardiac muscle cell differentiation	4	0.00380351	0.0646604	MYOCD, GATA6, CACYBP, CALR	580	27	16792	4.28914	1	1	0.987467
GOTERM_BP_DIRECT	GO:1902172~regulation of keratinocyte apoptotic process	2	0.00190176	0.0677745	ZFP36, ZFP36L1	580	2	16792	28.9517	1	1	0.987467
GOTERM_BP_DIRECT	GO:0031086~nuclear-transcribed mRNA catabolic process, deadenylation-independent decay	2	0.00190176	0.0677745	ZFP36, ZFP36L1	580	2	16792	28.9517	1	1	0.987467
GOTERM_BP_DIRECT	GO:1904293~negative regulation of ERAD pathway	2	0.00190176	0.0677745	USP25, UBXN1	580	2	16792	28.9517	1	1	0.987467
GOTERM_BP_DIRECT	GO:1904582~positive regulation of intracellular mRNA localization	2	0.00190176	0.0677745	ZFP36, ZFP36L1	580	2	16792	28.9517	1	1	0.987467
GOTERM_BP_DIRECT	GO:0036018~cellular response to erythropoietin	2	0.00190176	0.0677745	MT2A, MT1X	580	2	16792	28.9517	1	1	0.987467
GOTERM_BP_DIRECT	GO:0034344~regulation of type III interferon production	2	0.00190176	0.0677745	IFIH1, DDX58	580	2	16792	28.9517	1	1	0.987467
GOTERM_BP_DIRECT	GO:0001649~osteoblast differentiation	8	0.00760702	0.0680471	COL1A1, MRC2, SYNCRIP, RSL1D1, IGFBP5, IGFBP3, SNRNP200, CYR61	580	104	16792	2.22706	1	1	0.987467
GOTERM_BP_DIRECT	GO:0030968~endoplasmic reticulum unfolded protein response	5	0.00475439	0.0686558	SERP1, HSPA5, DERL2, EIF2AK2, AARS	580	45	16792	3.21686	1	1	0.987467
GOTERM_BP_DIRECT	GO:0060048~cardiac muscle contraction	5	0.00475439	0.0686558	MYBPC3, DMD, MYH6, MYH7, TTN	580	45	16792	3.21686	1	1	0.987467
GOTERM_BP_DIRECT	GO:0000165~MAPK cascade	15	0.0142632	0.0692	ACTN2, RASAL2, PSMB8, ZFP36L1, PSMD8, PSMB6, PSMB7, ZFP36, PSMB5, UBB, UBC, PSME1, CCL2, PSME2, LAMTOR2	580	262	16792	1.65754	1	1	0.987467
GOTERM_BP_DIRECT	GO:0030307~positive regulation of cell growth	7	0.00665614	0.0698732	SDCBP, RPS6KA3, USP47, EXOSC9, DERL2, DNPH1, EIF4G2	580	84	16792	2.41264	1	1	0.987467
GOTERM_BP_DIRECT	GO:0043568~positive regulation of insulin-like growth factor receptor signaling pathway	3	0.00285263	0.0720177	IGFBP5, IGFBP3, PHIP	580	13	16792	6.68117	1	1	0.987467
GOTERM_BP_DIRECT	GO:0051145~smooth muscle cell differentiation	3	0.00285263	0.0720177	MYOCD, GATA6, CTNNB1	580	13	16792	6.68117	1	1	0.987467
GOTERM_BP_DIRECT	GO:0048268~clathrin coat assembly	3	0.00285263	0.0720177	AP2S1, EPS15, SNAP91	580	13	16792	6.68117	1	1	0.987467
GOTERM_BP_DIRECT	GO:0002526~acute inflammatory response	3	0.00285263	0.0720177	VCAM1, APOA2, NUPR1	580	13	16792	6.68117	1	1	0.987467
GOTERM_BP_DIRECT	GO:0048747~muscle fiber development	3	0.00285263	0.0720177	SGCB, DMD, FLNC	580	13	16792	6.68117	1	1	0.987467
GOTERM_BP_DIRECT	GO:0009636~response to toxic substance	7	0.00665614	0.0731067	SRF, GSTP1, DHX15, MDM2, EIF2AK2, FOS, NUPR1	580	85	16792	2.38426	1	1	0.987467
GOTERM_BP_DIRECT	GO:0043484~regulation of RNA splicing	4	0.00380351	0.0768548	CLK1, SON, CELF1, PQBP1	580	29	16792	3.99334	1	1	0.987467
GOTERM_BP_DIRECT	GO:0071549~cellular response to dexamethasone stimulus	4	0.00380351	0.0768548	EIF4EBP1, CCL2, SMYD3, FBXO32	580	29	16792	3.99334	1	1	0.987467
GOTERM_BP_DIRECT	GO:0030036~actin cytoskeleton organization	9	0.0085579	0.0807494	SDCBP, MRAS, DLC1, XIRP1, CORO6, PFN1, SDAD1, ADD1, PAFAH1B1	580	130	16792	2.00435	1	1	0.987467
GOTERM_BP_DIRECT	GO:1901224~positive regulation of NIK/NF-kappaB signaling	3	0.00285263	0.0821583	RPS3, EIF2AK2, CALR	580	14	16792	6.20394	1	1	0.987467
GOTERM_BP_DIRECT	GO:0009607~response to biotic stimulus	3	0.00285263	0.0821583	IFITM3, IFITM1, IFITM2	580	14	16792	6.20394	1	1	0.987467
GOTERM_BP_DIRECT	GO:1900153~positive regulation of nuclear-transcribed mRNA catabolic process, deadenylation-dependent decay	3	0.00285263	0.0821583	ZFP36, TOB1, ZFP36L1	580	14	16792	6.20394	1	1	0.987467
GOTERM_BP_DIRECT	GO:0030970~retrograde protein transport, ER to cytosol	3	0.00285263	0.0821583	DERL2, HSP90B1, HERPUD1	580	14	16792	6.20394	1	1	0.987467
GOTERM_BP_DIRECT	GO:0042176~regulation of protein catabolic process	3	0.00285263	0.0821583	XPO1, ODC1, MDM2	580	14	16792	6.20394	1	1	0.987467
GOTERM_BP_DIRECT	GO:0031929~TOR signaling	3	0.00285263	0.0821583	CCDC88A, EIF4EBP1, RICTOR	580	14	16792	6.20394	1	1	0.987467
[truncated: 29 more rows]

## Sheet: iVCM_Prop
Category	Term	Count	%	PValue	Genes	List Total	Pop Hits	Pop Total	Fold Enrichment	Bonferroni	Benjamini	FDR
[truncated: 151 more rows]

[truncated: 2 more sheets: hPCM_Amio, hPCM_Prop]
